# Supplementary material for: Comparative proteomic analysis of plasma membrane proteins between human osteosarcoma and normal osteoblastic cell lines
Source: BMC Cancer. 2010 May 14;10:206. doi: 10.1186/1471-2407-10-206 (PMC2880991; doi:10.1186/1471-2407-10-206)
Supplement: Additional file 1 — Table S1-The list of all the proteins identified in this work. Two separated iTRAQ label plus mass spectrometry identification and quantification experiments were carried out in our study. Proteins identified twice are highlighted in bold italic letters. [file 1471-2407-10-206-S1.XLS]

## Sheet: results-human-1-定量的肽段_ProteinSu
Table S1 The list of all the proteins identified in this work. Two separated iTraq label plus mass spectrometry identification and quantification expriments were carried out in our study. Proteins identified twice is highlighted in bold italic letters
Number	Unused	Total	%Cov(95)	Accession	Name	115:116 or 115:114	PVal 115:116 or 115:114	EF 115:116 or 115:114	Experiment Number
53	2	2	13.7566	IPI00000005.1	NRAS GTPase NRas precursor	0.546544	0.16706	7.86101	first
53	2.44	2.44	5.82011	IPI00000005.1	NRAS GTPase NRas precursor	1.18244	0.226416	2.20545	second
265	2.25	2.25	2.3569	IPI00000494.6	RPL5 60S ribosomal protein L5	0.926026	0.339663	1.19411	second
54	6.02	6.02	13.7255	IPI00000816.1	YWHAE 14-3-3 protein epsilon	0.895432	0.257033	1.23206	second
54	4	4	8.62745	IPI00000816.1	YWHAE 14-3-3 protein epsilon	0.735952	0.527033	69.4949	first
331	1.7	1.7	0.786222	IPI00001159.10	GCN1L1 Translational activator GCN1				first
270	2	2	2.16895	IPI00001639.2	KPNB1 Importin subunit beta-1				first
67	2.17	8.78	11.4362	IPI00003269.1	ACTBL2 Beta-actin-like protein 2	0.755753			first
113	10.45	10.45	7.73994	IPI00003865.1	HSPA8 Isoform 1 of Heat shock cognate 71 kDa protein	1.0687	0.651368	1.36676	second
208	2.08	2.08	3.74707	IPI00003918.6	RPL4 60S ribosomal protein L4	0.774693			first
	3.15	3.19	2.10773	IPI00003918.6	RPL4 60S ribosomal protein L4	0.882067	0.672686	2.15018	second
15	2	12.11	23.7569	IPI00004657.1	HLA-C;HLA-B;XXbac-BPG181B23.1;LOC100133382;LOC728687;MICA;HLA-A;LOC441528 HLA class I histocompatibility antigen, B-7 alpha chain precursor	0.0795213	0.000550864	2.01211	first
334	2.01	2.01	0.625978	IPI00005107.2	NPC1 Niemann-Pick C1 protein precursor	1.46651	0.653533	3098.53	second
222	3.52	3.52	3.17782	IPI00005707.6	MRC2 Macrophage mannose receptor 2 precursor	2.2348			first
153	6.46	6.46	5.5914	IPI00006666.1	SLC16A3 Monocarboxylate transporter 4	0.846246	0.0351683	1.16638	second
332	1.36	1.38	0.679245	IPI00006675.1	ABCC4 Multidrug resistance-associated protein 4	1.15225	0.0470741	1.14706	second
156	2	2	5.5814	IPI00006865.3	SEC22B Vesicle-trafficking protein SEC22b	0.989972			first
22	8.01	8.01	20.4698	IPI00007188.5	SLC25A5 ADP/ATP translocase 2	0.936607	0.332524	1.61449	first
	7.11	7.11	8.38926	IPI00007188.5	SLC25A5 ADP/ATP translocase 2	1.16951	0.128128	1.22749	second
174	2	2	4.88889	IPI00007755.3	RAB21 Ras-related protein Rab-21	0.730988			first
291	2	2	1.7673	IPI00007765.5	HSPA9 Stress-70 protein, mitochondrial precursor	1.40577			first
291	1.79	1.8	1.03093	IPI00007765.5	HSPA9 Stress-70 protein, mitochondrial precursor	2.19522	0.232484	45.5912	second
231	1.73	1.73	3.06905	IPI00007956.4	TXNIP Thioredoxin-interacting protein				second
281	3.41	3.41	1.92539	IPI00008085.5	SLC39A10 Zinc transporter ZIP10 precursor	1.55044	0.50688	297.035	second
33	4	4	18.2796	IPI00008167.1	ATP1B3 Sodium/potassium-transporting ATPase subunit beta-3	1.67443	0.0190132	1.36382	first
33	9.33	9.33	10.3943	IPI00008167.1	ATP1B3 Sodium/potassium-transporting ATPase subunit beta-3	1.42639	0.000190796	1.18725	second
126	3.52	3.52	7.10059	IPI00008986.1	SLC7A5 Large neutral amino acids transporter small subunit 1	2.05718			first
126	2.37	2.37	2.76134	IPI00008986.1	SLC7A5 Large neutral amino acids transporter small subunit 1	1.92702	0.116564	2.59699	second
236	1.52	1.56	2.9661	IPI00009225.1	STX8 Syntaxin-8	0.620125	0.0261063	1.28289	second
43	8.05	8.05	14.6067	IPI00009236.5	CAV1 Isoform Alpha of Caveolin-1	0.992983	0.928817	1.17682	second
209	2	2	3.72881	IPI00009253.2	NAPA Alpha-soluble NSF attachment protein	1.68945			first
299	6.01	6.01	1.63123	IPI00009329.1	UTRN Utrophin	0.806216			first
221	4	4	3.19855	IPI00009342.1	IQGAP1 Ras GTPase-activating-like protein IQGAP1	0.842511			first
221	3.4	3.41	0.8449	IPI00009342.1	IQGAP1 Ras GTPase-activating-like protein IQGAP1	0.64753	0.000750332	1.16514	second
74	7.83	7.83	10.9756	IPI00009456.1	NT5E 5'-nucleotidase precursor	0.66879	4.29943e-05	1.13168	first
74	13.57	13.57	10.453	IPI00009456.1	NT5E 5'-nucleotidase precursor	0.671114	8.02587e-06	1.17191	second
158	2	2	5.54529	IPI00010720.1	CCT5 T-complex protein 1 subunit epsilon				first
305	3.74	3.75	1.5748	IPI00010796.1	P4HB Protein disulfide-isomerase precursor	0.697918			second
138	2.02	2.02	6.25	IPI00011302.1	CD59 CD59 glycoprotein precursor	1.26412	0.00721221	1.16582	second
175	1.73	1.73	4.81928	IPI00012011.6	CFL1 Cofilin-1	0.887476	0.243173	1.23916	second
90	5.16	5.16	9.31373	IPI00012512.1	RRAS2 Ras-related protein R-Ras2 precursor	0.910629	0.623061	1.49837	second
122	2.06	2.55	7.2	IPI00012750.3	RPS25 40S ribosomal protein S25	0.888521	0.706174	20.481	second
227	2	2	3.09735	IPI00013219.1	ILK Integrin-linked protein kinase	0.721991			first
313	4.79	4.8	1.27011	IPI00013744.1	ITGA2 Integrin alpha-2 precursor	0.681142	0.0103056	1.31188	second
272	4.02	4.02	2.08562	IPI00013808.1	ACTN4 Alpha-actinin-4	1.30575	0.162766	1.54267	second
215	2.44	2.44	3.68324	IPI00013981.4	YES1 Proto-oncogene tyrosine-protein kinase Yes				first
50	2	2	13.7931	IPI00014232.1	ARL6IP1 ADP-ribosylation factor-like protein 6-interacting protein 1	0.44399	0.0791451	2.84641	first
240	18.55	18.55	2.9035	IPI00014898.2	PLEC1 Isoform 1 of Plectin-1	4.12057	1.16892e-07	1.32108	first
55	3.4	3.4	13.587	IPI00015148.3	RAP1B Ras-related protein Rap-1b precursor	0.536635	0.00659011	1.33994	first
310	1.4	1.4	1.44665	IPI00015902.3	PDGFRB Beta-type platelet-derived growth factor receptor precursor	1.19672			first
77	2	2	10.6667	IPI00015972.1	COX6C Cytochrome c oxidase polypeptide VIc precursor	1.24027	0.262489	1.64521	second
268	2	2	2.25443	IPI00016249.4	FXR1 Isoform 1 of Fragile X mental retardation syndrome-related protein 1	0.707083			first
194	2.24	2.48	4.16667	IPI00016339.4	RAB5C Ras-related protein Rab-5C	1.25691	0.159965	1.40551	second
6	13.59	13.59	35.7488	IPI00016342.1	RAB7A Ras-related protein Rab-7a	0.978141	0.919514	1.60831	second
6	4	4	11.5942	IPI00016342.1	RAB7A Ras-related protein Rab-7a	1.42493	0.0771098	1.72924	first
40	6.09	6.09	15	IPI00016513.5	RAB10 Ras-related protein Rab-10	1.12311	0.327444	1.37231	second
40	2	2	5.5	IPI00016513.5	RAB10 Ras-related protein Rab-10	1.38276	0.0559568	1.43745	first
259	2	2.96	2.44681	IPI00016621.7	AP2A2 Adaptor-related protein complex 2, alpha 2 subunit variant (Fragment)				first
51	2.59	2.59	13.7931	IPI00016676.1	TOMM20 Mitochondrial import receptor subunit TOM20 homolog	0.851279	0.531048	9.54313	first
306	2.01	2.01	1.51229	IPI00016871.1	FGR Proto-oncogene tyrosine-protein kinase FGR	0.411298	0.0116126	1.74966	second
137	4.43	4.43	6.27401	IPI00017292.1	CTNNB1 Isoform 1 of Catenin beta-1	0.51484	0.0345373	1.72483	first
36	4	4	16.1765	IPI00017334.1	PHB Prohibitin	1.15208	0.552002	1.96299	first
326	1.54	1.54	0.947226	IPI00017592.1	LETM1 Leucine zipper-EF-hand-containing transmembrane protein 1, mitochondrial precursor	0.874317			second
49	1.7	3.7	13.8776	IPI00018146.1	YWHAQ 14-3-3 protein theta				first
297	2.01	2.01	1.63577	IPI00018246.5	HK1 Isoform 1 of Hexokinase-1	0.737948			first
266	4	4	2.31405	IPI00018274.1	EGFR Isoform 1 of Epidermal growth factor receptor precursor	0.942698	0.741692	5.72775	first
266	5.55	5.55	2.2314	IPI00018274.1	EGFR Isoform 1 of Epidermal growth factor receptor precursor	0.919943	0.381437	1.23091	second
48	4.12	4.12	14.2857	IPI00018534.4	HIST1H2BL Histone H2B type 1-L	0.44562	2.56408e-08	1.19309	second
190	15.53	15.53	4.26357	IPI00019157.2	CSPG4 Chondroitin sulfate proteoglycan 4 precursor	0.832968	0.0545235	1.20555	second
190	9.23	9.23	2.75624	IPI00019157.2	CSPG4 Chondroitin sulfate proteoglycan 4 precursor	0.742302	0.0349117	1.30573	first
271	2.15	2.15	2.0979	IPI00019376.6	SEPT11 Septin-11	0.340245	0.036744	2.20671	second
183	4	4	4.43623	IPI00019472.4	SLC1A5 Neutral amino acid transporter B	1.22751	0.00347032	1.08018	first
183	3.05	3.05	2.03327	IPI00019472.4	SLC1A5 Neutral amino acid transporter B	1.01874	0.0664455	1.02502	second
219	8	8	3.41837	IPI00019502.3	MYH9 Myosin-9	0.639582	0.017433	1.38966	first
219	17.46	17.46	2.29592	IPI00019502.3	MYH9 Myosin-9	0.628538	8.024e-05	1.21903	second
128	7.09	7.09	7.0632	IPI00019906.1	BSG Isoform 2 of Basigin precursor	1.12143	0.150453	1.17388	second
159	2.8	2.8	5.50459	IPI00020418.1	RRAS Ras-related protein R-Ras precursor	0.985133	0.56329	1.07635	first
100	4.88	4.88	8.7156	IPI00020436.4	RAB11B Ras-related protein Rab-11B	0.887104	0.606508	1.71524	second
333	7.28	7.28	0.638204	IPI00020557.1	LRP1 Prolow-density lipoprotein receptor-related protein 1 precursor	2.77904	0.0325154	2.41878	second
192	4.15	4.15	4.22297	IPI00020984.1	CANX Calnexin precursor	1.28773	0.107825	1.42521	first
192	5.81	5.81	2.87162	IPI00020984.1	CANX Calnexin precursor	1.17084	0.188469	1.28495	second
188	3.36	3.36	4.3222	IPI00021058.1	SLC4A7 Isoform 3 of Sodium bicarbonate cotransporter 3	1.49482	0.0394823	1.42518	first
11	13.08	13.08	28.8	IPI00021440.1	ACTG1 Actin, cytoplasmic 2	0.6394	1.08135e-07	1.11736	first
317	2.06	2.06	1.1745	IPI00021766.5	RTN4 Isoform 1 of Reticulon-4	0.950345	0.690797	3.40729	first
163	1.53	1.54	5.42636	IPI00021785.2	COX5B Cytochrome c oxidase subunit 5B, mitochondrial precursor	0.977848	0.785588	2.25447	second
75	47.96	47.96	10.8659	IPI00021812.2	AHNAK Neuroblast differentiation-associated protein AHNAK	1.18034	7.59244e-09	1.05553	second
75	8.05	8.05	3.80306	IPI00021812.2	AHNAK Neuroblast differentiation-associated protein AHNAK	1.43271	1.21771e-05	1.08123	first
106	4.53	4.53	8.2397	IPI00021841.1	APOA1 Apolipoprotein A-I precursor				second
152	4	4	5.64175	IPI00021983.1	NCSTN Isoform 1 of Nicastrin precursor	0.999458	0.994932	1.38436	first
339	2	2	0.50362	IPI00022200.2	COL6A3 alpha 3 type VI collagen isoform 1 precursor				first
298	1.67	1.67	1.63488	IPI00022431.1	AHSG Alpha-2-HS-glycoprotein precursor	1.03284	0.813472	1.39655	second
241	4.87	4.88	2.89474	IPI00022462.2	TFRC Transferrin receptor protein 1				second
340	2	2	0.501025	IPI00024284.4	HSPG2 Basement membrane-specific heparan sulfate proteoglycan core protein precursor				first
204	3.76	3.76	3.8	IPI00024650.1	SLC16A1 Monocarboxylate transporter 1	1.07827	0.459858	1.23825	second
184	2	2	4.43038	IPI00025091.3	RPS11 40S ribosomal protein S11	0.814995	0.0993635	1.29305	second
193	4	4	4.17957	IPI00025874.2	RPN1 Dolichyl-diphosphooligosaccharide--protein glycosyltransferase 67 kDa subunit precursor	1.02943	0.782084	2.81316	first
96	2	2	9.02527	IPI00026185.5	CAPZB Isoform 1 of F-actin-capping protein subunit beta				first
103	2	2	8.33333	IPI00026241.1	BST2 Bone marrow stromal antigen 2 precursor	5.6635	0.0172632	1.81777	first
288	3.06	3.06	1.80587	IPI00026270.1	CPM Carboxypeptidase M precursor	4.2644	0.0357382	2.81669	second
242	4.26	4.27	2.86426	IPI00027230.3	HSP90B1 Endoplasmin precursor	0.360928	0.0315856	1.9021	second
172	4.16	4.17	5.01672	IPI00027252.6	PHB2 Prohibitin-2	1.14926	0.390734	1.42413	second
82	6	6	10.3044	IPI00027438.2	FLOT1 Flotillin-1	1.32485	0.399744	2.49484	first
246	2	2	2.68817	IPI00027497.5	GPI Glucose-6-phosphate isomerase	0.871626	0.712677	36.6624	first
168	13.48	13.48	5.24809	IPI00027505.2	ITGAV Isoform 1 of Integrin alpha-V precursor	1.26538	0.0268067	1.22828	second
314	2	2	1.23584	IPI00028082.1	RECK Reversion-inducing cysteine-rich protein with Kazal motifs precursor	4.33032	0.132442	50.9612	first
314	2.33	2.83	0.92688	IPI00028082.1	RECK Reversion-inducing cysteine-rich protein with Kazal motifs precursor	1.77194			second
92	2	5.33	9.17874	IPI00028481.1	RAB8A Ras-related protein Rab-8A	0.741838	0.415799	18.2338	second
120	4.09	4.09	7.42188	IPI00029133.4	ATP5F1 ATP synthase subunit b, mitochondrial precursor	1.08634	0.745805	2.60834	second
292	2	2.03	1.75219	IPI00029741.1	ITGB5 Integrin beta-5 precursor	2.07128			first
337	2	2	0.545207	IPI00031008.1	TNC Isoform 1 of Tenascin precursor	0.7439	0.0202228	1.12688	first
141	1.7	2.05	6.13208	IPI00031169.1	RAB2A Ras-related protein Rab-2A				second
72	6	6	11.0112	IPI00031370.3	TUBB2B Tubulin beta-2B chain	0.491395	0.0445266	1.94963	first
254	1.47	1.47	2.63158	IPI00032140.4	SERPINH1 Serpin H1 precursor	0.561617			second
203	2.9	2.91	3.83142	IPI00056334.4	PRKCDBP Protein kinase C delta-binding protein	1.1238	0.71006	2.48009	second
203	2.55	2.55	3.44828	IPI00056334.4	PRKCDBP Protein kinase C delta-binding protein	0.703176	0.323943	3.21499	first
294	1.7	1.7	1.70358	IPI00059930.1	BTBD14A BTB/POZ domain-containing protein 14A				second
187	2	2	4.34028	IPI00061267.2	RSPRY1 Isoform 1 of RING finger and SPRY domain-containing protein 1 precursor				first
157	2	2	5.5814	IPI00069693.4	- Uncharacterized protein ENSP00000350479	0.803875			first
37	4.55	4.55	15.7068	IPI00070778.1	LOC643751 hypothetical protein LOC643751	0.919283	0.510364	1.43261	first
136	2	2	6.29371	IPI00100199.4	CYBRD1 Cytochrome b reductase 1	3.27498	0.020089	2.29953	second
114	4.09	4.09	7.73481	IPI00100980.9	EHD2 EH domain-containing protein 2	1.51477	0.0933138	1.72241	first
114	2.97	3.01	2.20994	IPI00100980.9	EHD2 EH domain-containing protein 2	1.4642	0.0446092	1.44715	second
166	2	2	5.29801	IPI00101961.2	- 17 kDa protein	0.462037	0.0064936	1.43493	second
225	2.25	2.25	3.10559	IPI00102685.1	MYADM Myeloid-associated differentiation marker	1.91821	0.0201581	1.58061	second
180	1.4	1.4	4.60993	IPI00160538.2	- 31 kDa protein	1.03216			second
309	1.4	1.4	1.4553	IPI00166976.3	LACE1 Lactation elevated protein 1				second
16	2	2.15	23.5294	IPI00171611.7	HIST2H3A;HIST2H3C;HIST2H3D Histone H3.2	0.43172	1.39744e-07	1.0764	first
123	6.02	6.03	7.17949	IPI00176903.2	PTRF Isoform 1 of Polymerase I and transcript release factor	0.694662	0.000223234	1.15556	second
41	2	9.54	14.6341	IPI00180675.4	TUBA1A Tubulin alpha-1A chain				first
146	2	2	5.88235	IPI00183085.2	NDRG1 cDNA FLJ38330 fis, clone FCBBF3025280, highly similar to NDRG1 PROTEIN	4.31299			first
7	4.02	4.02	35.0515	IPI00183695.9	S100A10 Protein S100-A10	2.07965	0.033175	1.86214	first
7	3.41	3.41	10.3093	IPI00183695.9	S100A10 Protein S100-A10	1.66033	6.47069e-17	1.0804	second
129	2	2	6.91489	IPI00215719.6	RPL18 60S ribosomal protein L18				second
257	2	2	2.50284	IPI00215762.7	EXOC1 Isoform 2 of Exocyst complex component 1				first
232	2	2	3.04709	IPI00215777.1	SLC25A3 Isoform B of Phosphate carrier protein, mitochondrial precursor	0.913184			first
71	4	4	11.0345	IPI00215780.5	RPS19 40S ribosomal protein S19	0.674603	0.0443804	1.461	second
110	6	6	7.83664	IPI00215948.4	CTNNA1 Isoform 1 of Catenin alpha-1	0.557773	0.00177522	1.1118	first
308	2	2	1.46138	IPI00215980.1	PVRL2 Isoform Alpha of Poliovirus receptor-related protein 2 precursor	0.442431	0.00266	1.50032	second
329	2.66	2.66	0.856327	IPI00215995.1	ITGA3 Isoform Alpha-3A of Integrin alpha-3 precursor	0.972352	0.71498	1.19047	second
171	2.1	2.1	5.06912	IPI00216171.3	ENO2 Gamma-enolase				first
79	2	2	10.4762	IPI00216237.5	RPL36 60S ribosomal protein L36	0.752595			first
84	7.93	7.93	10.2473	IPI00216308.5	VDAC1 Voltage-dependent anion-selective channel protein 1	1.00624	0.929263	1.15899	second
151	2	2	5.71429	IPI00216691.5	PFN1 Profilin-1	0.957719	0.116842	1.07231	second
218	4.12	4.12	3.42205	IPI00217030.10	RPS4X 40S ribosomal protein S4, X isoform	0.704275	0.0294704	1.35747	second
248	5.69	5.74	2.68231	IPI00217170.1	ATP2B4 Isoform ZB of Plasma membrane calcium-transporting ATPase 4	1.8413	1.03565e-05	1.24031	second
293	2	2	1.70871	IPI00217171.1	ATP2B4 Isoform ZD of Plasma membrane calcium-transporting ATPase 4	4.14785			first
196	1.87	1.87	4.10959	IPI00217467.3	HIST1H1E Histone H1.4	0.429189	0.261631	108.157	second
165	3.83	3.83	5.33981	IPI00217519.3	RALA Ras-related protein Ral-A precursor	0.493065	4.96033e-07	1.10047	second
81	9.7	9.7	10.3785	IPI00217562.4	ITGB1 Isoform Beta-1C-2 of Integrin beta-1 precursor	0.694336	0.0489912	1.4358	first
296	1.71	1.72	1.67364	IPI00217766.3	SCARB2 Lysosome membrane protein 2	1.08348	0.198457	1.16772	second
316	2.4	2.4	1.20275	IPI00218398.5	MMP14 Matrix metalloproteinase-14 precursor	0.901956	0.312201	1.24684	second
12	2	3.4	28.125	IPI00218448.4	H2AFZ Histone H2A.Z				first
95	4	4	9.03361	IPI00218466.6	SEC61A1 Isoform 1 of Protein transport protein Sec61 subunit alpha isoform 1				first
98	4	4	8.95954	IPI00218918.5	ANXA1 Annexin A1	0.800607	0.328861	4.97791	first
42	6	6	14.6269	IPI00219018.7	GAPDH Glyceraldehyde-3-phosphate dehydrogenase	0.851049	0.131637	1.28308	first
42	5.04	5.04	4.47761	IPI00219018.7	GAPDH Glyceraldehyde-3-phosphate dehydrogenase	1.02134	0.845865	1.2586	second
26	7.44	7.44	19.5804	IPI00219037.5	H2AFX Histone H2A.x	0.419192	1.76255e-05	1.28868	second
17	2.15	2.15	23.5294	IPI00219038.9	H3F3A;H3F3B Histone H3.3	0.517726			first
147	1.45	1.46	5.88235	IPI00219155.5	RPL27 60S ribosomal protein L27	1.05288	0.916205	140.597	second
59	4.01	4.01	12.8205	IPI00219160.3	RPL34 60S ribosomal protein L34	1.13949	0.236213	1.29737	second
9	4	4	32.5926	IPI00219219.3	LGALS1 Galectin-1	1.2181			first
9	4.73	4.73	5.92593	IPI00219219.3	LGALS1 Galectin-1	1.60399	0.000174035	1.23691	second
111	3.53	3.53	7.83133	IPI00219301.7	MARCKS Myristoylated alanine-rich C-kinase substrate	0.260063	8.92456e-07	1.39756	second
303	2	2	1.6	IPI00219625.1	ENG Isoform Short of Endoglin precursor	1.59484	0.0783401	2.08243	first
58	6.28	6.28	13.2701	IPI00219675.1	RAC1 Isoform B of Ras-related C3 botulinum toxin substrate 1 precursor	1.12085	0.53218	1.46532	second
19	6	6	21.5278	IPI00219682.6	STOM Erythrocyte band 7 integral membrane protein	3.73064	0.00269195	1.7361	first
19	2.09	2.1	2.77778	IPI00219682.6	STOM Erythrocyte band 7 integral membrane protein	1.8873	3.57078e-07	1.20213	second
150	2	2	5.72687	IPI00219685.5	NDUFA13 cell death-regulatory protein GRIM19	2.23165			first
63	12	12	11.9198	IPI00219869.1	CTNND1 Isoform 1BC of Catenin delta-1	0.575659	0.000480837	1.11207	first
285	2	2	1.86335	IPI00220327.3	KRT1 Keratin, type II cytoskeletal 1	0.674431	0.0442369	1.41669	first
154	2	2	5.59006	IPI00220487.4	ATP5H Isoform 1 of ATP synthase subunit d, mitochondrial	0.511908			second
320	5.87	5.87	1.08696	IPI00220844.1	SLC12A2 Isoform 2 of Solute carrier family 12 member 2	0.904545	0.623133	1.54252	second
130	2	2	6.84932	IPI00221092.8	RPS16 40S ribosomal protein S16	0.795419			first
29	21.95	21.95	18.8211	IPI00221224.6	ANPEP Aminopeptidase N	4.31549	3.08193e-13	1.24274	first
29	25.72	25.72	11.1686	IPI00221224.6	ANPEP Aminopeptidase N	6.54765	7.00649e-45	1.13755	second
160	11.27	11.28	5.49777	IPI00221226.7	ANXA6 Annexin A6	1.48167	0.0504033	1.4829	second
160	4	4.35	2.82318	IPI00221226.7	ANXA6 Annexin A6	1.48307	0.0287935	1.3728	first
1	5.9	5.9	56.9444	IPI00221232.9	GNG12 Guanine nucleotide-binding protein G(I)/G(S)/G(O) subunit gamma-12 precursor	0.870772	0.51435	2.13366	second
307	2	2	1.46667	IPI00247063.3	MME Neprilysin	0.0507931			first
5	5.4	5.4	42.3077	IPI00255316.5	HIST1H2AD Histone H2A type 1-D	0.472214	0.0160212	1.62343	first
87	4.03	4.03	9.47075	IPI00288947.3	GNAQ Guanine nucleotide binding protein	1.84656			first
283	5.17	5.17	1.87617	IPI00290043.1	ITGA3 Isoform Alpha-3B of Integrin alpha-3 precursor	1.01562	0.737309	1.11397	first
176	2	4.01	4.77454	IPI00290928.2	GNA13 Guanine nucleotide-binding protein alpha-13 subunit	0.806362	0.246045	3.04306	second
23	2	8	20.4698	IPI00291467.7	SLC25A6 ADP/ATP translocase 3	1.5882	0.0851699	2.20579	first
230	2	2	3.0722	IPI00295624.4	DBN1 Isoform 2 of Drebrin	0.568131			first
127	4.05	4.05	7.09459	IPI00297626.3	STXBP3 Syntaxin-binding protein 3	1.44093	0.537785	8.43471	first
127	3.25	3.28	1.52027	IPI00297626.3	STXBP3 Syntaxin-binding protein 3	5.79358			second
243	2	2	2.80374	IPI00297779.7	CCT2 T-complex protein 1 subunit beta				first
85	6.08	6.08	9.88142	IPI00298851.4	CD151 CD151 antigen	3.66158	7.97464e-08	1.39132	second
85	2	2	3.95257	IPI00298851.4	CD151 CD151 antigen	2.40517			first
155	15.83	15.83	5.58835	IPI00298994.6	TLN1 Talin-1	1.44696	0.000937254	1.18207	first
155	8.93	8.94	0.865801	IPI00298994.6	TLN1 Talin-1	1.22606	0.248752	1.44885	second
234	2.08	2.08	3.00752	IPI00299573.12	RPL7A 60S ribosomal protein L7a	0.831773	0.114186	1.28891	second
99	2	2	8.95522	IPI00300096.4	RAB35 Ras-related protein Rab-35				first
47	2	2	14.4	IPI00300620.3	IFITM1 Interferon-induced transmembrane protein 1				second
311	2.13	2.13	1.42566	IPI00301100.2	SLC43A3 Solute carrier family 43 member 3	1.30137	0.215252	1.61193	second
233	2	2	3.02457	IPI00303476.1	ATP5B ATP synthase subunit beta, mitochondrial precursor	2.01759			first
279	4	4	1.94473	IPI00304577.3	AP2A1 Isoform A of AP-2 complex subunit alpha-1	1.30095	0.184155	1.62755	second
279	3.28	3.28	1.1259	IPI00304577.3	AP2A1 Isoform A of AP-2 complex subunit alpha-1	0.999314	0.997943	2.76097	first
94	2	2	9.05077	IPI00305383.1	UQCRC2 Cytochrome b-c1 complex subunit 2, mitochondrial precursor				first
88	2	4.03	9.47075	IPI00305551.3	GNA11 Guanine nucleotide-binding protein subunit alpha-11	0.863227	0.665957	25.2411	first
88	4.25	4.26	5.01393	IPI00305551.3	GNA11 Guanine nucleotide-binding protein subunit alpha-11	0.675066	0.00357073	1.27027	second
197	2	2	4.09914	IPI00306604.5	ITGA5 Integrin alpha-5 precursor				first
197	4.51	4.61	2.66921	IPI00306604.5	ITGA5 Integrin alpha-5 precursor	0.450852	0.000277755	1.25449	second
135	5.76	5.76	6.4133	IPI00306667.5	CNP Isoform CNPII of 2',3'-cyclic-nucleotide 3'-phosphodiesterase	0.787242	0.354314	1.88597	second
289	1.4	1.4	1.80115	IPI00307155.7	ROCK2 Rho-associated protein kinase 2				first
132	2	2	6.7086	IPI00337494.7	SLC25A24 Isoform 1 of Calcium-binding mitochondrial carrier protein SCaMC-1				first
336	1.71	1.71	0.605449	IPI00337644.2	NLRP9 Isoform 1 of NACHT, LRR and PYD domains-containing protein 9	0.610787	0.207679	8.32456	second
278	2	2.01	1.96629	IPI00337801.1	DAAM1 Isoform 2 of Disheveled-associated activator of morphogenesis 1	1.01863			first
20	1.7	1.7	21.2871	IPI00374364.3	LOC389541 UPF0539 protein				first
143	2	2	6.09244	IPI00384364.1	SPNS1 Isoform 2 of Protein spinster homolog 1				first
62	4	4	11.9403	IPI00385157.1	ACTR3B Actin related protein ARP4	1.1048	0.591547	5.44727	first
116	2	2	7.69231	IPI00386908.3	PARVA Isoform 2 of Alpha-parvin	1.1147			first
195	1.74	1.74	4.14508	IPI00395510.5	NCALD Neurocalcin-delta	5.69448	0.140494	142.365	second
262	4	4	2.4173	IPI00397230.2	CD97 Isoform 3 of CD97 antigen precursor	2.66991			first
335	8.49	8.49	0.615791	IPI00398779.4	PLEC1 Isoform 4 of Plectin-1	1.87669	0.0181908	1.6639	second
200	1.43	1.43	3.94089	IPI00398983.3	RP11-365K22.1 Novel protein similar to ribosomal protein L13a RPL13A	0.673436	0.645719	3213.68	second
107	2.2	2.21	8.13008	IPI00412607.6	RPL35 60S ribosomal protein L35	0.787085	0.199566	2.68085	second
274	3.24	3.24	2.07792	IPI00413696.5	CD47 41 kDa protein	1.51492	0.00177067	1.19284	second
341	2	2	0.408618	IPI00413958.4	FLNC Isoform 2 of Filamin-C	0.623507	0.0155879	1.29279	first
324	4.52	4.52	0.966851	IPI00414676.6	HSP90AB1 Heat shock protein HSP 90-beta	1.4857	0.0357989	1.43781	second
18	22.62	22.62	22.103	IPI00418471.6	VIM Vimentin	3.46071	3.91196e-15	1.22991	second
18	11.7	11.7	14.5923	IPI00418471.6	VIM Vimentin	3.24333	8.09969e-08	1.23165	first
169	2	2	5.19481	IPI00419266.1	NDUFA6 NADH dehydrogenase (ubiquinone) 1 alpha subcomplex, 6, 14kDa				second
284	4	4	1.87424	IPI00425566.1	SCRIB Isoform 4 of Protein LAP4	1.88466	0.00609018	1.33619	first
56	2	2	13.4259	IPI00429190.3	RAB11A Ras-related protein Rab-11A	0.549991			first
199	2	2	3.9783	IPI00440493.2	ATP5A1 ATP synthase subunit alpha, mitochondrial precursor	1.2401			first
228	1.4	1.4	3.0837	IPI00444204.1	RALB cDNA FLJ45773 fis, clone NETRP2003448, highly similar to Ras-related protein RAL-B	0.604255	0.0673615	1.9735	first
300	2.01	2.01	1.62037	IPI00450768.7	KRT17 Keratin, type I cytoskeletal 17	1.2777			second
2	11.7	11.7	50.4854	IPI00453473.6	HIST1H4I;HIST1H4H;HIST1H4B;HIST1H4A;HIST1H4K;HIST1H4E;HIST1H4D;HIST1H4J;HIST1H4C;HIST2H4A;HIST1H4F;HIST4H4;HIST1H4L;HIST2H4B Histone H4	0.442985	6.86596e-14	1.13005	second
2	6	6	29.1262	IPI00453473.6	HIST1H4I;HIST1H4H;HIST1H4B;HIST1H4A;HIST1H4K;HIST1H4E;HIST1H4D;HIST1H4J;HIST1H4C;HIST2H4A;HIST1H4F;HIST4H4;HIST1H4L;HIST2H4B Histone H4	0.444005	6.14065e-08	1.15025	first
3	31.46	31.46	46.9027	IPI00455315.4	ANXA2 Annexin A2	1.46612	2.18463e-29	1.05516	second
3	29.07	29.07	39.233	IPI00455315.4	ANXA2 Annexin A2	1.62155	6.41414e-18	1.08867	first
210	7.56	7.56	3.72178	IPI00455383.4	CLTC Isoform 2 of Clathrin heavy chain 1	1.41598	0.0269248	1.34297	first
210	7.16	7.19	1.15924	IPI00455383.4	CLTC Isoform 2 of Clathrin heavy chain 1	1.33709	0.0112136	1.24274	second
119	2.02	2.02	7.43243	IPI00456758.4	RPL27A 60S ribosomal protein L27a	0.946452	0.59355	1.27	second
83	4.69	4.69	10.2941	IPI00465070.7	HIST1H2BN;HIST1H3F;HIST1H3A;HIST1H3H;HIST1H3I;HIST1H3D;HIST1H3B;HIST1H3E;HIST1H3J;HIST1H3C;HIST1H3G Histone H3.1	0.537508	7.79652e-15	1.11822	second
205	2.36	2.36	3.79147	IPI00465361.4	RPL13 60S ribosomal protein L13	0.760743	0.0348331	1.20962	second
244	1.64	1.64	2.8	IPI00465431.7	LGALS3 Galectin-3	1.60162	0.00914314	1.21548	second
323	3.23	3.23	0.974421	IPI00470711.4	EFR3A Isoform 1 of Protein EFR3 homolog A	1.55923	0.550145	743.375	second
10	14	14	30.3867	IPI00472130.1	HLA-C;				first
64	12.25	12.25	11.9048	IPI00472724.1	EEF1AL3;EEF1A1 Elongation factor 1-alpha-like 3	0.828405	0.000818888	1.10651	second
301	4.74	4.74	1.6129	IPI00473136.3	CTNNA1 Isoform 2 of Catenin alpha-1	0.453126	0.00789885	1.60967	second
27	4	4	19.0476	IPI00477495.3	H2BFS Histone H2B type F-S	0.41074	0.00798221	1.41078	first
322	4.03	4.03	0.986193	IPI00478565.2	PTK7 PTK7 protein tyrosine kinase 7 isoform d precursor	0.506407	0.00480304	1.43766	second
173	6.18	6.23	4.89642	IPI00479186.5	PKM2 Isoform M2 of Pyruvate kinase isozymes M1/M2	0.670109	0.0150193	1.36019	second
260	1.4	1.4	2.43902	IPI00479918.2	SLC39A14 solute carrier family 39 (zinc transporter), member 14				second
73	4	4	11	IPI00513773.1	PTRF Isoform 2 of Polymerase I and transcript release factor	0.962189	0.859666	8.89568	first
264	3.2	3.2	2.38095	IPI00549248.4	NPM1 Isoform 1 of Nucleophosmin	0.930646	0.562367	1.3323	second
277	1.7	1.7	1.98511	IPI00550021.4	RPL3 60S ribosomal protein L3	1.13765	0.840396	601.094	second
181	4	4	4.48598	IPI00550382.2	SLC29A1 Equilibrative nucleoside transporter 1	4.44624	0.00244078	1.64463	first
312	2.4	2.4	1.2939	IPI00550523.5	ATL3 Isoform 1 of Atlastin-3	1.33049	0.588947	123.427	second
267	3.4	3.4	2.27577	IPI00554469.1	IMMT Isoform 2 of Mitochondrial inner membrane protein	0.688856			second
86	4	4	9.53488	IPI00554788.5	KRT18 Keratin, type I cytoskeletal 18	0.710252	0.00147481	1.10086	first
24	4	4	20	IPI00555577.1	THY1 Thy-1 cell surface antigen variant (Fragment)	1.57153	0.0647834	1.68329	first
24	2.11	2.11	6.89655	IPI00555577.1	THY1 Thy-1 cell surface antigen variant (Fragment)	2.16328			second
162	2.02	2.02	5.45455	IPI00555744.6	RPL14 RPL14 protein				second
206	5.4	5.4	3.75494	IPI00555991.2	ITGAV Isoform 2 of Integrin alpha-V precursor	1.12318	0.549981	1.73403	first
35	18.52	18.52	16.5079	IPI00604710.2	LOC442497;SLC3A2 solute carrier family 3 (activators of dibasic and neutral amino acid transport), member 2 isoform c	1.99032	1.03957e-05	1.24724	first
35	17.45	17.45	15.873	IPI00604710.2	LOC442497;SLC3A2 solute carrier family 3 (activators of dibasic and neutral amino acid transport), member 2 isoform c	1.80771	1.08771e-12	1.12886	second
78	4.11	4.11	10.5263	IPI00640741.1	PRDX1 19 kDa protein	0.508487	0.0535972	2.00537	second
108	5.13	7.59	7.8481	IPI00640867.1	GNAS GNAS complex locus isoform f	1.08221	0.546433	1.33549	second
319	2.02	2.07	1.10263	IPI00641153.2	GLG1 Golgi apparatus protein 1 precursor	0.930425			second
216	2	2	3.58974	IPI00641181.5	MARCKSL1 MARCKS-related protein	0.238963	0.000454224	1.66015	second
14	6	6	25.2688	IPI00641719.1	SURF4 Surfeit 4	1.08346	0.495961	1.39106	first
134	4.85	4.85	6.42202	IPI00642117.4	GNB1 Beta-subunit signal transducing proteins GS/GI	1.17025	0.551623	2.11337	second
201	2	2	3.89831	IPI00642310.1	STXBP2 syntaxin binding protein 2				first
302	2	2	1.60321	IPI00642548.2	PHGDH Phosphoglycerate dehydrogenase	1.29627			first
105	2	2.04	8.28402	IPI00642948.1	CD99 CD99 antigen isoform b precursor	2.72857	0.00054717	1.39078	second
338	2.54	3.2	0.537016	IPI00644576.1	FLNA Filamin A, alpha	0.720515	0.0319953	1.31581	second
57	23.58	23.58	13.2832	IPI00645194.1	ITGB1 integrin beta 1 isoform 1A precursor	0.796452	8.99941e-05	1.1143	second
186	2	2	4.34783	IPI00645256.1	LITAF Isoform 1 of Lipopolysaccharide-induced tumor necrosis factor-alpha factor	1.65838	0.000158094	1.20253	second
139	32.12	32.12	6.20117	IPI00645867.2	FER1L3 Isoform 6 of Myoferlin	1.74167	3.2285e-20	1.09159	second
139	19.58	19.58	5.27344	IPI00645867.2	FER1L3 Isoform 6 of Myoferlin	1.8271	2.19588e-09	1.11802	first
258	2	2	2.44755	IPI00646144.1	ATAD3A ATPase family, AAA domain containing 3A	0.597649	0.151894	4.90775	first
76	26.08	26.08	10.7632	IPI00646182.3	ATP1A1 ATPase, Na+/K+ transporting, alpha 1 polypeptide	1.23927	3.18375e-06	1.08902	second
76	11.42	11.42	7.33855	IPI00646182.3	ATP1A1 ATPase, Na+/K+ transporting, alpha 1 polypeptide	1.15624	0.0026033	1.08468	first
211	2.01	2.01	3.7037	IPI00646304.4	PPIB peptidylprolyl isomerase B precursor	1.20193	0.37265	1.75038	second
185	8.01	8.01	4.39883	IPI00646491.2	GNAS Isoform XLas-2 of Guanine nucleotide-binding protein G(s) subunit alpha isoforms XLas	1.11402	0.138936	1.21411	first
89	4.27	4.27	9.42982	IPI00646589.1	SLC16A1 Solute carrier family 16, member 1	1.26003	0.159781	2.12329	first
60	2	2	12.0879	IPI00646631.1	LPAR1 Endothelial differentiation, lysophosphatidic acid G-protein-coupled receptor, 2				first
249	2.77	2.77	2.68097	IPI00647286.1	FAM129B hypothetical protein LOC64855 isoform 1	0.901496			first
249	1.72	1.77	0.938338	IPI00647286.1	FAM129B hypothetical protein LOC64855 isoform 1	1.16925	0.515167	2.35901	second
247	2.46	2.46	2.68817	IPI00647896.1	TUBB Tubulin, beta	0.451066	0.00181865	1.40496	second
101	2	2	8.63636	IPI00647915.1	TAGLN2 24 kDa protein				first
327	2.08	2.08	0.923077	IPI00647950.1	DLG2 Isoform 2 of Disks large homolog 2	1.23587	0.544854	3.52757	second
286	2.24	2.24	1.84805	IPI00655812.1	LMNA Rhabdomyosarcoma antigen MU-RMS-40.12	2.0493	0.235575	34.3427	second
239	2	2	2.91971	IPI00657752.1	CD81 Uncharacterized protein CD81	4.64633			second
238	4	4	2.92018	IPI00719178.1	ABCC1 Isoform 9 of Multidrug resistance-associated protein 1	4.98382	0.000356772	1.48686	first
170	4	4	5.12195	IPI00739827.1	LAMP2 Isoform LAMP-2B of Lysosome-associated membrane glycoprotein 2 precursor	0.905423	0.391881	1.33323	first
220	4	4	3.38115	IPI00745296.1	EPHA2 ephrin receptor EphA2	0.954502			first
220	2.73	2.73	1.22951	IPI00745296.1	EPHA2 ephrin receptor EphA2	1.44758	0.0161945	1.32033	second
255	4	4	2.60323	IPI00746655.1	FAM62A Isoform 2 of Extended-synaptotagmin-1	0.570761	0.00765081	1.2365	first
255	1.73	1.79	0.628366	IPI00746655.1	FAM62A Isoform 2 of Extended-synaptotagmin-1	0.486582	0.0133054	1.43499	second
93	2.83	6.34	9.11602	IPI00747198.1	HLA-C;HLA-B;XXbac-BPG181B23.1;LOC100133382;LOC728687;MICA;HLA-A;LOC441528 HLA class I histocompatibility antigen, B-35 alpha chain precursor	1.59478	0.745455	28.7681	second
65	7.62	8.78	11.5493	IPI00748145.2	GNAI2 Isoform 1 of Guanine nucleotide-binding protein G(i), alpha-2 subunit	0.862228	0.569712	1.70967	second
65	2.04	2.04	5.07042	IPI00748145.2	GNAI2 Isoform 1 of Guanine nucleotide-binding protein G(i), alpha-2 subunit	0.87468			first
328	2.83	2.84	0.913706	IPI00748391.2	FLT3 112 kDa protein	4.44079	0.644319	14440170782720	second
145	4.05	4.05	5.9322	IPI00749070.1	CD63 CD63 antigen isoform B	1.39155	1.10916e-06	1.11005	second
133	9.89	9.89	6.56455	IPI00759776.1	ACTN1 Actinin alpha 1 isoform b	1.53363	0.00209927	1.2785	first
66	2	4	11.4754	IPI00759832.1	YWHAB Isoform Short of 14-3-3 protein beta/alpha				first
44	3.55	9.99	14.5205	IPI00760554.2	HLA-C;HLA-B;XXbac-BPG181B23.1;LOC100133382;LOC728687;MICA;HLA-A;LOC441528 HLA class I histocompatibility antigen, A-69 alpha chain	0.0962126	0.00592529	2.17915	first
273	2.42	2.42	2.08333	IPI00783145.1	CD55 Decay-accelerating factor splicing variant 3	1.82044	0.102184	3.42941	second
161	2	2	5.49683	IPI00783916.1	C19orf28 hypothetical protein LOC126321 isoform b				first
80	7.16	7.16	10.4712	IPI00784154.1	HSPD1 60 kDa heat shock protein, mitochondrial precursor	1.63204	0.0309472	1.52683	first
80	5.53	5.54	3.14136	IPI00784154.1	HSPD1 60 kDa heat shock protein, mitochondrial precursor	1.26881	0.276976	1.6279	second
304	2.01	2.01	1.58451	IPI00784936.1	SEPT9 Isoform 2 of Septin-9				second
142	2	2	6.12245	IPI00787105.2	LOC728953 similar to S19 ribosomal protein	1.03932			first
318	6.49	6.49	1.10585	IPI00788953.2	EPB41L2 EPB41L2 protein	1.1219	0.295668	1.25498	second
115	1.54	1.54	7.73481	IPI00789163.1	TMEM119 19 kDa protein	7.01295	0.277808	102920	second
69	8.7	8.7	11.1111	IPI00790189.1	SLC16A3 46 kDa protein	1.0894	0.652866	1.72877	first
46	2.25	2.25	14.4068	IPI00790248.1	VAMP2 Uncharacterized protein VAMP2	0.993763	0.975132	7.64415	second
263	2	2	2.38636	IPI00790702.1	AP2B1 Beta adaptin subunit	1.73958			first
263	5.21	5.24	1.81818	IPI00790702.1	AP2B1 Beta adaptin subunit	0.83497	0.0374263	1.18166	second
256	1.38	1.38	2.57353	IPI00791634.1	PHB Prohibitin variant (Fragment)	1.09067	0.24476	1.17907	second
25	15.4	15.4	19.7115	IPI00792677.1	TUBA1B 46 kDa protein	0.472372	1.1634e-12	1.11836	second
25	11.53	11.53	19.2308	IPI00792677.1	TUBA1B 46 kDa protein	0.428336	0.223581	51.7812	first
118	2	2	7.44681	IPI00793102.1	RPL35A 11 kDa protein	1.24608	0.727644	10.6427	second
45	2	2	14.4737	IPI00794543.1	- cDNA FLJ75174, highly similar to Homo sapiens calmodulin 1 (phosphorylase kinase, delta), mRNA	1.89526			first
45	2.19	2.19	5.26316	IPI00794543.1	- cDNA FLJ75174, highly similar to Homo sapiens calmodulin 1 (phosphorylase kinase, delta), mRNA	1.14955	0.136919	1.21169	second
164	8.02	8.02	5.42005	IPI00795618.1	MYO1B 128 kDa protein	1	1	1.41744	first
164	9.2	9.2	2.43902	IPI00795618.1	MYO1B 128 kDa protein	0.871405	0.319445	1.32957	second
250	2.01	2.02	2.67857	IPI00795633.1	CLU CLU				second
104	2.03	2.03	8.33333	IPI00795720.1	CD63 13 kDa protein	1.41559	0.0329973	1.32128	first
30	2.24	2.24	18.797	IPI00795937.1	CD9 15 kDa protein				first
30	2.62	2.62	5.26316	IPI00795937.1	CD9 15 kDa protein	3.93001	1.50821e-08	1.36854	second
226	4.37	4.42	3.10559	IPI00795979.1	FLOT2 Flotillin-2	1.38588	0.12271	1.56008	second
295	1.91	1.91	1.67464	IPI00796333.1	ALDOA 45 kDa protein	1.14054	0.653555	2.32221	second
70	2	2	11.0345	IPI00796366.1	MYL6B 16 kDa protein	0.501206	0.0493461	1.97715	first
31	2	2	18.4874	IPI00796379.1	B2M B2M protein	0.671518	0.0594202	1.60582	first
31	2.26	2.26	8.40336	IPI00796379.1	B2M B2M protein	0.62998	0.00150465	1.18038	second
21	2	2	20.6897	IPI00796630.1	C1QBP 16 kDa protein				first
121	2.13	2.13	7.28745	IPI00796861.1	LOC100130892 WUGSC:H_RG054D04.1 protein				first
214	3.09	3.35	3.69004	IPI00797188.1	RFTN1 Proliferation-inducing protein 10	1.15497	0.365468	1.45108	second
330	2.03	2.03	0.817996	IPI00797345.1	INTS8 Isoform 2 of Integrator complex subunit 8	0.661405	0.019923	1.35785	second
52	2	2	13.7931	IPI00797864.1	TMED2 14 kDa protein	1.31507	0.49303	30.1053	first
112	1.63	1.63	7.75194	IPI00797941.1	ARF3 14 kDa protein	1.12534	0.0364228	1.08974	second
177	6	6	4.73684	IPI00807403.1	ALCAM Isoform 2 of CD166 antigen precursor	1.28023	0.030528	1.24559	second
213	4	4	3.69427	IPI00816614.1	EFR3A Isoform 2 of Protein EFR3 homolog A				first
124	10.01	10.01	7.15288	IPI00827658.1	CD44 Isoform 7 of CD44 antigen precursor	1.88139	8.58292e-14	1.1232	second
124	5.73	5.73	4.34783	IPI00827658.1	CD44 Isoform 7 of CD44 antigen precursor	1.69631	0.00027997	1.24104	first
253	4	4	2.6393	IPI00829954.1	NPR2 Isoform 3 of Atrial natriuretic peptide receptor B precursor	3.8094	0.102542	15.8185	first
167	8.69	8.69	5.2682	IPI00829992.1	MYO1C myosin IC isoform b	0.973992	0.465678	1.09507	first
167	6.73	6.73	1.53257	IPI00829992.1	MYO1C myosin IC isoform b	0.923068	0.40084	1.21587	second
269	6.64	6.64	2.18281	IPI00843930.1	ABCC1 ATP-binding cassette, sub-family C, member 1 isoform 5	1.46522	0.268409	2.04147	second
182	2	5.22	4.43686	IPI00843975.1	EZR Ezrin	0.305864	0.0783772	6.43986	first
223	2.59	2.59	3.16901	IPI00845461.2	ATL3 Isoform 2 of Atlastin-3	0.949869	0.703758	1.47858	first
38	2	2	15.3846	IPI00847172.1	TSPO translocator protein isoform PBR				first
34	6.55	10.55	18.0982	IPI00847323.3	HLA-C;HLA-B;XXbac-BPG181B23.1;LOC100133382;LOC728687;MICA;HLA-A;LOC441528 Major histocompatibility complex, class I, A	1.99054	0.173947	3.18044	first
276	5.21	5.21	2.02343	IPI00848265.1	CTNND1 Putative uncharacterized protein DKFZp781O2021	0.44143	0.279969	132.77	second
68	3.52	3.52	11.2676	IPI00853068.1	HBA1;HBA2 Alpha 2 globin variant (Fragment)	0.79063	0.451843	2.37904	second
207	8.02	8.02	3.75408	IPI00853369.1	PLXNB2 Plexin-B2 precursor	0.88175	0.588273	1.75016	first
207	4.29	4.29	0.707291	IPI00853369.1	PLXNB2 Plexin-B2 precursor	0.684182	0.00583189	1.26487	second
342	2.01	2.02	0.311388	IPI00853376.1	ASXL3 Isoform 1 of Putative Polycomb group protein ASXL3	0.797336	0.300251	2.02086	second
178	2	2	4.65632	IPI00853589.1	SGCE sarcoglycan, epsilon isoform 3	3.21584			first
315	4.01	4.01	1.21114	IPI00855785.1	FN1 Isoform 15 of Fibronectin precursor	0.487345	0.136047	7.2571	first
245	2.41	2.41	2.77778	IPI00867533.1	RPL6 60S ribosomal protein L6	0.919078	0.689737	1.6697	second
280	8.39	8.39	1.94089	IPI00867588.1	FN1 Isoform 13 of Fibronectin precursor	0.582661	9.35793e-07	1.17576	second
117	2	2.2	7.69231	IPI00868816.1	- Pseudogene candidate	1.0284	0.868332	5.45139	second
198	2.32	2.32	4	IPI00871319.1	CYB5R3 34 kDa protein	1.10227	0.584695	1.66125	second
261	6.25	6.25	2.42229	IPI00871535.1	SPTAN1 Isoform 2 of Spectrin alpha chain, brain	0.678979	0.0468325	1.4578	first
282	1.41	1.41	1.89274	IPI00871646.1	RPLP0-like 60S acidic ribosomal protein P0	0.657994	0.347364	25.2492	second
217	2	2	3.52113	IPI00871813.1	VDAC3 31 kDa protein	0.902206	0.530742	4.2224	first
212	2.4	2.4	3.69458	IPI00871852.1	EIF4A1 46 kDa protein	0.538412	0.212268	15.2521	second
251	6.53	8.04	2.6504	IPI00871932.1	SPTBN1 276 kDa protein	0.660783	0.158213	3.80359	first
251	6.24	6.25	0.967606	IPI00871932.1	SPTBN1 276 kDa protein	0.63888	1.16391e-05	1.16745	second
275	1.7	1.7	2.04082	IPI00872260.1	HNRNPA3 37 kDa protein	0.344967	0.0432258	2.67611	second
287	1.7	2.62	1.81452	IPI00872343.1	SLC2A3 54 kDa protein				second
252	2.62	2.62	2.64228	IPI00872375.2	SLC2A1 Uncharacterized protein SLC2A1 (Fragment)				second
252	1.59	1.59	1.62602	IPI00872375.2	SLC2A1 Uncharacterized protein SLC2A1 (Fragment)	0.410164			first
109	4.01	4.01	7.83699	IPI00872379.1	ANXA5 Uncharacterized protein ANXA5 (Fragment)	1.01346	0.916584	1.62573	first
109	2.25	3.02	2.50784	IPI00872379.1	ANXA5 Uncharacterized protein ANXA5 (Fragment)	1.167	0.612476	2.39188	second
237	2.48	2.48	2.9304	IPI00872387.1	- Uncharacterized protein ENSP00000381447 (Fragment)	0.934664	0.78629	1.90977	second
224	2.18	2.18	3.11688	IPI00872619.1	FLOT2 43 kDa protein	1.09914	0.847455	136.452	first
290	2	2	1.77515	IPI00872681.1	RPN2 74 kDa protein	0.739114			first
102	5.48	11.23	8.36177	IPI00872684.1	EZR 69 kDa protein	0.358301	6.96792e-06	1.3091	second
125	11.99	11.99	7.11806	IPI00872814.1	MSN Uncharacterized protein MSN (Fragment)	0.51724	2.56864e-07	1.17284	second
125	5.28	5.28	4.51389	IPI00872814.1	MSN Uncharacterized protein MSN (Fragment)	0.612154	0.0291963	1.33133	first
61	2	2	12.0482	IPI00872879.1	COX7A2 Uncharacterized protein COX7A2	0.948615			second
91	4	4	9.24855	IPI00873403.1	RPL24 20 kDa protein	0.772374	0.177618	1.59749	second
4	7.99	7.99	43.6519	IPI00873444.1	UBC;UBB;RPS27A 79 kDa protein	0.8811	0.0030165	1.08531	second
131	4	4	6.72098	IPI00876857.1	TTYH3 Isoform 2 of Protein tweety homolog 3	1.23595	0.370894	5.89134	first
32	4.13	4.13	18.4332	IPI00876941.1	CAV1 Caveolin 1 variant (Fragment)	1.12763	0.263041	1.29206	first
144	2.12	2.8	5.97826	IPI00877120.1	RAP1A RAP1A, member of RAS oncogene family	0.716502	0.241458	1.80311	second
149	2.48	2.48	5.7554	IPI00879238.1	RPS9 17 kDa protein	0.68737	0.249429	2.72975	second
97	2	4	8.97959	IPI00879359.1	- 28 kDa protein	1.14187			first
321	7.89	7.89	1.00929	IPI00879810.1	SPTAN1 Uncharacterized protein SPTAN1	0.661418	0.00200049	1.24312	second
179	5.26	5.26	4.64286	IPI00883950.1	CKAP4 Similar to cytoskeleton-associated protein 4 (Fragment)	0.974956	0.758007	1.19536	second
179	2	2	2.85714	IPI00883950.1	CKAP4 Similar to cytoskeleton-associated protein 4 (Fragment)	1.0204			first
235	1.4	1.4	3.00231	IPI00884085.1	MXRA8 48 kDa protein				second
148	6.71	6.71	5.76923	IPI00884105.1	LAMP1 Lysosome-associated membrane glycoprotein 1 precursor	1.18121	0.0373116	1.16883	second
191	1.84	1.87	4.24242	IPI00887664.1	LOC440575 hypothetical LOC440575	0.707976	0.540501	146.212	second
189	2	2	4.28571	IPI00888100.1	LOC390956 similar to peptidylprolyl isomerase A-like	1.54046	0.0474653	1.50695	first
140	4.03	5.25	6.14334	IPI00888783.1	LOC729317 similar to voltage-dependent anion channel	1.29256	0.00733107	1.18954	second
325	2.01	2.01	0.954654	IPI00892784.1	ATP6V0A1 97 kDa protein				second
229	2.36	2.36	3.08123	IPI00892872.1	- Flotillin 1	1.67155	0.250593	3.16116	second
13	2	2	26.4706	IPI00894147.1	RPS18 Rhabdomyosarcoma antigen MU-RMS-40.21	0.524249			second
39	4.71	12.71	15.0943	IPI00894325.1	HLA-C;HLA-B;XXbac-BPG181B23.1;LOC100133382;LOC728687;MICA;HLA-A;LOC441528 Major histocompatibility complex, class I, A	0.0733102	5.05335e-07	1.90381	second
202	2	2	3.83663	IPI00894417.1	- Transporter 1 ATP-binding cassette sub-family B				first
8	23.64	23.64	33.0667	IPI00894498.1	ACTB Beta actin variant (Fragment)	0.592772	1.8358e-40	1.05279	second
28	17.26	17.26	18.8295	IPI00895803.1	HLA-C;HLA-B;XXbac-BPG181B23.1;LOC100133382;LOC728687;MICA;HLA-A;LOC441528 HLA class I histocompatibility antigen, A-1 alpha chain variant (Fragment)	4.43186	0.00020624	1.79476	second
