# Supplementary material for: Comparative proteomic analysis of plasma membrane proteins between human osteosarcoma and normal osteoblastic cell lines
Source: BMC Cancer. 2010 May 14;10:206. doi: 10.1186/1471-2407-10-206 (PMC2880991; doi:10.1186/1471-2407-10-206)
Supplement: Additional file 2 — Table S2-The list of all the peptides detected by mass spectrometry. Only proteins with at least one peptide with confidence more than 95% were considered significant. [file 1471-2407-10-206-S2.XLS]

## Sheet: PeptideSu
				Table S2 The list of all the peptides detected by mass spectrometry. Only proteins with at least one peptide with confience more than 95% were considered significant.
	%Cov(95)	Accessions	Names	Used	Annotation	Conf	Sequence	dMass	Prec MW	Prec m/z	Theor MW	Theor m/z	Theor z	115:116	%Err 115:116
1	56.9444	IPI00221232.9	GNG12 Guanine nucleotide-binding protein G(I)/G(S)/G(O) subunit gamma-12 precursor	0	no quant - weak signal	99	ASADLMSYCEEHAR	0.0200445	1771.76	591.596	1771.74	591.589	3
1	56.9444	IPI00221232.9	GNG12 Guanine nucleotide-binding protein G(I)/G(S)/G(O) subunit gamma-12 precursor	0	no quant - weak signal	99	SDPLLIGIPTSENPFK	-0.0171811	2015.1	672.708	2015.12	672.713	3
1	56.9444	IPI00221232.9	GNG12 Guanine nucleotide-binding protein G(I)/G(S)/G(O) subunit gamma-12 precursor	1	auto	98	TASTNNIAQAR	-0.00561377	1289.68	645.845	1289.68	645.848	2	0.598139	17.379
1	56.9444	IPI00221232.9	GNG12 Guanine nucleotide-binding protein G(I)/G(S)/G(O) subunit gamma-12 precursor	1	auto	37	LEASIER	0.0121167	960.548	481.281	960.536	481.275	2	0.860697	14.864
1	56.9444	IPI00221232.9	GNG12 Guanine nucleotide-binding protein G(I)/G(S)/G(O) subunit gamma-12 precursor	1	auto	1	TVQQLR	-0.012054	887.519	444.767	887.531	444.773	2	1.06804	9.11919
1	56.9444	IPI00221232.9	GNG12 Guanine nucleotide-binding protein G(I)/G(S)/G(O) subunit gamma-12 precursor	0	auto - low confidence	0	LEASIERIK	0.0405869	1201.76	601.885	1201.72	601.865	2	0.996923	15.1228
2	50.4854	IPI00453473.6	HIST1H4I;HIST1H4H;HIST1H4B;HIST1H4A;HIST1H4K;HIST1H4E;HIST1H4D;HIST1H4J;HIST1H4C;HIST2H4A;HIST1H4F;HIST4H4;HIST1H4L;HIST2H4B Histone H4	1	auto	99	DNIQGITK	0.00159717	1175.68	588.846	1175.68	588.845	2	0.505143	10.8063
2	50.4854	IPI00453473.6	HIST1H4I;HIST1H4H;HIST1H4B;HIST1H4A;HIST1H4K;HIST1H4E;HIST1H4D;HIST1H4J;HIST1H4C;HIST2H4A;HIST1H4F;HIST4H4;HIST1H4L;HIST2H4B Histone H4	1	auto	99	DNIQGITKPAIR	0.0184989	1612.97	538.664	1612.95	538.657	3	0.423485	4.6122
2	50.4854	IPI00453473.6	HIST1H4I;HIST1H4H;HIST1H4B;HIST1H4A;HIST1H4K;HIST1H4E;HIST1H4D;HIST1H4J;HIST1H4C;HIST2H4A;HIST1H4F;HIST4H4;HIST1H4L;HIST2H4B Histone H4	1	auto	99	ISGLIYEETR	-0.00470732	1323.71	662.863	1323.72	662.865	2	0.379973	13.9867
2	50.4854	IPI00453473.6	HIST1H4I;HIST1H4H;HIST1H4B;HIST1H4A;HIST1H4K;HIST1H4E;HIST1H4D;HIST1H4J;HIST1H4C;HIST2H4A;HIST1H4F;HIST4H4;HIST1H4L;HIST2H4B Histone H4	0	no quant - weak signal	99	TVTAMDVVYALK	0.00399796	1597.9	799.959	1597.9	799.957	2
2	50.4854	IPI00453473.6	HIST1H4I;HIST1H4H;HIST1H4B;HIST1H4A;HIST1H4K;HIST1H4E;HIST1H4D;HIST1H4J;HIST1H4C;HIST2H4A;HIST1H4F;HIST4H4;HIST1H4L;HIST2H4B Histone H4	1	auto	99	VFLENVIR	0.010017	1132.68	567.349	1132.67	567.344	2	0.352102	6.50991
2	50.4854	IPI00453473.6	HIST1H4I;HIST1H4H;HIST1H4B;HIST1H4A;HIST1H4K;HIST1H4E;HIST1H4D;HIST1H4J;HIST1H4C;HIST2H4A;HIST1H4F;HIST4H4;HIST1H4L;HIST2H4B Histone H4	1	auto	98	DAVTYTEHAK	-0.0150196	1421.72	474.915	1421.74	474.92	3	0.422555	5.67307
3	46.9027	IPI00455315.4; IPI00418169.3	ANXA2 Annexin A2; ANXA2 annexin A2 isoform 1	1	auto	99	AYTNFDAER	0.0110221	1229.59	615.803	1229.58	615.797	2	2.08686	27.6268
3	46.9027	IPI00455315.4; IPI00418169.3	ANXA2 Annexin A2; ANXA2 annexin A2 isoform 1	1	auto	99	DALNIETAIK	-0.00189269	1374.79	688.404	1374.8	688.405	2	1.65114	13.2899
3	46.9027	IPI00455315.4; IPI00418169.3	ANXA2 Annexin A2; ANXA2 annexin A2 isoform 1	1	auto	99	DIISDTSGDFR	0.00408897	1368.67	685.341	1368.66	685.339	2	1.44311	11.4187
3	46.9027	IPI00455315.4; IPI00418169.3	ANXA2 Annexin A2; ANXA2 annexin A2 isoform 1	1	auto	99	DLYDAGVK	0.00980741	1167.65	584.831	1167.64	584.826	2	2.86665	31.1233
3	46.9027	IPI00455315.4; IPI00418169.3	ANXA2 Annexin A2; ANXA2 annexin A2 isoform 1	1	auto	99	ELASALK	0.00387866	1018.63	510.322	1018.63	510.321	2	1.16884	13.9782
3	46.9027	IPI00455315.4; IPI00418169.3	ANXA2 Annexin A2; ANXA2 annexin A2 isoform 1	0	no quant - weak signal	99	GVDEVTIVNILTNR	0.0177267	1685.96	843.988	1685.94	843.979	2
3	46.9027	IPI00455315.4; IPI00418169.3	ANXA2 Annexin A2; ANXA2 annexin A2 isoform 1	1	auto	99	LMVALAK	0.0174861	1048.67	525.344	1048.66	525.335	2	1.32458	17.7251
3	46.9027	IPI00455315.4; IPI00418169.3	ANXA2 Annexin A2; ANXA2 annexin A2 isoform 1	1	auto	99	LSLEGDHSTPPSAYGSVK	0.00297729	2132.1	711.708	2132.1	711.707	3	1.52566	9.08902
3	46.9027	IPI00455315.4; IPI00418169.3	ANXA2 Annexin A2; ANXA2 annexin A2 isoform 1	1	auto	99	QDIAFAYQR	-0.00178013	1254.65	628.33	1254.65	628.331	2	1.14907	9.43655
3	46.9027	IPI00455315.4; IPI00418169.3	ANXA2 Annexin A2; ANXA2 annexin A2 isoform 1	0	no quant - weak signal	99	RAEDGSVIDYELIDQDAR	-0.0288488	2208.05	737.024	2208.08	737.033	3
3	46.9027	IPI00455315.4; IPI00418169.3	ANXA2 Annexin A2; ANXA2 annexin A2 isoform 1	1	auto	99	SEVDMLK	-0.0138366	1108.59	555.302	1108.6	555.309	2	1.32404	16.9976
3	46.9027	IPI00455315.4; IPI00418169.3	ANXA2 Annexin A2; ANXA2 annexin A2 isoform 1	0	no quant - weak signal	99	SYSPYDMLESIR	0.00966896	1603.78	802.896	1603.77	802.891	2
3	46.9027	IPI00455315.4; IPI00418169.3	ANXA2 Annexin A2; ANXA2 annexin A2 isoform 1	1	auto	99	TNQELQEINR	-0.00306959	1387.71	694.865	1387.72	694.866	2	1.92971	12.2375
3	46.9027	IPI00455315.4; IPI00418169.3	ANXA2 Annexin A2; ANXA2 annexin A2 isoform 1	0	no quant - weak signal	99	TPAQYDASELK	-0.024663	1509.77	755.891	1509.79	755.903	2
3	46.9027	IPI00455315.4; IPI00418169.3	ANXA2 Annexin A2; ANXA2 annexin A2 isoform 1	1	auto	99	WISIMTER	0.00151506	1178.63	590.32	1178.62	590.319	2	1.51927	7.12134
3	46.9027	IPI00455315.4; IPI00418169.3	ANXA2 Annexin A2; ANXA2 annexin A2 isoform 1	1	auto	84	LYDSMK	0.00784201	1043.56	522.789	1043.56	522.786	2	0.641419	29.9328
3	46.9027	IPI00455315.4; IPI00418169.3	ANXA2 Annexin A2; ANXA2 annexin A2 isoform 1	0	no quant - weak signal	70	AEDGSVIDYELIDQDAR	0.00211809	2051.98	685	2051.98	685	3
3	46.9027	IPI00455315.4; IPI00418169.3	ANXA2 Annexin A2; ANXA2 annexin A2 isoform 1	1	auto	20	GTDVPK	-7.65e-05	903.527	452.771	903.527	452.771	2	1.7365	8.32944
3	46.9027	IPI00455315.4; IPI00418169.3	ANXA2 Annexin A2; ANXA2 annexin A2 isoform 1	0	auto - shared MS/MS	6.21212	LGLLK	-0.00787153	830.575	416.295	830.583	416.299	2	1.00185	25.7737
3	46.9027	IPI00455315.4; IPI00418169.3	ANXA2 Annexin A2; ANXA2 annexin A2 isoform 1	0	no quant - weak signal	1.81406	SLYYYIQQDTK	-0.0153754	1708.88	570.633	1708.89	570.638	3
3	46.9027	IPI00455315.4; IPI00418169.3	ANXA2 Annexin A2; ANXA2 annexin A2 isoform 1	0	auto - shared MS/MS	0.918367	EILCK	0.0227382	938.54	470.277	938.517	470.266	2	1.43676	16.7974
3	46.9027	IPI00455315.4; IPI00418169.3	ANXA2 Annexin A2; ANXA2 annexin A2 isoform 1	0	auto - low confidence	0	EMYK	0.0265953	857.483	429.749	857.456	429.735	2	1.0744	8.21456
3	46.9027	IPI00455315.4; IPI00418169.3	ANXA2 Annexin A2; ANXA2 annexin A2 isoform 1	0	auto - low confidence	0	STVHEILCK	0.0010168	1260.63	631.324	1260.63	631.324	2	2.22861	19.4611
3	46.9027	IPI00455315.4; IPI00418169.3	ANXA2 Annexin A2; ANXA2 annexin A2 isoform 1	0	auto - low confidence	0	TDLEK	-0.000828603	892.51	447.262	892.511	447.263	2	1.11427	22.2309
4	43.6519	IPI00873444.1	UBC;UBB;RPS27A 79 kDa protein	1	auto	99	ESTLHLVLR	0.0078268	1210.72	606.369	1210.72	606.365	2	0.835589	19.7783
4	43.6519	IPI00873444.1	UBC;UBB;RPS27A 79 kDa protein	1	auto	99	TITLEVEPSDTIENVK	-0.00158694	2075.12	692.715	2075.12	692.715	3	0.976921	21.4693
4	43.6519	IPI00873444.1	UBC;UBB;RPS27A 79 kDa protein	1	auto	99	TLSDYNIQK	-0.0207229	1368.73	685.371	1368.75	685.382	2	0.998744	13.1704
4	43.6519	IPI00873444.1	UBC;UBB;RPS27A 79 kDa protein	1	auto	94	MQIFVK	1.01087	1053.64	527.827	1052.63	527.322	2	1.2635	27.0575
4	43.6519	IPI00873444.1	UBC;UBB;RPS27A 79 kDa protein	1	auto	77	LIFAGK	0.0244704	935.629	468.822	935.605	468.81	2	0.48952	21.1208
4	43.6519	IPI00873444.1	UBC;UBB;RPS27A 79 kDa protein	1	auto	19	GGMQIFVK	0.0616315	1050.63	526.321	1050.57	526.29	2	1.39927	11.2637
4	43.6519	IPI00873444.1	UBC;UBB;RPS27A 79 kDa protein	1	auto	3.7037	TLTGK	0.0168949	806.527	404.271	806.511	404.263	2	0.697756	9.2425
4	43.6519	IPI00873444.1	UBC;UBB;RPS27A 79 kDa protein	1	auto	3.42891	TMQIFVK	-1.02442	1051.56	526.786	1052.58	527.298	2	1.25988	25.2552
4	43.6519	IPI00873444.1	UBC;UBB;RPS27A 79 kDa protein	0	auto - low confidence	0.460157	IFAGK	-0.0386791	822.482	412.248	822.521	412.268	2	1.04816	15.5165
4	43.6519	IPI00873444.1	UBC;UBB;RPS27A 79 kDa protein	0	no quant	0	GGMQIFVKTLTGKTITL	0.270956	2255.6	564.907	2255.33	564.839	4
4	43.6519	IPI00873444.1	UBC;UBB;RPS27A 79 kDa protein	0	no quant - weak signal	0	GSQFLFVDR	0.103479	1049.63	525.824	1049.53	525.772	2
5	42.3077	IPI00255316.5; IPI00026272.2	HIST1H2AD Histone H2A type 1-D; HIST1H2AB;HIST1H2AE Histone H2A type 1-B	0	no quant	99	VGAGAPVYLAAVLEYLTAEILELAGNAAR	-0.499569	3058.18	1020.4	3058.68	1020.57	3
5	42.3077	IPI00255316.5; IPI00026272.2	HIST1H2AD Histone H2A type 1-D; HIST1H2AB;HIST1H2AE Histone H2A type 1-B	1	auto	99	VTIAQGGVLPNIQAVLLPK	0.00175803	2218.37	740.463	2218.37	740.462	3	0.64115	6.65197
5	42.3077	IPI00255316.5; IPI00026272.2	HIST1H2AD Histone H2A type 1-D; HIST1H2AB;HIST1H2AE Histone H2A type 1-B	0	auto - shared MS/MS	96	HLQLAIR	-0.00664361	993.614	497.814	993.621	497.818	2	0.421897	5.69346
5	42.3077	IPI00255316.5; IPI00026272.2	HIST1H2AD Histone H2A type 1-D; HIST1H2AB;HIST1H2AE Histone H2A type 1-B	0	no quant	0	AAVLEYLTAEIL	-0.465922	1448.36	483.794	1448.82	483.949	3
5	42.3077	IPI00255316.5; IPI00026272.2	HIST1H2AD Histone H2A type 1-D; HIST1H2AB;HIST1H2AE Histone H2A type 1-B	0	no quant	0	AIRNDEELNKLL	0.381815	1731.36	578.127	1730.98	578	3
5	42.3077	IPI00255316.5; IPI00026272.2	HIST1H2AD Histone H2A type 1-D; HIST1H2AB;HIST1H2AE Histone H2A type 1-B	0	no quant	0	GKQGGKARAKAKTRSSRAGLQFPVGRVHRLLRK	-0.867081	4493.89	749.988	4494.75	750.133	6
5	42.3077	IPI00255316.5; IPI00026272.2	HIST1H2AD Histone H2A type 1-D; HIST1H2AB;HIST1H2AE Histone H2A type 1-B	0	no quant	0	GRGKQGGKAR	-0.0181746	1447.84	483.621	1447.86	483.627	3
5	42.3077	IPI00255316.5; IPI00026272.2	HIST1H2AD Histone H2A type 1-D; HIST1H2AB;HIST1H2AE Histone H2A type 1-B	0	no quant - weak signal	0	TRSSRAGLQFPVGRVHRLLRKGNYSER	0.459375	3430.37	1144.46	3429.91	1144.31	3
6	35.7488	IPI00016342.1	RAB7A Ras-related protein Rab-7a	0	no quant - weak signal	99	AQAWCYSK	-0.0521699	1289.56	645.788	1289.61	645.814	2
6	35.7488	IPI00016342.1	RAB7A Ras-related protein Rab-7a	1	auto	99	ATIGADFLTK	0.0125746	1323.78	662.896	1323.76	662.889	2	2.76531	35.4639
6	35.7488	IPI00016342.1	RAB7A Ras-related protein Rab-7a	1	auto	99	DEFLIQASPR	-0.0021877	1318.7	660.356	1318.7	660.357	2	1.01028	27.5038
6	35.7488	IPI00016342.1	RAB7A Ras-related protein Rab-7a	1	auto	99	FQSLGVAFYR	-0.000972164	1330.71	666.365	1330.72	666.365	2	0.961906	15.7888
6	35.7488	IPI00016342.1	RAB7A Ras-related protein Rab-7a	1	auto	99	NNIPYFETSAK	-0.012844	1570.81	786.413	1570.82	786.419	2	1.53783	25.6853
6	35.7488	IPI00016342.1	RAB7A Ras-related protein Rab-7a	0	no quant - weak signal	99	VIILGDSGVGK	0.0136027	1344.84	673.425	1344.82	673.418	2
6	35.7488	IPI00016342.1	RAB7A Ras-related protein Rab-7a	0	no quant - weak signal	97	EAINVEQAFQTIAR	0.000980544	1732.92	578.649	1732.92	578.648	3
6	35.7488	IPI00016342.1	RAB7A Ras-related protein Rab-7a	1	auto	14	FSNQYK	-0.0151407	1073.56	537.787	1073.57	537.795	2	1.25992	11.5994
7	35.0515	IPI00183695.9	S100A10 Protein S100-A10	1	auto	99	EFPGFLENQKDPLAVDK	0.00330239	2378.29	793.77	2378.28	793.769	3	1.64921	6.81298
7	35.0515	IPI00183695.9	S100A10 Protein S100-A10	1	auto	99	PSQMEHAMETMMFTFHK	0.130856	2370.22	791.08	2370.09	791.036	3	2.28014	14.8152
7	35.0515	IPI00183695.9	S100A10 Protein S100-A10	1	auto	3.47222	VLMEK	0.00547806	906.551	454.283	906.545	454.28	2
7	35.0515	IPI00183695.9	S100A10 Protein S100-A10	1	auto	0.912698	MFTFHK	0.00202489	1097.6	549.805	1097.59	549.804	2	3.73984	15.4711
7	35.0515	IPI00183695.9	S100A10 Protein S100-A10	0	no quant - weak signal	0	EDLRVLMEKEFPGFLENQKDPLAVDKIMK	-0.7771	4167.51	1042.88	4168.29	1043.08	4
8	33.0667	IPI00894498.1; IPI00021440.1; IPI00021439.1	ACTB Beta actin variant (Fragment); ACTG1 Actin, cytoplasmic 2; ACTB Actin, cytoplasmic 1	1	auto	99	AGFAGDDAPR	0.00208083	1119.55	560.78	1119.54	560.779	2	0.651561	12.9277
8	33.0667	IPI00894498.1; IPI00021440.1; IPI00021439.1	ACTB Beta actin variant (Fragment); ACTG1 Actin, cytoplasmic 2; ACTB Actin, cytoplasmic 1	1	auto	99	AVFPSIVGR	0.000365406	1088.65	545.331	1088.65	545.33	2	0.536168	5.61654
8	33.0667	IPI00894498.1; IPI00021440.1; IPI00021439.1	ACTB Beta actin variant (Fragment); ACTG1 Actin, cytoplasmic 2; ACTB Actin, cytoplasmic 1	1	auto	99	DLTDYLMK	-0.0133574	1285.67	643.842	1285.68	643.849	2	0.4398	25.0092
8	33.0667	IPI00894498.1; IPI00021440.1; IPI00021439.1	ACTB Beta actin variant (Fragment); ACTG1 Actin, cytoplasmic 2; ACTB Actin, cytoplasmic 1	1	auto	99	DSYVGDEAQSK	0.0121875	1485.73	743.873	1485.72	743.867	2	0.588762	10.2335
8	33.0667	IPI00894498.1; IPI00021440.1; IPI00021439.1	ACTB Beta actin variant (Fragment); ACTG1 Actin, cytoplasmic 2; ACTB Actin, cytoplasmic 1	1	auto	99	EITALAPSTMK	0.00931085	1448.82	483.949	1448.82	483.946	3	0.691037	21.4892
8	33.0667	IPI00894498.1; IPI00021440.1; IPI00021439.1	ACTB Beta actin variant (Fragment); ACTG1 Actin, cytoplasmic 2; ACTB Actin, cytoplasmic 1	0	no quant - weak signal	99	GIVTNWDDMEK	-0.00339181	1594.79	798.401	1594.79	798.403	2
8	33.0667	IPI00894498.1; IPI00021440.1; IPI00021439.1	ACTB Beta actin variant (Fragment); ACTG1 Actin, cytoplasmic 2; ACTB Actin, cytoplasmic 1	1	auto	99	GYSFTTTAER	0.00171556	1275.62	638.819	1275.62	638.818	2	0.465997	15.9762
8	33.0667	IPI00894498.1; IPI00021440.1; IPI00021439.1	ACTB Beta actin variant (Fragment); ACTG1 Actin, cytoplasmic 2; ACTB Actin, cytoplasmic 1	1	auto	99	QEYDESGPSIVHR	-0.0220981	1642.75	548.59	1642.77	548.598	3	0.643158	13.6454
8	33.0667	IPI00894498.1; IPI00021440.1; IPI00021439.1	ACTB Beta actin variant (Fragment); ACTG1 Actin, cytoplasmic 2; ACTB Actin, cytoplasmic 1	1	auto	99	SYELPDGQVITIGNER	-0.0100869	1933.98	967.996	1933.99	968.001	2	0.554713	19.0761
8	33.0667	IPI00894498.1; IPI00021440.1; IPI00021439.1	ACTB Beta actin variant (Fragment); ACTG1 Actin, cytoplasmic 2; ACTB Actin, cytoplasmic 1	1	auto	99	VAPEEHPVLLTEAPLNPK	-0.0139597	2241.25	748.09	2241.26	748.094	3	0.509888	8.79276
8	33.0667	IPI00894498.1; IPI00021440.1; IPI00021439.1	ACTB Beta actin variant (Fragment); ACTG1 Actin, cytoplasmic 2; ACTB Actin, cytoplasmic 1	1	auto	97	IIAPPER	-0.00762278	938.56	470.287	938.567	470.291	2	0.495941	3.7003
8	33.0667	IPI00894498.1; IPI00021440.1; IPI00021439.1	ACTB Beta actin variant (Fragment); ACTG1 Actin, cytoplasmic 2; ACTB Actin, cytoplasmic 1	1	auto	92	CDVDIR	-0.0157865	909.401	455.708	909.417	455.716	2	1.39744	30.7626
8	33.0667	IPI00894498.1; IPI00021440.1; IPI00021439.1	ACTB Beta actin variant (Fragment); ACTG1 Actin, cytoplasmic 2; ACTB Actin, cytoplasmic 1	1	auto	90	GILTLK	0.00553717	931.637	466.825	931.631	466.823	2	0.619485	21.6395
8	33.0667	IPI00894498.1; IPI00021440.1; IPI00021439.1	ACTB Beta actin variant (Fragment); ACTG1 Actin, cytoplasmic 2; ACTB Actin, cytoplasmic 1	0	no quant - weak signal	5	AVFPSIVGRPR	0.0191853	1341.82	448.28	1341.8	448.274	3
8	33.0667	IPI00894498.1; IPI00021440.1; IPI00021439.1	ACTB Beta actin variant (Fragment); ACTG1 Actin, cytoplasmic 2; ACTB Actin, cytoplasmic 1	0	auto - low confidence	0.460157	RVAPEEHPVLLTEAPLNPK	0.0565541	2315.3	772.774	2315.24	772.755	3	0.587859	25.5018
8	33.0667	IPI00894498.1; IPI00021440.1; IPI00021439.1	ACTB Beta actin variant (Fragment); ACTG1 Actin, cytoplasmic 2; ACTB Actin, cytoplasmic 1	0	no quant - weak signal	0.0877193	LTLKYP	0.0372969	1021.68	511.847	1021.64	511.828	2
8	33.0667	IPI00894498.1; IPI00021440.1; IPI00021439.1	ACTB Beta actin variant (Fragment); ACTG1 Actin, cytoplasmic 2; ACTB Actin, cytoplasmic 1	0	auto - low confidence	0	TVPIYEGYALPH	-0.00762403	1646.88	549.968	1646.89	549.971	3	0.482607	31.3037
9	32.5926	IPI00219219.3	LGALS1 Galectin-1	1	auto	99	ACGLVASNLNLKPGECLR	0.0086739	2135.06	712.693	2135.05	712.69	3	1.2181	10.0398
9	32.5926	IPI00219219.3	LGALS1 Galectin-1	0	no quant - weak signal	99	EAVFPFQPGSVAEVCITFDQANLTVK	0.397229	3143.99	1049	3143.59	1048.87	3
9	32.5926	IPI00219219.3	LGALS1 Galectin-1	0	no quant - weak signal	0	FNAHGDANTIVCNSKDGGAWGTEQR	-0.0873384	3014.26	1508.14	3014.35	1508.18	2
9	32.5926	IPI00219219.3	LGALS1 Galectin-1	0	auto - low confidence	0	GLVASNLNLKPGECLRVRGEVAPDAKSFVLNLGKDSNNLCLHFNPR	0.0642312	5703.04	951.514	5702.98	951.503	6	1.08213	31.6047
10	30.3867	IPI00472130.1	HLA-C;HLA-B;XXbac-BPG181B23.1;LOC100133382;LOC728687;MICA;HLA-A;LOC441528 HLA class I histocompatibility antigen, B-14 alpha chain precursor	0	auto - shared MS/MS	99	APWIEQEGPEYWDR	0.0437302	1918.94	960.478	1918.9	960.456	2	0.280958	16.2633
10	30.3867	IPI00472130.1	HLA-C;HLA-B;XXbac-BPG181B23.1;LOC100133382;LOC728687;MICA;HLA-A;LOC441528 HLA class I histocompatibility antigen, B-14 alpha chain precursor	0	auto - shared MS/MS	99	AYLEGTCVEWLR	0.0200255	1628.8	815.408	1628.78	815.398	2	0.571923	8.83074
10	30.3867	IPI00472130.1	HLA-C;HLA-B;XXbac-BPG181B23.1;LOC100133382;LOC728687;MICA;HLA-A;LOC441528 HLA class I histocompatibility antigen, B-14 alpha chain precursor	0	auto - shared MS/MS	99	CWALGFYPAEITLTWQR	0.00225163	2244.1	1123.06	2244.1	1123.06	2	0.507536	31.0583
10	30.3867	IPI00472130.1	HLA-C;HLA-B;XXbac-BPG181B23.1;LOC100133382;LOC728687;MICA;HLA-A;LOC441528 HLA class I histocompatibility antigen, B-14 alpha chain precursor	0	no quant - weak signal	99	DYIALNEDLSSWTAADTAAQITQR	-0.999654	2795.37	932.797	2796.37	933.13	3
10	30.3867	IPI00472130.1	HLA-C;HLA-B;XXbac-BPG181B23.1;LOC100133382;LOC728687;MICA;HLA-A;LOC441528 HLA class I histocompatibility antigen, B-14 alpha chain precursor	0	auto - shared MS/MS	99	FISVGYVDDTQFVR	-0.00735798	1788.91	895.462	1788.92	895.466	2	4.03383	18.1695
10	30.3867	IPI00472130.1	HLA-C;HLA-B;XXbac-BPG181B23.1;LOC100133382;LOC728687;MICA;HLA-A;LOC441528 HLA class I histocompatibility antigen, B-14 alpha chain precursor	0	no quant - weak signal	99	THVTHHPISDHEATLR	-0.0243251	1849.89	617.639	1849.92	617.647	3
10	30.3867	IPI00472130.1	HLA-C;HLA-B;XXbac-BPG181B23.1;LOC100133382;LOC728687;MICA;HLA-A;LOC441528 HLA class I histocompatibility antigen, B-14 alpha chain precursor	0	auto - shared MS/MS	99	WAAVVVPSGEEQR	-0.985638	1569.84	785.926	1570.82	786.419	2	0.718858	30.3728
10	30.3867	IPI00472130.1	HLA-C;HLA-B;XXbac-BPG181B23.1;LOC100133382;LOC728687;MICA;HLA-A;LOC441528 HLA class I histocompatibility antigen, B-14 alpha chain precursor	0	no quant - weak signal	0.953984	ADPPK	0.00244672	814.482	408.248	814.479	408.247	2
10	30.3867	IPI00472130.1	HLA-C;HLA-B;XXbac-BPG181B23.1;LOC100133382;LOC728687;MICA;HLA-A;LOC441528 HLA class I histocompatibility antigen, B-14 alpha chain precursor	0	no quant	0	ADPPKTHVTHHPISDHEATLRCWALGFYP	-0.75766	3661.02	611.178	3661.78	611.304	6
10	30.3867	IPI00472130.1	HLA-C;HLA-B;XXbac-BPG181B23.1;LOC100133382;LOC728687;MICA;HLA-A;LOC441528 HLA class I histocompatibility antigen, B-14 alpha chain precursor	0	no quant	0	GYYNQSEAGSHTLQWMYGCDVGPDGRLLR	-0.842392	3462.71	578.125	3463.55	578.266	6
10	30.3867	IPI00472130.1	HLA-C;HLA-B;XXbac-BPG181B23.1;LOC100133382;LOC728687;MICA;HLA-A;LOC441528 HLA class I histocompatibility antigen, B-14 alpha chain precursor	0	no quant	0	HLENGKETLQR	-0.187622	1611.71	538.243	1611.89	538.305	3
10	30.3867	IPI00472130.1	HLA-C;HLA-B;XXbac-BPG181B23.1;LOC100133382;LOC728687;MICA;HLA-A;LOC441528 HLA class I histocompatibility antigen, B-14 alpha chain precursor	0	no quant - weak signal	0	NTQICKTNTQTDRESLR	-0.0747233	2341.1	781.373	2341.17	781.398	3
11	28.8	IPI00021440.1; IPI00021439.1	ACTG1 Actin, cytoplasmic 2; ACTB Actin, cytoplasmic 1	0	no quant - weak signal	99	KYSVWIGGSILASLSTFQQMWISK	-1.8816	3430.04	1144.36	3431.92	1144.98	3
11	28.8	IPI00021440.1; IPI00021439.1	ACTG1 Actin, cytoplasmic 2; ACTB Actin, cytoplasmic 1	1	auto	99	LCYVALDFEQEMATAASSSSLEK	-0.0123845	2826.32	943.115	2826.34	943.12	3	0.635604	9.48614
11	28.8	IPI00021440.1; IPI00021439.1	ACTG1 Actin, cytoplasmic 2; ACTB Actin, cytoplasmic 1	0	no quant - weak signal	99	MTQIMFETFNTPAMYVAIQAVLSLYASGR	0.594154	3413.29	1138.77	3412.7	1138.57	3
11	28.8	IPI00021440.1; IPI00021439.1	ACTG1 Actin, cytoplasmic 2; ACTB Actin, cytoplasmic 1	0	auto - shared MS/MS	99	SYELPDGQVITIGNER	-0.000438442	1933.99	968	1933.99	968.001	2	0.477734	9.70305
11	28.8	IPI00021440.1; IPI00021439.1	ACTG1 Actin, cytoplasmic 2; ACTB Actin, cytoplasmic 1	1	auto	99	YPIEHGIVTNWDDMEK	0.0108138	2248.12	750.38	2248.11	750.377	3	0.632282	4.24454
11	28.8	IPI00021440.1; IPI00021439.1	ACTG1 Actin, cytoplasmic 2; ACTB Actin, cytoplasmic 1	0	no quant - weak signal	99	YSVWIGGSILASLSTFQQMWISK	0.13182	2889.67	964.229	2889.53	964.185	3
11	28.8	IPI00021440.1; IPI00021439.1	ACTG1 Actin, cytoplasmic 2; ACTB Actin, cytoplasmic 1	0	auto - shared MS/MS	60	IIAPPER	0.0112729	938.578	470.296	938.567	470.291	2	0.57147	24.4533
11	28.8	IPI00021440.1; IPI00021439.1	ACTG1 Actin, cytoplasmic 2; ACTB Actin, cytoplasmic 1	1	auto	53	AVFPSIVGR	0.0332416	1088.68	545.347	1088.65	545.33	2	0.707175	18.192
11	28.8	IPI00021440.1; IPI00021439.1	ACTG1 Actin, cytoplasmic 2; ACTB Actin, cytoplasmic 1	1	auto	49	GILTLK	0.0113703	931.642	466.829	931.631	466.823	2	0.834807	14.4916
11	28.8	IPI00021440.1; IPI00021439.1	ACTG1 Actin, cytoplasmic 2; ACTB Actin, cytoplasmic 1	1	auto	11	IWHHTFYNELR	-0.259356	1658.58	553.869	1658.84	553.955	3	0.752402	15.6549
11	28.8	IPI00021440.1; IPI00021439.1	ACTG1 Actin, cytoplasmic 2; ACTB Actin, cytoplasmic 1	1	auto	0.929705	TLKYPIEHGIVTNWDDMEK	2.44668	2658.72	887.248	2656.28	886.432	3	0.651458	10.1745
11	28.8	IPI00021440.1; IPI00021439.1	ACTG1 Actin, cytoplasmic 2; ACTB Actin, cytoplasmic 1	0	no quant - weak signal	0.454545	ERKYSVWIGGSILASLSTFQQMWISK	-0.1622	3428.7	1143.91	3428.86	1143.96	3
11	28.8	IPI00021440.1; IPI00021439.1	ACTG1 Actin, cytoplasmic 2; ACTB Actin, cytoplasmic 1	0	auto - low confidence	0	DLTDYLMK	0.10974	1285.79	643.904	1285.68	643.849	2	0.760744	17.6998
11	28.8	IPI00021440.1; IPI00021439.1	ACTG1 Actin, cytoplasmic 2; ACTB Actin, cytoplasmic 1	0	no quant - weak signal	0	KANREKMTQIMFETFNTPAMYVAIQAVLSLYASGR	-0.312013	4555.11	1139.79	4555.42	1139.86	4
11	28.8	IPI00021440.1; IPI00021439.1	ACTG1 Actin, cytoplasmic 2; ACTB Actin, cytoplasmic 1	0	no quant - weak signal	0	NTPAMYVAIQAVLSLYASGR	1.45654	2286.64	1144.33	2285.18	1143.6	2
11	28.8	IPI00021440.1; IPI00021439.1	ACTG1 Actin, cytoplasmic 2; ACTB Actin, cytoplasmic 1	0	no quant	0	NTPAMYVAIQAVLSLYASGRTTGIVMDSGDGVTHTVPIYEGYALP	-0.00923942	4842.43	969.493	4842.44	969.495	5
11	28.8	IPI00021440.1; IPI00021439.1	ACTG1 Actin, cytoplasmic 2; ACTB Actin, cytoplasmic 1	0	no quant	0	VAPEEHPVLLTEAPLNPKANR	0.283832	2582.73	1292.37	2582.44	1292.23	2
11	28.8	IPI00021440.1; IPI00021439.1	ACTG1 Actin, cytoplasmic 2; ACTB Actin, cytoplasmic 1	0	auto - low confidence	0	VLLTEAPLNPK	0.0125706	1497.91	749.964	1497.9	749.958	2	1.32122	9.02529
12	28.125	IPI00218448.4; IPI00141938.4; IPI00018278.3	H2AFZ Histone H2A.Z; H2AFV H2A histone family, member V isoform 2; H2AFV Histone H2AV	0	no quant - weak signal	99	VGATAAVYSAAILEYLTAEVLELAGNASK	-0.843267	3181.89	1061.64	3182.73	1061.92	3
12	28.125	IPI00218448.4; IPI00141938.4; IPI00018278.3	H2AFZ Histone H2A.Z; H2AFV H2A histone family, member V isoform 2; H2AFV Histone H2AV	0	no quant	0	AVSRSQRAGLQFPVGRIHR	-0.142031	2321.16	774.729	2321.31	774.776	3
12	28.125	IPI00218448.4; IPI00141938.4; IPI00018278.3	H2AFZ Histone H2A.Z; H2AFV H2A histone family, member V isoform 2; H2AFV Histone H2AV	0	no quant	0	GNASK	-0.0581027	662.289	663.296	662.347	663.354	1
13	26.4706	IPI00894147.1; IPI00790711.1; IPI00397609.2; IPI00013296.3	RPS18 Rhabdomyosarcoma antigen MU-RMS-40.21; LOC388339 17 kDa protein; LOC388339 similar to ribosomal protein; RPS18;LOC100130553 40S ribosomal protein S18	1	auto	99	IAFAITAIK	-0.00241299	1234.79	618.401	1234.79	618.402	2	0.524249	24.4966
13	26.4706	IPI00894147.1; IPI00790711.1; IPI00397609.2; IPI00013296.3	RPS18 Rhabdomyosarcoma antigen MU-RMS-40.21; LOC388339 17 kDa protein; LOC388339 similar to ribosomal protein; RPS18;LOC100130553 40S ribosomal protein S18	0	auto - shared MS/MS	1	VLNTNIDGR	0.0479625	1146.65	574.331	1146.6	574.307	2	0.789685	21.3266
14	25.2688	IPI00641719.1; IPI00005737.1	SURF4 Surfeit 4; SURF4 Isoform 1 of Surfeit locus protein 4	1	auto	99	GQNDLMGTAEDFADQFLR	0.0542825	2171.06	1086.54	2171.01	1086.51	2	0.873622	19.9492
14	25.2688	IPI00641719.1; IPI00005737.1	SURF4 Surfeit 4; SURF4 Isoform 1 of Surfeit locus protein 4	1	auto	99	LCLISTFLEDGIR	-0.0111096	1668.86	835.437	1668.87	835.442	2	1.02521	13.4089
14	25.2688	IPI00641719.1; IPI00005737.1	SURF4 Surfeit 4; SURF4 Isoform 1 of Surfeit locus protein 4	1	auto	99	NLALGGGLLLLLAESR	-0.0875511	1752.97	877.493	1753.06	877.536	2	1.07024	11.5337
14	25.2688	IPI00641719.1; IPI00005737.1	SURF4 Surfeit 4; SURF4 Isoform 1 of Surfeit locus protein 4	0	no quant - weak signal	0	SMFAGVPTMRESSPKQYMQLGGRVLLVLMF	-0.0644005	3660.86	611.151	3660.93	611.162	6
15	23.7569	IPI00004657.1	HLA-C;HLA-B;XXbac-BPG181B23.1;LOC100133382;LOC728687;MICA;HLA-A;LOC441528 HLA class I histocompatibility antigen, B-7 alpha chain precursor	1	auto	99	AYLEGECVEWLR	0.0303912	1656.81	829.411	1656.78	829.395	2	0.0527966	18.3728
15	23.7569	IPI00004657.1	HLA-C;HLA-B;XXbac-BPG181B23.1;LOC100133382;LOC728687;MICA;HLA-A;LOC441528 HLA class I histocompatibility antigen, B-7 alpha chain precursor	0	auto - low confidence	0	ALNEDLRSWTAADTAAQITQRK	0.0418667	2764.47	922.496	2764.42	922.482	3	1.08935	9.49758
16	23.5294	IPI00219038.9	H3F3A;H3F3B Histone H3.3	1	auto	99	FQSAAIGALQEASEAYLVGLFEDTNLCAIHAK	0.0997813	3713.97	929.499	3713.87	929.474	4
16	23.5294	IPI00219038.9	H3F3A;H3F3B Histone H3.3	0	auto - shared MS/MS	28	STELLIR	0.0146122	974.603	488.309	974.588	488.301	2	0.391871	31.885
16	23.5294	IPI00219038.9	H3F3A;H3F3B Histone H3.3	0	auto - shared MS/MS	1	KLPFQR	0.00994508	1075.68	538.85	1075.67	538.845	2	0.400331	14.1417
16	23.5294	IPI00219038.9	H3F3A;H3F3B Histone H3.3	0	no quant - weak signal	0	RYQKSTELLIRKLPFQR	-0.114304	2609.42	870.815	2609.54	870.853	3
16	23.5294	IPI00219038.9	H3F3A;H3F3B Histone H3.3	0	no quant	0	STGGKAPRKQLATKAARKSAPSTGGVKKPHRYRPGTVALREIRR	-1.11088	5706.28	952.054	5707.39	952.239	6
17	23.5294	IPI00171611.7	HIST2H3A;HIST2H3C;HIST2H3D Histone H3.2	0	no quant - weak signal	99	FQSSAVMALQEASEAYLVGLFEDTNLCAIHAK	0.72053	3806.58	952.653	3805.86	952.472	4
18	22.103	IPI00418471.6	VIM Vimentin	1	auto	99	DGQVINETSQHHDDLE	-0.0393869	1979.85	660.959	1979.89	660.972	3	3.05993	21.9558
18	22.103	IPI00418471.6	VIM Vimentin	1	auto	99	DNLAEDIMR	-0.0166312	1219.58	610.798	1219.6	610.807	2	3.10436	18.3914
18	22.103	IPI00418471.6	VIM Vimentin	1	auto	99	ETNLDSLPLVDTHSK	-0.00602323	1956.03	653.019	1956.04	653.021	3	3.7219	29.8885
18	22.103	IPI00418471.6	VIM Vimentin	0	no quant - weak signal	99	EYQDLLNVK	0.00538613	1408.79	705.4	1408.78	705.398	2
18	22.103	IPI00418471.6	VIM Vimentin	1	auto	99	FADLSEAANR	0.000899925	1236.62	619.319	1236.62	619.318	2	8.05021	34.2856
18	22.103	IPI00418471.6	VIM Vimentin	1	auto	99	FANYIDK	0.00559697	1157.64	579.826	1157.63	579.823	2	9.33292	32.5525
18	22.103	IPI00418471.6	VIM Vimentin	1	auto	99	LGDLYEEEMR	0.0649522	1397.73	699.871	1397.66	699.838	2	0.967165	13.5601
18	22.103	IPI00418471.6	VIM Vimentin	1	auto	99	LQDEIQNMK	-0.0281422	1405.72	703.867	1405.75	703.881	2	3.66194	17.0636
18	22.103	IPI00418471.6	VIM Vimentin	1	auto	99	QQYESVAAK	-0.00259059	1310.7	656.36	1310.71	656.361	2	3.93654	17.9219
18	22.103	IPI00418471.6	VIM Vimentin	0	no quant - weak signal	99	VELQELNDR	-0.0105957	1258.65	630.334	1258.66	630.339	2
18	22.103	IPI00418471.6	VIM Vimentin	1	auto	94	LQEEMLQR	-0.00209723	1189.62	595.819	1189.62	595.82	2	2.42108	14.2303
18	22.103	IPI00418471.6	VIM Vimentin	0	auto - shared MS/MS	78	TLLIK	-0.00621826	874.603	438.309	874.61	438.312	2	6.67044	33.4605
18	22.103	IPI00418471.6	VIM Vimentin	1	auto	69	TYSLGSALRPSTSR	-0.0151225	1638.87	547.296	1638.88	547.301	3	5.07319	37.7306
18	22.103	IPI00418471.6	VIM Vimentin	1	auto	24	FLEQQNK	0.00168793	1193.67	597.841	1193.66	597.84	2	4.41746	11.2973
18	22.103	IPI00418471.6	VIM Vimentin	1	auto	22.4378	TCEVDALK	-0.0118471	1211.6	606.808	1211.61	606.814	2	2.03243	25.5498
18	22.103	IPI00418471.6	VIM Vimentin	0	no quant - weak signal	0	ALDIEIATY	0.0508462	1151.67	576.842	1151.62	576.817	2
18	22.103	IPI00418471.6	VIM Vimentin	0	no quant - weak signal	0	FADLSEAANRNNDALR	-0.0452567	1920.9	641.306	1920.94	641.321	3
18	22.103	IPI00418471.6	VIM Vimentin	0	no quant - weak signal	0	ILLAELEQLK	0.0690941	1456.98	486.667	1456.91	486.644	3
18	22.103	IPI00418471.6	VIM Vimentin	0	no quant	0	MFGGPGTASR	0.134474	979.589	490.802	979.455	490.735	2
18	22.103	IPI00418471.6	VIM Vimentin	0	no quant - weak signal	0	MFGGPGTASRPSSSR	0.040081	1653.84	552.288	1653.8	552.274	3
18	22.103	IPI00418471.6	VIM Vimentin	0	no quant	0	PDLTAALR	0.0083859	855.49	428.752	855.481	428.748	2
18	22.103	IPI00418471.6	VIM Vimentin	0	auto - low confidence	0	TEFK	0.0169729	811.485	406.75	811.468	406.741	2	1.10554	12.5811
19	21.5278	IPI00219682.6	STOM Erythrocyte band 7 integral membrane protein	1	auto	99	NLSQILSDREEIAHNMQSTLDDATDAWGIK	-0.887839	3657.93	915.489	3658.81	915.711	4	2.36088	14.4574
19	21.5278	IPI00219682.6	STOM Erythrocyte band 7 integral membrane protein	1	auto	99	NSTIVFPLPIDMLQGIIGAK	0.0141561	2414.4	805.807	2414.39	805.802	3	6.10229	21.279
19	21.5278	IPI00219682.6	STOM Erythrocyte band 7 integral membrane protein	1	auto	99	YLQTLTTIAAEK	-0.00795666	1638.94	820.475	1638.94	820.479	2	3.6722	15.9067
19	21.5278	IPI00219682.6	STOM Erythrocyte band 7 integral membrane protein	0	no quant - weak signal	0	EARAKVIAAEGEMNASRALKEASMVITESP	0.591809	3429.39	1144.14	3428.8	1143.94	3
19	21.5278	IPI00219682.6	STOM Erythrocyte band 7 integral membrane protein	0	no quant - weak signal	0	EYERAIIFRLGRILQGGAK	0.0295394	2493.47	832.165	2493.44	832.155	3
19	21.5278	IPI00219682.6	STOM Erythrocyte band 7 integral membrane protein	0	no quant - weak signal	0	ILQGG	-0.0167685	630.365	631.373	630.382	631.39	1
19	21.5278	IPI00219682.6	STOM Erythrocyte band 7 integral membrane protein	0	auto - low confidence	0	LGRILQGGAKGP	0.0222677	1455.89	728.951	1455.87	728.94	2	0.76888	9.73593
19	21.5278	IPI00219682.6	STOM Erythrocyte band 7 integral membrane protein	0	no quant - weak signal	0	LGRILQGGAKGPGLFFILP	0.114178	2243.44	1122.73	2243.33	1122.67	2
20	21.2871	IPI00374364.3	LOC389541 UPF0539 protein	0	no quant	98	IPDQLGYLVLSEGAVLASSGDLENDEQAASAISELVSTACGFR	1.98584	4587.22	1147.81	4585.23	1147.32	4
21	20.6897	IPI00796630.1; IPI00796075.1; IPI00014230.1	C1QBP 16 kDa protein; C1QBP 20 kDa protein; C1QBP Complement component 1 Q subcomponent-binding protein, mitochondrial precursor	0	no quant - weak signal	99	GVDNTFADELVELSTALEHQEYITFLEDLK	1.31959	3728.2	933.056	3726.88	932.726	4
22	20.4698	IPI00007188.5	SLC25A5 ADP/ATP translocase 2	1	auto	99	DFLAGGVAAAISK	-0.0245034	1506.84	754.428	1506.86	754.44	2	0.897108	16.4754
22	20.4698	IPI00007188.5	SLC25A5 ADP/ATP translocase 2	0	auto - shared MS/MS	99	EQGVLSFWR	0.0302175	1264.7	633.357	1264.67	633.342	2	1.22035	7.89554
22	20.4698	IPI00007188.5	SLC25A5 ADP/ATP translocase 2	0	auto - shared MS/MS	99	YFAGNLASGGAAGATSLCFVYPLDFAR	0.0293744	2928.44	977.152	2928.41	977.143	3	1.42022	22.304
22	20.4698	IPI00007188.5	SLC25A5 ADP/ATP translocase 2	0	auto - shared MS/MS	99	YFPTQALNFAFK	-2.2e-05	1733.94	867.976	1733.94	867.977	2	0.933693	5.35759
22	20.4698	IPI00007188.5	SLC25A5 ADP/ATP translocase 2	1	auto	1.92744	QYKGIIDCVVR	0.0510797	1524.84	509.288	1524.79	509.271	3	0.966486	12.0072
23	20.4698	IPI00291467.7	SLC25A6 ADP/ATP translocase 3	1	auto	99	DFLAGGIAAAISK	-0.0236406	1520.86	761.436	1520.88	761.448	2	1.49193	14.7354
23	20.4698	IPI00291467.7	SLC25A6 ADP/ATP translocase 3	1	auto	0.953984	HTQFWR	-0.194127	1017.33	509.673	1017.53	509.771	2	1.68977	14.6081
23	20.4698	IPI00291467.7	SLC25A6 ADP/ATP translocase 3	0	no quant - weak signal	0	HTQFWRYFAGNLASGGAAGATSLCFVYP	0.0950082	3181.6	796.407	3181.5	796.383	4
23	20.4698	IPI00291467.7	SLC25A6 ADP/ATP translocase 3	0	auto - low confidence	0	RGMGGAFVLVLYDELK	0.148946	2071.29	691.436	2071.14	691.387	3	2.7732	34.929
24	20	IPI00555577.1; IPI00022892.2	THY1 Thy-1 cell surface antigen variant (Fragment); THY1 Thy-1 membrane glycoprotein precursor	1	auto	99	HVLFGTVGVPEHTYR	-1.11497	1853.87	618.964	1854.99	619.336	3	1.4889	18.6105
24	20	IPI00555577.1; IPI00022892.2	THY1 Thy-1 cell surface antigen variant (Fragment); THY1 Thy-1 membrane glycoprotein precursor	1	auto	99	VTSLTACLVDQSLR	-0.0017903	1694.88	848.447	1694.88	848.448	2	1.80782	8.61959
25	19.7115	IPI00792677.1; IPI00387144.4; IPI00218343.4; IPI00180675.4	TUBA1B 46 kDa protein; TUBA1B Tubulin alpha-1B chain; TUBA1C Tubulin alpha-1C chain; TUBA1A Tubulin alpha-1A chain	0	no quant - weak signal	99	AVFVDLEPTVIDEVR	-0.00264991	1845	923.506	1845	923.508	2
25	19.7115	IPI00792677.1; IPI00387144.4; IPI00218343.4; IPI00180675.4	TUBA1B 46 kDa protein; TUBA1B Tubulin alpha-1B chain; TUBA1C Tubulin alpha-1C chain; TUBA1A Tubulin alpha-1A chain	1	auto	99	DVNAAIATIK	-0.000636807	1302.77	652.394	1302.78	652.395	2	0.383514	28.9245
25	19.7115	IPI00792677.1; IPI00387144.4; IPI00218343.4; IPI00180675.4	TUBA1B 46 kDa protein; TUBA1B Tubulin alpha-1B chain; TUBA1C Tubulin alpha-1C chain; TUBA1A Tubulin alpha-1A chain	1	auto	99	EDMAALEK	0.00542126	1193.63	597.82	1193.62	597.818	2	0.829611	12.1637
25	19.7115	IPI00792677.1; IPI00387144.4; IPI00218343.4; IPI00180675.4	TUBA1B 46 kDa protein; TUBA1B Tubulin alpha-1B chain; TUBA1C Tubulin alpha-1C chain; TUBA1A Tubulin alpha-1A chain	1	auto	99	EIIDLVLDR	0.00678039	1228.72	615.368	1228.71	615.365	2	0.431897	23.9519
25	19.7115	IPI00792677.1; IPI00387144.4; IPI00218343.4; IPI00180675.4	TUBA1B 46 kDa protein; TUBA1B Tubulin alpha-1B chain; TUBA1C Tubulin alpha-1C chain; TUBA1A Tubulin alpha-1A chain	1	auto	99	FDLMYAK	0.0144175	1174.64	588.33	1174.63	588.322	2	0.34501	12.3077
25	19.7115	IPI00792677.1; IPI00387144.4; IPI00218343.4; IPI00180675.4	TUBA1B 46 kDa protein; TUBA1B Tubulin alpha-1B chain; TUBA1C Tubulin alpha-1C chain; TUBA1A Tubulin alpha-1A chain	1	auto	99	NLDIERPTYTNLNR	0.00936081	1861.99	621.669	1861.98	621.666	3	0.38978	11.3049
25	19.7115	IPI00792677.1; IPI00387144.4; IPI00218343.4; IPI00180675.4	TUBA1B 46 kDa protein; TUBA1B Tubulin alpha-1B chain; TUBA1C Tubulin alpha-1C chain; TUBA1A Tubulin alpha-1A chain	0	no quant	99	QLFHPEQLITGK	0.0108616	1536.85	769.434	1536.84	769.428	2
25	19.7115	IPI00792677.1; IPI00387144.4; IPI00218343.4; IPI00180675.4	TUBA1B 46 kDa protein; TUBA1B Tubulin alpha-1B chain; TUBA1C Tubulin alpha-1C chain; TUBA1A Tubulin alpha-1A chain	1	auto	96	LSVDYGK	0.00259903	1068.61	535.312	1068.61	535.31	2	0.573648	8.37837
25	19.7115	IPI00792677.1; IPI00387144.4; IPI00218343.4; IPI00180675.4	TUBA1B 46 kDa protein; TUBA1B Tubulin alpha-1B chain; TUBA1C Tubulin alpha-1C chain; TUBA1A Tubulin alpha-1A chain	0	auto - shared MS/MS	0.918367	LEFSIYP	0.00310633	1011.54	506.779	1011.54	506.777	2	0.571203	8.07396
25	19.7115	IPI00792677.1; IPI00387144.4; IPI00218343.4; IPI00180675.4	TUBA1B 46 kDa protein; TUBA1B Tubulin alpha-1B chain; TUBA1C Tubulin alpha-1C chain; TUBA1A Tubulin alpha-1A chain	0	no quant - weak signal	0	SFGG	0.0439165	510.3	511.307	510.256	511.263	1
26	19.5804	IPI00219037.5	H2AFX Histone H2A.x	1	auto	99	AGLQFPVGR	-0.000711695	1087.63	544.82	1087.63	544.82	2	0.464203	29.3097
26	19.5804	IPI00219037.5	H2AFX Histone H2A.x	1	auto	99	IQAVLLPK	0.009328	1168.79	585.401	1168.78	585.397	2	0.765472	24.9084
26	19.5804	IPI00219037.5	H2AFX Histone H2A.x	0	no quant - weak signal	99	VTIAQGGVLPNIQAVLLPK	0.0109692	2218.38	740.466	2218.37	740.462	3
26	19.5804	IPI00219037.5	H2AFX Histone H2A.x	1	auto	87	HLQLAIR	-0.0113281	993.609	497.812	993.621	497.818	2	0.23153	13.4437
26	19.5804	IPI00219037.5	H2AFX Histone H2A.x	0	auto - shared MS/MS	71	NDEELNK	0.0231667	1148.61	575.315	1148.59	575.303	2	0.391233	9.10942
26	19.5804	IPI00219037.5	H2AFX Histone H2A.x	0	auto - shared MS/MS	4.44444	QAVLLPK	0.0407578	1072.71	537.364	1072.67	537.344	2	0.522107	19.1047
26	19.5804	IPI00219037.5	H2AFX Histone H2A.x	0	no quant - weak signal	0	SGRGKTGGKAR	0.0182589	1217.73	609.87	1217.71	609.861	2
27	19.0476	IPI00477495.3	H2BFS Histone H2B type F-S	1	auto	99	AMGIMNSFVNDIFER	-0.00752506	1886.91	944.461	1886.91	944.464	2	0.382694	6.25185
27	19.0476	IPI00477495.3	H2BFS Histone H2B type F-S	1	auto	99	LLLPGELAK	-0.0283779	1240.77	621.393	1240.8	621.407	2	0.391472	8.45405
27	19.0476	IPI00477495.3	H2BFS Histone H2B type F-S	0	no quant	0	AVSEGTKAVTKYTSA	0.174718	1944.26	649.095	1944.09	649.037	3
27	19.0476	IPI00477495.3	H2BFS Histone H2B type F-S	0	no quant	0	AVTKAQKKDGRKRKRSRK	0.0343001	3149.06	1575.54	3149.03	1575.52	2
27	19.0476	IPI00477495.3	H2BFS Histone H2B type F-S	0	no quant	0	EIQTAVRLLLPGELAK	0.271179	2039.49	1020.75	2039.22	1020.62	2
27	19.0476	IPI00477495.3	H2BFS Histone H2B type F-S	0	no quant - weak signal	0	IAGEASRLPHYNKRSTITSR	-0.043196	2587.38	863.466	2587.42	863.48	3
27	19.0476	IPI00477495.3	H2BFS Histone H2B type F-S	0	no quant	0	NSFVNDIFERIAGEASRLPHYNKR	0.642167	3121.29	521.222	3120.65	521.115	6
27	19.0476	IPI00477495.3	H2BFS Histone H2B type F-S	0	auto - low confidence	0	PHYNKRSTITSR	-0.0115063	1763.94	588.987	1763.95	588.991	3	0.616841	13.1893
28	18.8295	IPI00895803.1; IPI00847323.3; IPI00644748.10; IPI00026569.3	HLA-C;HLA-B;XXbac-BPG181B23.1;LOC100133382;LOC728687;MICA;HLA-A;LOC441528 HLA class I histocompatibility antigen, A-1 alpha chain variant (Fragment); HLA-C;HLA-B;XXbac-BPG181B23.1;LOC100133382;LOC728687;MICA;HLA-A;LOC441528 Major histocompatibility complex, class I, A; HLA-C;HLA-B;XXbac-BPG181B23.1;LOC100133382;LOC728687;MICA;HLA-A;LOC441528 Major histocompatibility complex, class I, A; HLA-C;HLA…	0	auto - shared MS/MS	99	DGEDQTQDTELVETRPAGDGTFQK	-0.972859	2923.42	975.479	2924.39	975.803	3	0.782508	11.7419
28	18.8295	IPI00895803.1; IPI00847323.3; IPI00644748.10; IPI00026569.3	HLA-C;HLA-B;XXbac-BPG181B23.1;LOC100133382;LOC728687;MICA;HLA-A;LOC441528 HLA class I histocompatibility antigen, A-1 alpha chain variant (Fragment); HLA-C;HLA-B;XXbac-BPG181B23.1;LOC100133382;LOC728687;MICA;HLA-A;LOC441528 Major histocompatibility complex, class I, A; HLA-C;HLA-B;XXbac-BPG181B23.1;LOC100133382;LOC728687;MICA;HLA-A;LOC441528 Major histocompatibility complex, class I, A; HLA-C;HLA…	1	auto	99	DYIALNEDLR	-0.0120867	1364.69	683.354	1364.71	683.36	2	3.90327	31.0831
28	18.8295	IPI00895803.1; IPI00847323.3; IPI00644748.10; IPI00026569.3	HLA-C;HLA-B;XXbac-BPG181B23.1;LOC100133382;LOC728687;MICA;HLA-A;LOC441528 HLA class I histocompatibility antigen, A-1 alpha chain variant (Fragment); HLA-C;HLA-B;XXbac-BPG181B23.1;LOC100133382;LOC728687;MICA;HLA-A;LOC441528 Major histocompatibility complex, class I, A; HLA-C;HLA-B;XXbac-BPG181B23.1;LOC100133382;LOC728687;MICA;HLA-A;LOC441528 Major histocompatibility complex, class I, A; HLA-C;HLA…	1	auto	99	FDSDAASQK	0.0109262	1255.64	628.827	1255.63	628.822	2	7.08426	16.8703
28	18.8295	IPI00895803.1; IPI00847323.3; IPI00644748.10; IPI00026569.3	HLA-C;HLA-B;XXbac-BPG181B23.1;LOC100133382;LOC728687;MICA;HLA-A;LOC441528 HLA class I histocompatibility antigen, A-1 alpha chain variant (Fragment); HLA-C;HLA-B;XXbac-BPG181B23.1;LOC100133382;LOC728687;MICA;HLA-A;LOC441528 Major histocompatibility complex, class I, A; HLA-C;HLA-B;XXbac-BPG181B23.1;LOC100133382;LOC728687;MICA;HLA-A;LOC441528 Major histocompatibility complex, class I, A; HLA-C;HLA…	0	auto - shared MS/MS	99	PAGDGTFQK	-0.00353908	1207.64	604.827	1207.64	604.829	2	0.947372	10.7168
28	18.8295	IPI00895803.1; IPI00847323.3; IPI00644748.10; IPI00026569.3	HLA-C;HLA-B;XXbac-BPG181B23.1;LOC100133382;LOC728687;MICA;HLA-A;LOC441528 HLA class I histocompatibility antigen, A-1 alpha chain variant (Fragment); HLA-C;HLA-B;XXbac-BPG181B23.1;LOC100133382;LOC728687;MICA;HLA-A;LOC441528 Major histocompatibility complex, class I, A; HLA-C;HLA-B;XXbac-BPG181B23.1;LOC100133382;LOC728687;MICA;HLA-A;LOC441528 Major histocompatibility complex, class I, A; HLA-C;HLA…	0	no quant - weak signal	99	WAAVVVPSGEEQR	0.00625706	1570.83	786.422	1570.82	786.419	2
28	18.8295	IPI00895803.1; IPI00847323.3; IPI00644748.10; IPI00026569.3	HLA-C;HLA-B;XXbac-BPG181B23.1;LOC100133382;LOC728687;MICA;HLA-A;LOC441528 HLA class I histocompatibility antigen, A-1 alpha chain variant (Fragment); HLA-C;HLA-B;XXbac-BPG181B23.1;LOC100133382;LOC728687;MICA;HLA-A;LOC441528 Major histocompatibility complex, class I, A; HLA-C;HLA-B;XXbac-BPG181B23.1;LOC100133382;LOC728687;MICA;HLA-A;LOC441528 Major histocompatibility complex, class I, A; HLA-C;HLA…	1	auto	99	WEAVHAAEQR	0.0094848	1339.68	447.569	1339.68	447.566	3	7.01154	14.0563
28	18.8295	IPI00895803.1; IPI00847323.3; IPI00644748.10; IPI00026569.3	HLA-C;HLA-B;XXbac-BPG181B23.1;LOC100133382;LOC728687;MICA;HLA-A;LOC441528 HLA class I histocompatibility antigen, A-1 alpha chain variant (Fragment); HLA-C;HLA-B;XXbac-BPG181B23.1;LOC100133382;LOC728687;MICA;HLA-A;LOC441528 Major histocompatibility complex, class I, A; HLA-C;HLA-B;XXbac-BPG181B23.1;LOC100133382;LOC728687;MICA;HLA-A;LOC441528 Major histocompatibility complex, class I, A; HLA-C;HLA…	0	auto - shared MS/MS	99	YFFTSVSR	0.00250247	1149.6	575.806	1149.59	575.804	2	1.15733	5.96367
28	18.8295	IPI00895803.1; IPI00847323.3; IPI00644748.10; IPI00026569.3	HLA-C;HLA-B;XXbac-BPG181B23.1;LOC100133382;LOC728687;MICA;HLA-A;LOC441528 HLA class I histocompatibility antigen, A-1 alpha chain variant (Fragment); HLA-C;HLA-B;XXbac-BPG181B23.1;LOC100133382;LOC728687;MICA;HLA-A;LOC441528 Major histocompatibility complex, class I, A; HLA-C;HLA-B;XXbac-BPG181B23.1;LOC100133382;LOC728687;MICA;HLA-A;LOC441528 Major histocompatibility complex, class I, A; HLA-C;HLA…	0	no quant - weak signal	93	FIAVGYVDDTQFVR	-0.0076479	1772.91	887.464	1772.92	887.468	2
28	18.8295	IPI00895803.1; IPI00847323.3; IPI00644748.10; IPI00026569.3	HLA-C;HLA-B;XXbac-BPG181B23.1;LOC100133382;LOC728687;MICA;HLA-A;LOC441528 HLA class I histocompatibility antigen, A-1 alpha chain variant (Fragment); HLA-C;HLA-B;XXbac-BPG181B23.1;LOC100133382;LOC728687;MICA;HLA-A;LOC441528 Major histocompatibility complex, class I, A; HLA-C;HLA-B;XXbac-BPG181B23.1;LOC100133382;LOC728687;MICA;HLA-A;LOC441528 Major histocompatibility complex, class I, A; HLA-C;HLA…	1	auto	87	ANLGTLR	-0.0134799	887.518	444.766	887.531	444.773	2	3.26156	13.7622
28	18.8295	IPI00895803.1; IPI00847323.3; IPI00644748.10; IPI00026569.3	HLA-C;HLA-B;XXbac-BPG181B23.1;LOC100133382;LOC728687;MICA;HLA-A;LOC441528 HLA class I histocompatibility antigen, A-1 alpha chain variant (Fragment); HLA-C;HLA-B;XXbac-BPG181B23.1;LOC100133382;LOC728687;MICA;HLA-A;LOC441528 Major histocompatibility complex, class I, A; HLA-C;HLA-B;XXbac-BPG181B23.1;LOC100133382;LOC728687;MICA;HLA-A;LOC441528 Major histocompatibility complex, class I, A; HLA-C;HLA…	1	auto	86	CVDGLR	0.0118214	851.423	426.719	851.412	426.713	2	9.85899	55.1189
28	18.8295	IPI00895803.1; IPI00847323.3; IPI00644748.10; IPI00026569.3	HLA-C;HLA-B;XXbac-BPG181B23.1;LOC100133382;LOC728687;MICA;HLA-A;LOC441528 HLA class I histocompatibility antigen, A-1 alpha chain variant (Fragment); HLA-C;HLA-B;XXbac-BPG181B23.1;LOC100133382;LOC728687;MICA;HLA-A;LOC441528 Major histocompatibility complex, class I, A; HLA-C;HLA-B;XXbac-BPG181B23.1;LOC100133382;LOC728687;MICA;HLA-A;LOC441528 Major histocompatibility complex, class I, A; HLA-C;HLA…	0	auto - shared MS/MS	36	YLENGKETLQR	-0.00976143	1638.87	547.298	1638.88	547.301	3	0.352893	8.86076
28	18.8295	IPI00895803.1; IPI00847323.3; IPI00644748.10; IPI00026569.3	HLA-C;HLA-B;XXbac-BPG181B23.1;LOC100133382;LOC728687;MICA;HLA-A;LOC441528 HLA class I histocompatibility antigen, A-1 alpha chain variant (Fragment); HLA-C;HLA-B;XXbac-BPG181B23.1;LOC100133382;LOC728687;MICA;HLA-A;LOC441528 Major histocompatibility complex, class I, A; HLA-C;HLA-B;XXbac-BPG181B23.1;LOC100133382;LOC728687;MICA;HLA-A;LOC441528 Major histocompatibility complex, class I, A; HLA-C;HLA…	0	auto - shared MS/MS	31	YLENGK	-0.00500327	1011.54	506.779	1011.55	506.781	2	0.667703	7.88202
28	18.8295	IPI00895803.1; IPI00847323.3; IPI00644748.10; IPI00026569.3	HLA-C;HLA-B;XXbac-BPG181B23.1;LOC100133382;LOC728687;MICA;HLA-A;LOC441528 HLA class I histocompatibility antigen, A-1 alpha chain variant (Fragment); HLA-C;HLA-B;XXbac-BPG181B23.1;LOC100133382;LOC728687;MICA;HLA-A;LOC441528 Major histocompatibility complex, class I, A; HLA-C;HLA-B;XXbac-BPG181B23.1;LOC100133382;LOC728687;MICA;HLA-A;LOC441528 Major histocompatibility complex, class I, A; HLA-C;HLA…	1	auto	1.92744	TDPPK	0.0162561	844.506	423.26	844.49	423.252	2	1.8738	19.4661
28	18.8295	IPI00895803.1; IPI00847323.3; IPI00644748.10; IPI00026569.3	HLA-C;HLA-B;XXbac-BPG181B23.1;LOC100133382;LOC728687;MICA;HLA-A;LOC441528 HLA class I histocompatibility antigen, A-1 alpha chain variant (Fragment); HLA-C;HLA-B;XXbac-BPG181B23.1;LOC100133382;LOC728687;MICA;HLA-A;LOC441528 Major histocompatibility complex, class I, A; HLA-C;HLA-B;XXbac-BPG181B23.1;LOC100133382;LOC728687;MICA;HLA-A;LOC441528 Major histocompatibility complex, class I, A; HLA-C;HLA…	0	no quant - weak signal	0	QRTDPP	0.0208806	856.473	429.244	856.452	429.234	2
28	18.8295	IPI00895803.1; IPI00847323.3; IPI00644748.10; IPI00026569.3	HLA-C;HLA-B;XXbac-BPG181B23.1;LOC100133382;LOC728687;MICA;HLA-A;LOC441528 HLA class I histocompatibility antigen, A-1 alpha chain variant (Fragment); HLA-C;HLA-B;XXbac-BPG181B23.1;LOC100133382;LOC728687;MICA;HLA-A;LOC441528 Major histocompatibility complex, class I, A; HLA-C;HLA-B;XXbac-BPG181B23.1;LOC100133382;LOC728687;MICA;HLA-A;LOC441528 Major histocompatibility complex, class I, A; HLA-C;HLA…	0	auto - low confidence	0	TFQK	0.00762147	810.492	406.253	810.484	406.249	2	0.652086	5.78211
28	18.8295	IPI00895803.1; IPI00847323.3; IPI00644748.10; IPI00026569.3	HLA-C;HLA-B;XXbac-BPG181B23.1;LOC100133382;LOC728687;MICA;HLA-A;LOC441528 HLA class I histocompatibility antigen, A-1 alpha chain variant (Fragment); HLA-C;HLA-B;XXbac-BPG181B23.1;LOC100133382;LOC728687;MICA;HLA-A;LOC441528 Major histocompatibility complex, class I, A; HLA-C;HLA-B;XXbac-BPG181B23.1;LOC100133382;LOC728687;MICA;HLA-A;LOC441528 Major histocompatibility complex, class I, A; HLA-C;HLA…	0	no quant - weak signal	0	VQHEGLPK	0.0239342	1050.62	526.316	1050.59	526.304	2
29	18.8211	IPI00221224.6	ANPEP Aminopeptidase N	1	auto	99	AQIINDAFNLASAHK	-0.00182905	1900.04	634.354	1900.04	634.354	3	6.53503	14.2353
29	18.8211	IPI00221224.6	ANPEP Aminopeptidase N	1	auto	99	FSTEYELQQLEQFK	-0.0229936	2077.04	693.353	2077.06	693.361	3	4.57325	11.8791
29	18.8211	IPI00221224.6	ANPEP Aminopeptidase N	1	auto	99	LFNDYGGGSFSFSNLIQAVTR	0.0176731	2436.24	813.086	2436.22	813.08	3	2.49349	18.6298
29	18.8211	IPI00221224.6	ANPEP Aminopeptidase N	1	auto	99	MLSSFLSEDVFK	-0.00527848	1689.88	845.949	1689.89	845.952	2	6.44676	13.3895
29	18.8211	IPI00221224.6	ANPEP Aminopeptidase N	0	no quant - weak signal	99	QDATSTIISITNNVIGQGLVWDFVQSNWK	1.74361	3523.58	1175.54	3521.84	1174.95	3
29	18.8211	IPI00221224.6	ANPEP Aminopeptidase N	1	auto	99	QVTPLFIHFR	-0.00730334	1400.8	701.406	1400.81	701.41	2	5.89976	14.3833
29	18.8211	IPI00221224.6	ANPEP Aminopeptidase N	1	auto	99	QWMENPNNNPIHPNLR	-1.93466	2115.1	706.041	2117.03	706.686	3	1.77147	12.5479
29	18.8211	IPI00221224.6	ANPEP Aminopeptidase N	1	auto	99	QYMPWEAALSSLSYFK	-0.995189	2207.12	1104.57	2208.12	1105.07	2	7.0738	19.7797
29	18.8211	IPI00221224.6	ANPEP Aminopeptidase N	1	auto	99	VMAVDALASSHPLSTPASEINTPAQISELFDAISYSK	0.0272938	4292.25	1074.07	4292.23	1074.06	4	4.11547	16.3449
29	18.8211	IPI00221224.6	ANPEP Aminopeptidase N	1	auto	99	YLSYTLNPDLIR	-0.0329767	1610.85	806.43	1610.88	806.447	2	4.80842	14.2543
29	18.8211	IPI00221224.6	ANPEP Aminopeptidase N	1	auto	88	ELWILNR	0.0064489	1086.64	544.326	1086.63	544.323	2	7.26602	13.8408
29	18.8211	IPI00221224.6	ANPEP Aminopeptidase N	0	no quant - weak signal	84	KQDATSTIISITNNVIGQGLVWDFVQSNWK	0.546599	3795.57	949.899	3795.02	949.762	4
29	18.8211	IPI00221224.6	ANPEP Aminopeptidase N	1	auto	34.6997	EVVLQWFTEN	-0.0284538	1407.69	704.851	1407.72	704.865	2	4.09942	37.1302
29	18.8211	IPI00221224.6	ANPEP Aminopeptidase N	1	auto	4.45055	VINRAQIINDAFNLASAHK	3.25716	2310.48	771.167	2307.22	770.081	3	4.22131	16.1208
29	18.8211	IPI00221224.6	ANPEP Aminopeptidase N	1	auto	3.76386	AQIINDAFNLASAHKVPVT	-1.79989	2310.47	771.165	2312.27	771.765	3	3.34313	19.5453
29	18.8211	IPI00221224.6	ANPEP Aminopeptidase N	0	no quant - weak signal	1.96759	GSGTRALEQALEK	0.133539	1504.92	753.467	1504.79	753.4	2
29	18.8211	IPI00221224.6	ANPEP Aminopeptidase N	0	auto - low confidence	0	AKGFYISKSLGILGILLGVAAVCTII	-0.190609	3113.64	779.418	3113.83	779.465	4	1.01173	23.05
29	18.8211	IPI00221224.6	ANPEP Aminopeptidase N	0	no quant	0	ASAHKVPVTLALNNTLF	-0.0505588	2083.15	521.795	2083.2	521.808	4
29	18.8211	IPI00221224.6	ANPEP Aminopeptidase N	0	auto - low confidence	0	DHSAIPVINRAQIINDAFNLASAHKV	0.208465	3119.87	1560.94	3119.66	1560.84	2	1.15678	21.0745
29	18.8211	IPI00221224.6	ANPEP Aminopeptidase N	0	no quant - weak signal	0	DHSAIPVINRAQIINDAFNLASAHKVP	0.424716	3215.17	1072.73	3214.75	1072.59	3
29	18.8211	IPI00221224.6	ANPEP Aminopeptidase N	0	no quant	0	EGELADDLAGFYR	0.0481397	1514.7	758.358	1514.65	758.334	2
29	18.8211	IPI00221224.6	ANPEP Aminopeptidase N	0	auto - low confidence	0	ELWILNRYLSYTLNPDLIRK	-0.130116	2868.43	957.152	2868.56	957.195	3	0.807257	13.5616
29	18.8211	IPI00221224.6	ANPEP Aminopeptidase N	0	auto - low confidence	0	FIHFR	-0.00282771	862.491	432.253	862.494	432.254	2	5.10362	21.3968
29	18.8211	IPI00221224.6	ANPEP Aminopeptidase N	0	no quant	0	IWARPSAIAAGHGDYALNVTGPILNFFAGHYDT	-0.458914	3802.49	951.629	3802.95	951.744	4
29	18.8211	IPI00221224.6	ANPEP Aminopeptidase N	0	no quant	0	LIDVRAQNDLF	-0.271575	1447.51	483.51	1447.78	483.6	3
29	18.8211	IPI00221224.6	ANPEP Aminopeptidase N	0	no quant	0	LNFF	-0.0464495	684.314	685.321	684.36	685.368	1
29	18.8211	IPI00221224.6	ANPEP Aminopeptidase N	0	no quant - weak signal	0	PKDLTALSNMLPK	0.121108	1875.21	938.611	1875.09	938.551	2
29	18.8211	IPI00221224.6	ANPEP Aminopeptidase N	0	no quant - weak signal	0	PVTLALNNTLFLIEERQYMPWEAALSSLSYFK	-0.0570585	4096.05	1025.02	4096.11	1025.04	4
29	18.8211	IPI00221224.6	ANPEP Aminopeptidase N	0	no quant	0	RFSTEYELQQLEQFK	0.577338	2235.71	448.149	2235.13	448.033	5
29	18.8211	IPI00221224.6	ANPEP Aminopeptidase N	0	auto - low confidence	0	SITNNVIGQGLVW	-0.0366873	1544.8	773.405	1544.83	773.423	2	1.84461	11.6495
29	18.8211	IPI00221224.6	ANPEP Aminopeptidase N	0	no quant	0	WTLQMGFPVITVDTSTGTLSQEHFL	0.0273268	2807.41	936.811	2807.38	936.802	3
29	18.8211	IPI00221224.6	ANPEP Aminopeptidase N	0	auto - low confidence	0	YRLPNTLKPDSYRVTLRPYLTPNDRGLYVFK	-0.358478	4059.86	1015.97	4060.21	1016.06	4
30	18.797	IPI00795937.1; IPI00657796.1; IPI00215997.5	CD9 15 kDa protein; CD9 Uncharacterized protein CD9; CD9 CD9 antigen	0	no quant - weak signal	99	AIHYALNCCGLAGGVEQFISDICPK	1.02232	3048.43	1017.15	3047.41	1016.81	3
30	18.797	IPI00795937.1; IPI00657796.1; IPI00215997.5	CD9 15 kDa protein; CD9 Uncharacterized protein CD9; CD9 CD9 antigen	0	no quant - weak signal	42	AIHYALNCCGLAGGVEQFISDICPKK	-6.05386	3313.55	1105.53	3319.61	1107.54	3
31	18.4874	IPI00796379.1; IPI00004656.2	B2M B2M protein; B2M Beta-2-microglobulin	1	auto	99	SNFLNCYVSGFHPSDIEVDLLK	-1.00401	2829.39	944.136	2830.39	944.471	3	0.690649	7.43326
31	18.4874	IPI00796379.1; IPI00004656.2	B2M B2M protein; B2M Beta-2-microglobulin	0	no quant - weak signal	0	AVLALLSLSGLEAIQR	-0.0430311	1797.04	899.528	1797.08	899.55	2
32	18.4332	IPI00876941.1	CAV1 Caveolin 1 variant (Fragment)	1	auto	99	IDFEDVIAEPEGTHSFDGIWK	0.00870768	2692.34	898.452	2692.33	898.449	3	1.30219	5.54852
32	18.4332	IPI00876941.1	CAV1 Caveolin 1 variant (Fragment)	1	auto	99	VYSIYVHTVCDPLFEAVGK	-0.976476	2472.29	825.103	2473.26	825.428	3	0.995824	15.163
32	18.4332	IPI00876941.1	CAV1 Caveolin 1 variant (Fragment)	1	auto	24	IFSNVR	0.00819766	878.518	440.266	878.51	440.262	2	1.12893	23.3458
32	18.4332	IPI00876941.1	CAV1 Caveolin 1 variant (Fragment)	1	auto	2.57732	INLQK	-0.0194214	902.56	452.287	902.579	452.297	2	1.0366	18.9893
32	18.4332	IPI00876941.1	CAV1 Caveolin 1 variant (Fragment)	0	no quant	0	ADELSEKQVYDAHTKEIDLVNRDP	0.0683043	3115.63	520.28	3115.57	520.268	6
32	18.4332	IPI00876941.1	CAV1 Caveolin 1 variant (Fragment)	0	no quant	0	EAVGKIF	-0.355013	888.164	445.089	888.519	445.267	2
32	18.4332	IPI00876941.1	CAV1 Caveolin 1 variant (Fragment)	0	no quant - weak signal	0	FRARGFPRRQADFSSL	0.160724	1910.16	956.089	1910	956.008	2
33	18.2796	IPI00008167.1	ATP1B3 Sodium/potassium-transporting ATPase subunit beta-3	0	no quant - weak signal	99	GPVYVACQFPISLLQACSGMNDPDFGYSQGNPCILVK	0.440647	4358.44	1090.62	4358	1090.51	4
33	18.2796	IPI00008167.1	ATP1B3 Sodium/potassium-transporting ATPase subunit beta-3	1	auto	99	LFIYNPTTGEFLGR	0.00603854	1770.95	886.482	1770.94	886.479	2	1.5835	5.51379
33	18.2796	IPI00008167.1	ATP1B3 Sodium/potassium-transporting ATPase subunit beta-3	0	no quant	0	LFIYNPTTGEFL	0.0515498	1718.95	860.484	1718.9	860.458	2
33	18.2796	IPI00008167.1	ATP1B3 Sodium/potassium-transporting ATPase subunit beta-3	0	no quant - weak signal	0	PRIDCVSKNEDIPNVAVYP	0.125395	2462.38	821.801	2462.25	821.759	3
33	18.2796	IPI00008167.1	ATP1B3 Sodium/potassium-transporting ATPase subunit beta-3	0	no quant	0	PVTALEYTFSRSDPTSYAGYIEDLKKFL	-0.032912	3642.89	1215.3	3642.92	1215.31	3
34	18.0982	IPI00847323.3	HLA-C;HLA-B;XXbac-BPG181B23.1;LOC100133382;LOC728687;MICA;HLA-A;LOC441528 Major histocompatibility complex, class I, A	0	auto - shared MS/MS	99	FIAVGYVDDTQFVR	-0.0161991	1772.91	887.46	1772.92	887.468	2	0.993258	14.3425
34	18.0982	IPI00847323.3	HLA-C;HLA-B;XXbac-BPG181B23.1;LOC100133382;LOC728687;MICA;HLA-A;LOC441528 Major histocompatibility complex, class I, A	1	auto	99	KWEAVHAAEQR	-0.213206	1611.66	538.227	1611.87	538.298	3	5.59935	22.6552
34	18.0982	IPI00847323.3	HLA-C;HLA-B;XXbac-BPG181B23.1;LOC100133382;LOC728687;MICA;HLA-A;LOC441528 Major histocompatibility complex, class I, A	1	auto	97	KWEAVHAAEQRRVYL	0.473289	2144.65	1073.33	2144.17	1073.09	2	8.05925	38.1456
34	18.0982	IPI00847323.3	HLA-C;HLA-B;XXbac-BPG181B23.1;LOC100133382;LOC728687;MICA;HLA-A;LOC441528 Major histocompatibility complex, class I, A	1	auto	88	YFFTSVSR	-0.00327397	1149.59	575.803	1149.59	575.804	2	1.43053	9.87434
34	18.0982	IPI00847323.3	HLA-C;HLA-B;XXbac-BPG181B23.1;LOC100133382;LOC728687;MICA;HLA-A;LOC441528 Major histocompatibility complex, class I, A	0	no quant - weak signal	21.9373	DYIALNEDLR	0.0342999	1364.74	683.377	1364.71	683.36	2
34	18.0982	IPI00847323.3	HLA-C;HLA-B;XXbac-BPG181B23.1;LOC100133382;LOC728687;MICA;HLA-A;LOC441528 Major histocompatibility complex, class I, A	0	auto - low confidence	0	APWIEQEGPEYWDQETR	0.457865	2310.48	771.167	2310.02	771.014	3	4.22131	16.1208
34	18.0982	IPI00847323.3	HLA-C;HLA-B;XXbac-BPG181B23.1;LOC100133382;LOC728687;MICA;HLA-A;LOC441528 Major histocompatibility complex, class I, A	0	no quant	0	PLTLRWDRKGGSYTQAASSDSAQGSDVSLTAC	-0.735094	3661.04	611.18	3661.77	611.302	6
34	18.0982	IPI00847323.3	HLA-C;HLA-B;XXbac-BPG181B23.1;LOC100133382;LOC728687;MICA;HLA-A;LOC441528 Major histocompatibility complex, class I, A	0	no quant	0	QDAYDGKDYIALNEDLRSWTAADMAAQITK	0.453737	3660.22	611.044	3659.77	610.968	6
34	18.0982	IPI00847323.3	HLA-C;HLA-B;XXbac-BPG181B23.1;LOC100133382;LOC728687;MICA;HLA-A;LOC441528 Major histocompatibility complex, class I, A	0	no quant	0	SHSMRYFF	0.214557	1132.69	567.352	1132.48	567.245	2
34	18.0982	IPI00847323.3	HLA-C;HLA-B;XXbac-BPG181B23.1;LOC100133382;LOC728687;MICA;HLA-A;LOC441528 Major histocompatibility complex, class I, A	0	no quant - weak signal	0	THMTHHPISDHEATLR	0.0520989	1994.04	499.516	1993.98	499.503	4
34	18.0982	IPI00847323.3	HLA-C;HLA-B;XXbac-BPG181B23.1;LOC100133382;LOC728687;MICA;HLA-A;LOC441528 Major histocompatibility complex, class I, A	0	no quant	0	WDRKGGSYTQAASSDSAQGSDVSLTAC	0.344323	3113.74	519.963	3113.39	519.906	6
35	16.5079	IPI00604710.2; IPI00554722.1; IPI00554702.1; IPI00554611.1; IPI00554481.1; IPI00027493.1	LOC442497;SLC3A2 solute carrier family 3 (activators of dibasic and neutral amino acid transport), member 2 isoform c; LOC442497;SLC3A2 solute carrier family 3 (activators of dibasic and neutral amino acid transport), member 2 isoform e; LOC442497;SLC3A2 solute carrier family 3 (activators of dibasic and neutral amino acid transport), member 2 isoform d; LOC442497;SLC3A2 solute carrier family 3 (…	1	auto	99	DALEFWLQAGVDGFQVR	-0.00136336	2094.06	1048.04	2094.07	1048.04	2	2.56706	15.1781
35	16.5079	IPI00604710.2; IPI00554722.1; IPI00554702.1; IPI00554611.1; IPI00554481.1; IPI00027493.1	LOC442497;SLC3A2 solute carrier family 3 (activators of dibasic and neutral amino acid transport), member 2 isoform c; LOC442497;SLC3A2 solute carrier family 3 (activators of dibasic and neutral amino acid transport), member 2 isoform e; LOC442497;SLC3A2 solute carrier family 3 (activators of dibasic and neutral amino acid transport), member 2 isoform d; LOC442497;SLC3A2 solute carrier family 3 (…	1	auto	99	GQSEDPGSLLSLFR	0.0270477	1648.88	825.448	1648.85	825.434	2	1.97325	7.61096
35	16.5079	IPI00604710.2; IPI00554722.1; IPI00554702.1; IPI00554611.1; IPI00554481.1; IPI00027493.1	LOC442497;SLC3A2 solute carrier family 3 (activators of dibasic and neutral amino acid transport), member 2 isoform c; LOC442497;SLC3A2 solute carrier family 3 (activators of dibasic and neutral amino acid transport), member 2 isoform e; LOC442497;SLC3A2 solute carrier family 3 (activators of dibasic and neutral amino acid transport), member 2 isoform d; LOC442497;SLC3A2 solute carrier family 3 (…	1	auto	99	IGDLQAFQGHGAGNLAGLK	-0.00947108	2154.17	719.064	2154.18	719.067	3	2.35135	8.08616
35	16.5079	IPI00604710.2; IPI00554722.1; IPI00554702.1; IPI00554611.1; IPI00554481.1; IPI00027493.1	LOC442497;SLC3A2 solute carrier family 3 (activators of dibasic and neutral amino acid transport), member 2 isoform c; LOC442497;SLC3A2 solute carrier family 3 (activators of dibasic and neutral amino acid transport), member 2 isoform e; LOC442497;SLC3A2 solute carrier family 3 (activators of dibasic and neutral amino acid transport), member 2 isoform d; LOC442497;SLC3A2 solute carrier family 3 (…	1	auto	99	LEPHEGLLLR	0.016203	1319.78	660.899	1319.77	660.891	2	1.87574	9.89998
35	16.5079	IPI00604710.2; IPI00554722.1; IPI00554702.1; IPI00554611.1; IPI00554481.1; IPI00027493.1	LOC442497;SLC3A2 solute carrier family 3 (activators of dibasic and neutral amino acid transport), member 2 isoform c; LOC442497;SLC3A2 solute carrier family 3 (activators of dibasic and neutral amino acid transport), member 2 isoform e; LOC442497;SLC3A2 solute carrier family 3 (activators of dibasic and neutral amino acid transport), member 2 isoform d; LOC442497;SLC3A2 solute carrier family 3 (…	1	auto	99	LLTSFLPAQLLR	-0.0107617	1514.92	758.467	1514.93	758.473	2	2.18661	4.76236
35	16.5079	IPI00604710.2; IPI00554722.1; IPI00554702.1; IPI00554611.1; IPI00554481.1; IPI00027493.1	LOC442497;SLC3A2 solute carrier family 3 (activators of dibasic and neutral amino acid transport), member 2 isoform c; LOC442497;SLC3A2 solute carrier family 3 (activators of dibasic and neutral amino acid transport), member 2 isoform e; LOC442497;SLC3A2 solute carrier family 3 (activators of dibasic and neutral amino acid transport), member 2 isoform d; LOC442497;SLC3A2 solute carrier family 3 (…	1	auto	99	SAGPGLFSYIR	-0.000304239	1310.71	656.362	1310.71	656.363	2	2.62905	12.5731
35	16.5079	IPI00604710.2; IPI00554722.1; IPI00554702.1; IPI00554611.1; IPI00554481.1; IPI00027493.1	LOC442497;SLC3A2 solute carrier family 3 (activators of dibasic and neutral amino acid transport), member 2 isoform c; LOC442497;SLC3A2 solute carrier family 3 (activators of dibasic and neutral amino acid transport), member 2 isoform e; LOC442497;SLC3A2 solute carrier family 3 (activators of dibasic and neutral amino acid transport), member 2 isoform d; LOC442497;SLC3A2 solute carrier family 3 (…	1	auto	99	VKDALEFWLQAGVDGFQVR	0.0152866	2465.35	822.789	2465.33	822.784	3	1.66561	23.3132
35	16.5079	IPI00604710.2; IPI00554722.1; IPI00554702.1; IPI00554611.1; IPI00554481.1; IPI00027493.1	LOC442497;SLC3A2 solute carrier family 3 (activators of dibasic and neutral amino acid transport), member 2 isoform c; LOC442497;SLC3A2 solute carrier family 3 (activators of dibasic and neutral amino acid transport), member 2 isoform e; LOC442497;SLC3A2 solute carrier family 3 (activators of dibasic and neutral amino acid transport), member 2 isoform d; LOC442497;SLC3A2 solute carrier family 3 (…	1	auto	99	WCSWSLSQAR	0.0020971	1412.65	707.331	1412.65	707.33	2	1.83668	8.19206
35	16.5079	IPI00604710.2; IPI00554722.1; IPI00554702.1; IPI00554611.1; IPI00554481.1; IPI00027493.1	LOC442497;SLC3A2 solute carrier family 3 (activators of dibasic and neutral amino acid transport), member 2 isoform c; LOC442497;SLC3A2 solute carrier family 3 (activators of dibasic and neutral amino acid transport), member 2 isoform e; LOC442497;SLC3A2 solute carrier family 3 (activators of dibasic and neutral amino acid transport), member 2 isoform d; LOC442497;SLC3A2 solute carrier family 3 (…	1	auto	98	WWHTGALYR	-0.0169533	1332.67	667.341	1332.68	667.35	2	0.7599	14.1427
35	16.5079	IPI00604710.2; IPI00554722.1; IPI00554702.1; IPI00554611.1; IPI00554481.1; IPI00027493.1	LOC442497;SLC3A2 solute carrier family 3 (activators of dibasic and neutral amino acid transport), member 2 isoform c; LOC442497;SLC3A2 solute carrier family 3 (activators of dibasic and neutral amino acid transport), member 2 isoform e; LOC442497;SLC3A2 solute carrier family 3 (activators of dibasic and neutral amino acid transport), member 2 isoform d; LOC442497;SLC3A2 solute carrier family 3 (…	1	auto	85	STQVDTVATKVKDALEFWLQAGVDGFQVR	2.59039	3642.55	911.645	3639.96	910.998	4	0.94721	18.6409
35	16.5079	IPI00604710.2; IPI00554722.1; IPI00554702.1; IPI00554611.1; IPI00554481.1; IPI00027493.1	LOC442497;SLC3A2 solute carrier family 3 (activators of dibasic and neutral amino acid transport), member 2 isoform c; LOC442497;SLC3A2 solute carrier family 3 (activators of dibasic and neutral amino acid transport), member 2 isoform e; LOC442497;SLC3A2 solute carrier family 3 (activators of dibasic and neutral amino acid transport), member 2 isoform d; LOC442497;SLC3A2 solute carrier family 3 (…	0	no quant	0	HAFSAGPGLF	0.115999	1146.71	574.362	1146.59	574.304	2
35	16.5079	IPI00604710.2; IPI00554722.1; IPI00554702.1; IPI00554611.1; IPI00554481.1; IPI00027493.1	LOC442497;SLC3A2 solute carrier family 3 (activators of dibasic and neutral amino acid transport), member 2 isoform c; LOC442497;SLC3A2 solute carrier family 3 (activators of dibasic and neutral amino acid transport), member 2 isoform e; LOC442497;SLC3A2 solute carrier family 3 (activators of dibasic and neutral amino acid transport), member 2 isoform d; LOC442497;SLC3A2 solute carrier family 3 (…	0	auto - low confidence	0	LEPHEGLLLRFP	0.0482504	1585.92	793.967	1585.87	793.943	2	2.3656	10.9225
35	16.5079	IPI00604710.2; IPI00554722.1; IPI00554702.1; IPI00554611.1; IPI00554481.1; IPI00027493.1	LOC442497;SLC3A2 solute carrier family 3 (activators of dibasic and neutral amino acid transport), member 2 isoform c; LOC442497;SLC3A2 solute carrier family 3 (activators of dibasic and neutral amino acid transport), member 2 isoform e; LOC442497;SLC3A2 solute carrier family 3 (activators of dibasic and neutral amino acid transport), member 2 isoform d; LOC442497;SLC3A2 solute carrier family 3 (…	0	no quant	0	LTSFLPAQLLR	-0.0989494	1415.76	708.889	1415.86	708.938	2
35	16.5079	IPI00604710.2; IPI00554722.1; IPI00554702.1; IPI00554611.1; IPI00554481.1; IPI00027493.1	LOC442497;SLC3A2 solute carrier family 3 (activators of dibasic and neutral amino acid transport), member 2 isoform c; LOC442497;SLC3A2 solute carrier family 3 (activators of dibasic and neutral amino acid transport), member 2 isoform e; LOC442497;SLC3A2 solute carrier family 3 (activators of dibasic and neutral amino acid transport), member 2 isoform d; LOC442497;SLC3A2 solute carrier family 3 (…	0	no quant	0	LTSFLPAQLLRLYQLMLF	0.0569134	2310.39	1156.2	2310.33	1156.17	2
35	16.5079	IPI00604710.2; IPI00554722.1; IPI00554702.1; IPI00554611.1; IPI00554481.1; IPI00027493.1	LOC442497;SLC3A2 solute carrier family 3 (activators of dibasic and neutral amino acid transport), member 2 isoform c; LOC442497;SLC3A2 solute carrier family 3 (activators of dibasic and neutral amino acid transport), member 2 isoform e; LOC442497;SLC3A2 solute carrier family 3 (activators of dibasic and neutral amino acid transport), member 2 isoform d; LOC442497;SLC3A2 solute carrier family 3 (…	0	auto - low confidence	0	LYQLMLF	0.012728	1070.61	536.312	1070.6	536.305	2
36	16.1765	IPI00017334.1	PHB Prohibitin	1	auto	99	AAELIANSLATAGDGLIELR	0.0164872	2141.2	1071.61	2141.18	1071.6	2	1.02167	16.9867
36	16.1765	IPI00017334.1	PHB Prohibitin	1	auto	99	FGLALAVAGGVVNSALYNVDAGHR	-0.0505139	2514.3	839.106	2514.35	839.123	3	1.64778	20.1557
36	16.1765	IPI00017334.1	PHB Prohibitin	0	no quant	0	AAIISAEGDSKAAELI	-0.678595	1845.35	462.345	1846.03	462.515	4
36	16.1765	IPI00017334.1	PHB Prohibitin	0	no quant	0	AATFGLILDDVSLTHL	-0.155647	1844.84	462.219	1845	462.257	4
36	16.1765	IPI00017334.1	PHB Prohibitin	0	no quant	0	AYQLSR	0.811833	881.301	441.658	880.489	441.252	2
36	16.1765	IPI00017334.1	PHB Prohibitin	0	no quant	0	TLRILFRPVASQLPRIF	-0.0334596	2070.18	415.043	2070.21	415.049	5
37	15.7068	IPI00070778.1; IPI00016786.1	LOC643751 hypothetical protein LOC643751; CDC42 Isoform 2 of Cell division control protein 42 homolog precursor	1	auto	99	NVFDEAILAALEPPEPK	0.0392827	2140.21	714.409	2140.17	714.396	3	0.902482	15.8953
37	15.7068	IPI00070778.1; IPI00016786.1	LOC643751 hypothetical protein LOC643751; CDC42 Isoform 2 of Cell division control protein 42 homolog precursor	1	auto	99	TPFLLVGTQIDLR	-0.000939164	1615.94	808.978	1615.94	808.978	2	0.750155	11.3978
37	15.7068	IPI00070778.1; IPI00016786.1	LOC643751 hypothetical protein LOC643751; CDC42 Isoform 2 of Cell division control protein 42 homolog precursor	0	no quant - weak signal	72	FPSEYVPTVFDNYAVTVMIGGEPYTLGLFDTAGQEDYDR	1.27577	4521.39	1508.14	4520.12	1507.71	3
37	15.7068	IPI00070778.1; IPI00016786.1	LOC643751 hypothetical protein LOC643751; CDC42 Isoform 2 of Cell division control protein 42 homolog precursor	0	no quant	0	GGEPYTLGLFDTAGQEDYDRLRPLSYP	-0.0444936	3029.4	758.356	3029.44	758.367	4
37	15.7068	IPI00070778.1; IPI00016786.1	LOC643751 hypothetical protein LOC643751; CDC42 Isoform 2 of Cell division control protein 42 homolog precursor	0	no quant - weak signal	0	PFLLVGTQIDLR	0.037195	1515.92	758.965	1515.88	758.946	2
37	15.7068	IPI00070778.1; IPI00016786.1	LOC643751 hypothetical protein LOC643751; CDC42 Isoform 2 of Cell division control protein 42 homolog precursor	0	no quant	0	TLGLFDTAGQEDYDR	0.0122343	1844.87	462.224	1844.86	462.221	4
38	15.3846	IPI00847172.1; IPI00026850.1	TSPO translocator protein isoform PBR; TSPO Translocator protein	0	no quant - weak signal	99	AVVPLGLYTGQLALNWAWPPIFFGAR	-1.11774	2999.53	1000.85	3000.65	1001.22	3
38	15.3846	IPI00847172.1; IPI00026850.1	TSPO translocator protein isoform PBR; TSPO Translocator protein	1	auto	0.507856	APPWVPAMGFTLAPSLGCFVGSR	0.402748	2548.66	850.56	2548.26	850.426	3
39	15.0943	IPI00894325.1; IPI00893949.1; IPI00893694.1; IPI00893131.1; IPI00892776.1; IPI00876963.4	HLA-C;HLA-B;XXbac-BPG181B23.1;LOC100133382;LOC728687;MICA;HLA-A;LOC441528 Major histocompatibility complex, class I, A; HLA-C;HLA-B;XXbac-BPG181B23.1;LOC100133382;LOC728687;MICA;HLA-A;LOC441528 Major histocompatibility complex, class I, A; HLA-C;HLA-B;XXbac-BPG181B23.1;LOC100133382;LOC728687;MICA;HLA-A;LOC441528 MHC class I HLA-A; HLA-C;HLA-B;XXbac-BPG181B23.1;LOC100133382;LOC728687;MICA;HLA-A;LO…	1	auto	98	DYIALK	0.0256451	1009.63	505.823	1009.61	505.81	2	0.0725636	36.8751
39	15.0943	IPI00894325.1; IPI00893949.1; IPI00893694.1; IPI00893131.1; IPI00892776.1; IPI00876963.4	HLA-C;HLA-B;XXbac-BPG181B23.1;LOC100133382;LOC728687;MICA;HLA-A;LOC441528 Major histocompatibility complex, class I, A; HLA-C;HLA-B;XXbac-BPG181B23.1;LOC100133382;LOC728687;MICA;HLA-A;LOC441528 Major histocompatibility complex, class I, A; HLA-C;HLA-B;XXbac-BPG181B23.1;LOC100133382;LOC728687;MICA;HLA-A;LOC441528 MHC class I HLA-A; HLA-C;HLA-B;XXbac-BPG181B23.1;LOC100133382;LOC728687;MICA;HLA-A;LO…	0	no quant - weak signal	98	WEAAHVAEQLR	-0.0151046	1452.74	485.255	1452.76	485.26	3
39	15.0943	IPI00894325.1; IPI00893949.1; IPI00893694.1; IPI00893131.1; IPI00892776.1; IPI00876963.4	HLA-C;HLA-B;XXbac-BPG181B23.1;LOC100133382;LOC728687;MICA;HLA-A;LOC441528 Major histocompatibility complex, class I, A; HLA-C;HLA-B;XXbac-BPG181B23.1;LOC100133382;LOC728687;MICA;HLA-A;LOC441528 Major histocompatibility complex, class I, A; HLA-C;HLA-B;XXbac-BPG181B23.1;LOC100133382;LOC728687;MICA;HLA-A;LOC441528 MHC class I HLA-A; HLA-C;HLA-B;XXbac-BPG181B23.1;LOC100133382;LOC728687;MICA;HLA-A;LO…	1	auto	95	VDLGTLR	-0.00999468	916.536	459.276	916.546	459.28	2	0.0120667	151.007
39	15.0943	IPI00894325.1; IPI00893949.1; IPI00893694.1; IPI00893131.1; IPI00892776.1; IPI00876963.4	HLA-C;HLA-B;XXbac-BPG181B23.1;LOC100133382;LOC728687;MICA;HLA-A;LOC441528 Major histocompatibility complex, class I, A; HLA-C;HLA-B;XXbac-BPG181B23.1;LOC100133382;LOC728687;MICA;HLA-A;LOC441528 Major histocompatibility complex, class I, A; HLA-C;HLA-B;XXbac-BPG181B23.1;LOC100133382;LOC728687;MICA;HLA-A;LOC441528 MHC class I HLA-A; HLA-C;HLA-B;XXbac-BPG181B23.1;LOC100133382;LOC728687;MICA;HLA-A;LO…	0	auto - shared MS/MS	1.56357	VAEQLR	0.00481655	858.509	430.262	858.505	430.26	2	0.319111	17.8298
39	15.0943	IPI00894325.1; IPI00893949.1; IPI00893694.1; IPI00893131.1; IPI00892776.1; IPI00876963.4	HLA-C;HLA-B;XXbac-BPG181B23.1;LOC100133382;LOC728687;MICA;HLA-A;LOC441528 Major histocompatibility complex, class I, A; HLA-C;HLA-B;XXbac-BPG181B23.1;LOC100133382;LOC728687;MICA;HLA-A;LOC441528 Major histocompatibility complex, class I, A; HLA-C;HLA-B;XXbac-BPG181B23.1;LOC100133382;LOC728687;MICA;HLA-A;LOC441528 MHC class I HLA-A; HLA-C;HLA-B;XXbac-BPG181B23.1;LOC100133382;LOC728687;MICA;HLA-A;LO…	0	auto - shared MS/MS	99	DGEDQTQDTELVETRPAGDGTFQK	-0.972859	2923.42	975.479	2924.39	975.803	3	0.782508	11.7419
39	15.0943	IPI00894325.1; IPI00893949.1; IPI00893694.1; IPI00893131.1; IPI00892776.1; IPI00876963.4	HLA-C;HLA-B;XXbac-BPG181B23.1;LOC100133382;LOC728687;MICA;HLA-A;LOC441528 Major histocompatibility complex, class I, A; HLA-C;HLA-B;XXbac-BPG181B23.1;LOC100133382;LOC728687;MICA;HLA-A;LOC441528 Major histocompatibility complex, class I, A; HLA-C;HLA-B;XXbac-BPG181B23.1;LOC100133382;LOC728687;MICA;HLA-A;LOC441528 MHC class I HLA-A; HLA-C;HLA-B;XXbac-BPG181B23.1;LOC100133382;LOC728687;MICA;HLA-A;LO…	0	no quant - weak signal	93	FIAVGYVDDTQFVR	-0.0076479	1772.91	887.464	1772.92	887.468	2
39	15.0943	IPI00894325.1; IPI00893949.1; IPI00893694.1; IPI00893131.1; IPI00892776.1; IPI00876963.4	HLA-C;HLA-B;XXbac-BPG181B23.1;LOC100133382;LOC728687;MICA;HLA-A;LOC441528 Major histocompatibility complex, class I, A; HLA-C;HLA-B;XXbac-BPG181B23.1;LOC100133382;LOC728687;MICA;HLA-A;LOC441528 Major histocompatibility complex, class I, A; HLA-C;HLA-B;XXbac-BPG181B23.1;LOC100133382;LOC728687;MICA;HLA-A;LOC441528 MHC class I HLA-A; HLA-C;HLA-B;XXbac-BPG181B23.1;LOC100133382;LOC728687;MICA;HLA-A;LO…	0	auto - shared MS/MS	99	PAGDGTFQK	-0.0295954	1207.61	604.814	1207.64	604.829	2	0.751065	7.07089
39	15.0943	IPI00894325.1; IPI00893949.1; IPI00893694.1; IPI00893131.1; IPI00892776.1; IPI00876963.4	HLA-C;HLA-B;XXbac-BPG181B23.1;LOC100133382;LOC728687;MICA;HLA-A;LOC441528 Major histocompatibility complex, class I, A; HLA-C;HLA-B;XXbac-BPG181B23.1;LOC100133382;LOC728687;MICA;HLA-A;LOC441528 Major histocompatibility complex, class I, A; HLA-C;HLA-B;XXbac-BPG181B23.1;LOC100133382;LOC728687;MICA;HLA-A;LOC441528 MHC class I HLA-A; HLA-C;HLA-B;XXbac-BPG181B23.1;LOC100133382;LOC728687;MICA;HLA-A;LO…	0	auto - low confidence	0	TFQK	0.00762147	810.492	406.253	810.484	406.249	2	0.652086	5.78211
39	15.0943	IPI00894325.1; IPI00893949.1; IPI00893694.1; IPI00893131.1; IPI00892776.1; IPI00876963.4	HLA-C;HLA-B;XXbac-BPG181B23.1;LOC100133382;LOC728687;MICA;HLA-A;LOC441528 Major histocompatibility complex, class I, A; HLA-C;HLA-B;XXbac-BPG181B23.1;LOC100133382;LOC728687;MICA;HLA-A;LOC441528 Major histocompatibility complex, class I, A; HLA-C;HLA-B;XXbac-BPG181B23.1;LOC100133382;LOC728687;MICA;HLA-A;LOC441528 MHC class I HLA-A; HLA-C;HLA-B;XXbac-BPG181B23.1;LOC100133382;LOC728687;MICA;HLA-A;LO…	0	no quant - weak signal	0	VQHEGLPK	0.0239342	1050.62	526.316	1050.59	526.304	2
39	15.0943	IPI00894325.1; IPI00893949.1; IPI00893694.1; IPI00893131.1; IPI00892776.1; IPI00876963.4	HLA-C;HLA-B;XXbac-BPG181B23.1;LOC100133382;LOC728687;MICA;HLA-A;LOC441528 Major histocompatibility complex, class I, A; HLA-C;HLA-B;XXbac-BPG181B23.1;LOC100133382;LOC728687;MICA;HLA-A;LOC441528 Major histocompatibility complex, class I, A; HLA-C;HLA-B;XXbac-BPG181B23.1;LOC100133382;LOC728687;MICA;HLA-A;LOC441528 MHC class I HLA-A; HLA-C;HLA-B;XXbac-BPG181B23.1;LOC100133382;LOC728687;MICA;HLA-A;LO…	0	no quant - weak signal	68	WAAVVVPSGQEQR	0.00625706	1570.83	786.422	1570.82	786.419	2
39	15.0943	IPI00894325.1; IPI00893949.1; IPI00893694.1; IPI00893131.1; IPI00892776.1; IPI00876963.4	HLA-C;HLA-B;XXbac-BPG181B23.1;LOC100133382;LOC728687;MICA;HLA-A;LOC441528 Major histocompatibility complex, class I, A; HLA-C;HLA-B;XXbac-BPG181B23.1;LOC100133382;LOC728687;MICA;HLA-A;LOC441528 Major histocompatibility complex, class I, A; HLA-C;HLA-B;XXbac-BPG181B23.1;LOC100133382;LOC728687;MICA;HLA-A;LOC441528 MHC class I HLA-A; HLA-C;HLA-B;XXbac-BPG181B23.1;LOC100133382;LOC728687;MICA;HLA-A;LO…	0	auto - shared MS/MS	99	YFFTSVSR	0.00250247	1149.6	575.806	1149.59	575.804	2	1.15733	5.96367
39	15.0943	IPI00894325.1; IPI00893949.1; IPI00893694.1; IPI00893131.1; IPI00892776.1; IPI00876963.4	HLA-C;HLA-B;XXbac-BPG181B23.1;LOC100133382;LOC728687;MICA;HLA-A;LOC441528 Major histocompatibility complex, class I, A; HLA-C;HLA-B;XXbac-BPG181B23.1;LOC100133382;LOC728687;MICA;HLA-A;LOC441528 Major histocompatibility complex, class I, A; HLA-C;HLA-B;XXbac-BPG181B23.1;LOC100133382;LOC728687;MICA;HLA-A;LOC441528 MHC class I HLA-A; HLA-C;HLA-B;XXbac-BPG181B23.1;LOC100133382;LOC728687;MICA;HLA-A;LO…	0	auto - shared MS/MS	31	YLENGK	-0.000276996	1011.55	506.781	1011.55	506.781	2	0.404175	6.8392
39	15.0943	IPI00894325.1; IPI00893949.1; IPI00893694.1; IPI00893131.1; IPI00892776.1; IPI00876963.4	HLA-C;HLA-B;XXbac-BPG181B23.1;LOC100133382;LOC728687;MICA;HLA-A;LOC441528 Major histocompatibility complex, class I, A; HLA-C;HLA-B;XXbac-BPG181B23.1;LOC100133382;LOC728687;MICA;HLA-A;LOC441528 Major histocompatibility complex, class I, A; HLA-C;HLA-B;XXbac-BPG181B23.1;LOC100133382;LOC728687;MICA;HLA-A;LOC441528 MHC class I HLA-A; HLA-C;HLA-B;XXbac-BPG181B23.1;LOC100133382;LOC728687;MICA;HLA-A;LO…	0	auto - shared MS/MS	36	YLENGKETLQR	-0.00976143	1638.87	547.298	1638.88	547.301	3	0.352893	8.86076
40	15	IPI00016513.5	RAB10 Ras-related protein Rab-10	0	no quant - weak signal	99	LLLIGDSGVGK	-0.0246014	1358.81	680.414	1358.84	680.426	2
40	15	IPI00016513.5	RAB10 Ras-related protein Rab-10	0	auto - shared MS/MS	97	FFETSAK	0.00269716	1116.61	559.312	1116.61	559.31	2	0.687599	16.6068
40	15	IPI00016513.5	RAB10 Ras-related protein Rab-10	1	auto	97	NIDEHANEDVER	-0.000289142	1583.73	528.917	1583.73	528.917	3	0.977685	16.2562
40	15	IPI00016513.5	RAB10 Ras-related protein Rab-10	0	auto - shared MS/MS	91	MLLGNK	-0.00255922	962.58	482.297	962.583	482.299	2	0.648628	19.9999
40	15	IPI00016513.5	RAB10 Ras-related protein Rab-10	0	no quant - weak signal	0	GEQIAR	-0.0174363	672.338	673.345	672.355	673.363	1
40	15	IPI00016513.5	RAB10 Ras-related protein Rab-10	0	auto - low confidence	0.44899	LLFK	-0.0397515	807.506	404.76	807.546	404.78	2	0.837677	13.2587
41	14.6341	IPI00180675.4	TUBA1A Tubulin alpha-1A chain	0	no quant	99	LIGQIVSSITASLR	-0.0539475	1614.93	808.47	1614.98	808.497	2
41	14.6341	IPI00180675.4	TUBA1A Tubulin alpha-1A chain	0	no quant - weak signal	4	NLDIERPTYTNLNRLIGQIVSSITASLR	-0.747648	3331.07	833.776	3331.82	833.963	4
42	14.6269	IPI00219018.7	GAPDH Glyceraldehyde-3-phosphate dehydrogenase	1	auto	99	LVINGNPITIFQER	-0.0166312	1757.96	879.989	1757.98	879.997	2	0.845391	9.00274
42	14.6269	IPI00219018.7	GAPDH Glyceraldehyde-3-phosphate dehydrogenase	1	auto	99	VIHDNFGIVEGLMTTVHAITATQK	-0.00663338	2738.45	913.823	2738.45	913.826	3	1.03251	16.424
42	14.6269	IPI00219018.7	GAPDH Glyceraldehyde-3-phosphate dehydrogenase	1	auto	99	VVDLMAHMASK	-0.0179917	1488.79	745.4	1488.8	745.409	2	0.945953	9.62061
42	14.6269	IPI00219018.7	GAPDH Glyceraldehyde-3-phosphate dehydrogenase	0	no quant - weak signal	0	GILGYTEHQVVSSDF	0.392371	1795.28	898.649	1794.89	898.453	2
42	14.6269	IPI00219018.7	GAPDH Glyceraldehyde-3-phosphate dehydrogenase	0	no quant	0	LVTRAAFNSGKVDIVAINDPFIDLNYMVYMFQYDSTHGKFHGTVK	0.144483	5599.96	1401	5599.82	1400.96	4
42	14.6269	IPI00219018.7	GAPDH Glyceraldehyde-3-phosphate dehydrogenase	0	no quant	0	VGVNGFGRIGR	-0.00203594	1291.71	1292.72	1291.71	1292.72	1
42	14.6269	IPI00219018.7	GAPDH Glyceraldehyde-3-phosphate dehydrogenase	0	no quant	0	VGVNGFGRIGRLVTRAAFNSGK	0.10873	2564.56	1283.29	2564.45	1283.23	2
43	14.6067	IPI00009236.5	CAV1 Isoform Alpha of Caveolin-1	1	auto	99	AMADELSEK	0.0130068	1280.67	641.34	1280.65	641.334	2	1.68112	9.53998
43	14.6067	IPI00009236.5	CAV1 Isoform Alpha of Caveolin-1	0	no quant - weak signal	99	YVDSEGHLYTVPIR	-0.014956	1791.91	598.312	1791.93	598.317	3
43	14.6067	IPI00009236.5	CAV1 Isoform Alpha of Caveolin-1	0	no quant - weak signal	96	GGKYVDSEGHLYTVPIR	-0.0452673	1889.92	945.966	1889.96	945.989	2
43	14.6067	IPI00009236.5	CAV1 Isoform Alpha of Caveolin-1	1	auto	94	EIDLVNR	1.00268	1002.57	502.29	1001.56	501.789	2	1.12571	9.28054
43	14.6067	IPI00009236.5	CAV1 Isoform Alpha of Caveolin-1	0	no quant - weak signal	79	HLNDDVVK	-0.0480042	1108.55	555.283	1108.6	555.307	2
43	14.6067	IPI00009236.5	CAV1 Isoform Alpha of Caveolin-1	1	auto	65	EIDLVNRDPK	-0.0192683	1485.82	496.281	1485.84	496.287	3	1.18383	8.2527
43	14.6067	IPI00009236.5	CAV1 Isoform Alpha of Caveolin-1	1	auto	47	IFSNVR	0.000806192	878.51	440.262	878.51	440.262	2	0.476249	18.5251
43	14.6067	IPI00009236.5	CAV1 Isoform Alpha of Caveolin-1	1	auto	5.31915	INLQK	-0.0308503	902.548	452.281	902.579	452.297	2	0.780098	23.2317
44	14.5205	IPI00760554.2	HLA-C;HLA-B;XXbac-BPG181B23.1;LOC100133382;LOC728687;MICA;HLA-A;LOC441528 HLA class I histocompatibility antigen, A-69 alpha chain	1	auto	99	HKWEAAHVAEQLR	1.01239	1863.03	622.016	1862.02	621.679	3	0.131744	32.1545
44	14.5205	IPI00760554.2	HLA-C;HLA-B;XXbac-BPG181B23.1;LOC100133382;LOC728687;MICA;HLA-A;LOC441528 HLA class I histocompatibility antigen, A-69 alpha chain	1	auto	97	WEAAHVAEQLR	0.00728166	1452.77	485.263	1452.76	485.26	3	0.103119	22.8873
44	14.5205	IPI00760554.2	HLA-C;HLA-B;XXbac-BPG181B23.1;LOC100133382;LOC728687;MICA;HLA-A;LOC441528 HLA class I histocompatibility antigen, A-69 alpha chain	0	auto - shared MS/MS	64	WAAVVVPSGQEQR	0.0367253	1570.86	786.437	1570.82	786.419	2
44	14.5205	IPI00760554.2	HLA-C;HLA-B;XXbac-BPG181B23.1;LOC100133382;LOC728687;MICA;HLA-A;LOC441528 HLA class I histocompatibility antigen, A-69 alpha chain	1	auto	5.83645	WEAAHVAEQLRAY	0.0728965	1718.92	860.469	1718.85	860.432	2	0.0711335	23.5873
44	14.5205	IPI00760554.2	HLA-C;HLA-B;XXbac-BPG181B23.1;LOC100133382;LOC728687;MICA;HLA-A;LOC441528 HLA class I histocompatibility antigen, A-69 alpha chain	0	auto - low confidence	0	AAVMWR	-0.0488139	892.422	893.43	892.471	893.478	1	1.13151	16.5335
44	14.5205	IPI00760554.2	HLA-C;HLA-B;XXbac-BPG181B23.1;LOC100133382;LOC728687;MICA;HLA-A;LOC441528 HLA class I histocompatibility antigen, A-69 alpha chain	0	no quant	0	WEPSSQPTIPIVGIIAGLVLFGAVITGAVVAAVMWRR	0.536908	4018.81	1340.61	4018.27	1340.43	3
45	14.4737	IPI00794543.1	- cDNA FLJ75174, highly similar to Homo sapiens calmodulin 1 (phosphorylase kinase, delta), mRNA	1	auto	99	EADIDGDGQVNYEEFVQMMTAK	0.0191714	2777.3	926.773	2777.28	926.766	3	1.89527	21.3353
45	14.4737	IPI00794543.1	- cDNA FLJ75174, highly similar to Homo sapiens calmodulin 1 (phosphorylase kinase, delta), mRNA	0	auto - low confidence	0	ELGTVMRSLGQNPTEAELQDMINEVDADDLP	-0.130019	3381.44	1128.15	3381.57	1128.2	3	1.93594	15.2328
46	14.4068	IPI00790248.1; IPI00553138.3	VAMP2 Uncharacterized protein VAMP2; VAMP2 Vesicle-associated membrane protein 2	1	auto	99	ADALQAGASQFETSAAK	-0.00371242	1953	652.008	1953	652.009	3	0.809833	23.7814
46	14.4068	IPI00790248.1; IPI00553138.3	VAMP2 Uncharacterized protein VAMP2; VAMP2 Vesicle-associated membrane protein 2	0	no quant - weak signal	41	LSELDDR	0.0103514	990.521	496.268	990.51	496.262	2
46	14.4068	IPI00790248.1; IPI00553138.3	VAMP2 Uncharacterized protein VAMP2; VAMP2 Vesicle-associated membrane protein 2	1	auto	3.93519	VNVDK	-0.029134	861.487	431.751	861.516	431.765	2	1.09471	11.2408
46	14.4068	IPI00790248.1; IPI00553138.3	VAMP2 Uncharacterized protein VAMP2; VAMP2 Vesicle-associated membrane protein 2	0	auto - low confidence	0	ETSAAK	0.0707341	893.577	447.796	893.506	447.76	2	1.168	12.0906
46	14.4068	IPI00790248.1; IPI00553138.3	VAMP2 Uncharacterized protein VAMP2; VAMP2 Vesicle-associated membrane protein 2	0	auto - low confidence	0	LQQTQAQVDEVVDIMRVNVDK	0.0124187	2715.46	544.099	2715.45	544.097	5	0.998942	14.492
46	14.4068	IPI00790248.1; IPI00553138.3	VAMP2 Uncharacterized protein VAMP2; VAMP2 Vesicle-associated membrane protein 2	0	auto - low confidence	0	LTSNRR	0.00389628	890.509	446.262	890.506	446.26	2	0.993484	25.2841
47	14.4	IPI00300620.3	IFITM1 Interferon-induced transmembrane protein 1	0	no quant - weak signal	99	EEHEVAVLGAPPSTILPR	0.0142092	2058.14	687.053	2058.12	687.048	3
48	14.2857	IPI00018534.4	HIST1H2BL Histone H2B type 1-L	1	auto	99	ESYSVYVYK	0.00683293	1424.75	713.382	1424.74	713.379	2	0.548064	25.5858
48	14.2857	IPI00018534.4	HIST1H2BL Histone H2B type 1-L	1	auto	99	LLLPGELAK	0.00836861	1240.81	621.411	1240.8	621.407	2	0.465693	19.5403
48	14.2857	IPI00018534.4	HIST1H2BL Histone H2B type 1-L	1	auto	8.67725	LPGELAK	0.0268548	1030.65	516.334	1030.63	516.321	2	0.688743	11.3647
48	14.2857	IPI00018534.4	HIST1H2BL Histone H2B type 1-L	1	auto	8.24176	SAPAPK	0.00263614	857.524	429.769	857.521	429.768	2	0.280969	8.21867
48	14.2857	IPI00018534.4	HIST1H2BL Histone H2B type 1-L	0	auto - shared MS/MS	6	EIQTAVR	-0.0176555	959.535	480.774	959.552	480.783	2	0.578754	13.0039
48	14.2857	IPI00018534.4	HIST1H2BL Histone H2B type 1-L	1	auto	4	IASEASR	0.0474924	858.516	430.265	858.468	430.241	2	0.363801	11.2663
49	13.8776	IPI00018146.1	YWHAQ 14-3-3 protein theta	0	no quant - weak signal	98	SICTTVLELLDKYLIANATNPESK	0.447067	3114.12	1039.05	3113.67	1038.9	3
50	13.7931	IPI00016676.1	TOMM20 Mitochondrial import receptor subunit TOM20 homolog	1	auto	99	FFLEEIQLGEELLAQGEYEK	-0.402989	2671.98	891.667	2672.38	891.802	3	1.07449	27.8477
50	13.7931	IPI00016676.1	TOMM20 Mitochondrial import receptor subunit TOM20 homolog	0	no quant - weak signal	74	GVDHLTNAIAVCGQPQQLLQVLQQTLPPPVFQMLLTKLPTISQR	0.00504514	5167.84	1292.97	5167.83	1292.97	4
50	13.7931	IPI00016676.1	TOMM20 Mitochondrial import receptor subunit TOM20 homolog	0	no quant - weak signal	0	ERRKKQKLAKERAGLSK	0.103855	2889.94	964.322	2889.84	964.288	3
50	13.7931	IPI00016676.1	TOMM20 Mitochondrial import receptor subunit TOM20 homolog	0	no quant	0	MVGRNSAIAAGVCGALFIGYCIYFDR	0.407196	3003.81	1002.28	3003.41	1002.14	3
50	13.7931	IPI00016676.1	TOMM20 Mitochondrial import receptor subunit TOM20 homolog	0	no quant - weak signal	0	NRLRERRKKQKLAKERAGLSK	-0.11069	3430.04	1144.36	3430.15	1144.39	3
51	13.7931	IPI00014232.1	ARL6IP1 ADP-ribosylation factor-like protein 6-interacting protein 1	1	auto	99	STNLLAAETASLEEQLQGWGEVMLMADK	-0.020647	3323.63	1108.88	3323.65	1108.89	3	0.338301	20.0167
51	13.7931	IPI00014232.1	ARL6IP1 ADP-ribosylation factor-like protein 6-interacting protein 1	0	no quant - weak signal	0	LLLPGLNQHGII	0.0252193	1430.9	716.456	1430.87	716.444	2
51	13.7931	IPI00014232.1	ARL6IP1 ADP-ribosylation factor-like protein 6-interacting protein 1	0	no quant	0	LLPGLNQHGII	0.110086	1333.89	667.954	1333.78	667.899	2
52	13.7931	IPI00797864.1; IPI00016608.1	TMED2 14 kDa protein; TMED2 Transmembrane emp24 domain-containing protein 2 precursor	1	auto	99	LEEMINELAVAMTAVK	-0.00720492	2049.1	684.041	2049.11	684.044	3	1.85127	33.3705
53	13.7566	IPI00000005.1	NRAS GTPase NRas precursor	1	auto	99	QVVIDGETCLLDILDTAGQEEYSAMR	-0.00512778	3058.44	1020.49	3058.44	1020.49	3	0.462086	31.0392
53	13.7566	IPI00000005.1	NRAS GTPase NRas precursor	0	no quant	0	CDLPTRTVDTKQAHELAK	0.184116	2503.51	835.51	2503.33	835.449	3
53	13.7566	IPI00000005.1	NRAS GTPase NRas precursor	0	no quant	0	TRQGVEDAFYTLVREIRQYRMKK	-0.630565	3233.1	539.858	3233.73	539.963	6
54	13.7255	IPI00000816.1	YWHAE 14-3-3 protein epsilon	0	no quant - weak signal	99	AASDIAMTELPPTHPIR	0.00695338	1963.04	655.354	1963.03	655.351	3
54	13.7255	IPI00000816.1	YWHAE 14-3-3 protein epsilon	1	auto	99	DSTLIMQLLR	0.00328907	1332.76	667.387	1332.76	667.385	2	1.1045	30.9765
54	13.7255	IPI00000816.1	YWHAE 14-3-3 protein epsilon	1	auto	99	NLLSVAYK	-0.0117892	1194.71	598.362	1194.72	598.368	2	0.896225	16.9919
54	13.7255	IPI00000816.1	YWHAE 14-3-3 protein epsilon	1	auto	3.7037	VFYYK	0.00155235	1006.57	504.295	1006.57	504.294	2	0.785651	13.8932
54	13.7255	IPI00000816.1	YWHAE 14-3-3 protein epsilon	0	no quant	0	VAYKAASDIAMTELPPTHPIR	0.152159	2568.55	429.099	2568.4	429.074	6
55	13.587	IPI00015148.3	RAP1B Ras-related protein Rap-1b precursor	1	auto	99	INVNEIFYDLVR	-0.0183548	1637.87	819.943	1637.89	819.952	2	0.471422	6.13959
55	13.587	IPI00015148.3	RAP1B Ras-related protein Rap-1b precursor	1	auto	96	QWNNCAFLESSAK	1.08416	1831.95	916.981	1830.86	916.439	2	0.668575	19.4123
55	13.587	IPI00015148.3	RAP1B Ras-related protein Rap-1b precursor	0	auto - low confidence	0	MREYKLVVLGSGGVGK	0.0885006	2082.31	695.111	2082.22	695.082	3	1.81143	11.2936
56	13.4259	IPI00429190.3	RAB11A Ras-related protein Rab-11A	1	auto	99	NGLSFIETSALDSTNVEAAFQTILTEIYR	-0.314456	3347.38	1116.8	3347.69	1116.9	3	0.549991	28.6653
56	13.4259	IPI00429190.3	RAB11A Ras-related protein Rab-11A	0	no quant - weak signal	0	ENVERWLKELRDHADSNIVIMLVGNK	-0.28854	3527.59	1176.87	3527.88	1176.97	3
56	13.4259	IPI00429190.3	RAB11A Ras-related protein Rab-11A	0	auto - low confidence	0	RGAVGALLVYDIAK	-0.0898997	1733.94	867.976	1734.03	868.021	2	0.933693	5.35759
57	13.2832	IPI00645194.1	ITGB1 integrin beta 1 isoform 1A precursor	1	auto	99	AVTEEFQPVYK	-0.0076495	1597.85	799.933	1597.86	799.937	2	0.536876	22.1026
57	13.2832	IPI00645194.1	ITGB1 integrin beta 1 isoform 1A precursor	0	no quant - weak signal	99	CDDLEALK	-0.00401126	1239.6	620.809	1239.61	620.811	2
57	13.2832	IPI00645194.1	ITGB1 integrin beta 1 isoform 1A precursor	1	auto	99	GEVFNELVGK	-0.0172492	1378.75	690.384	1378.77	690.392	2	0.890371	14.3008
57	13.2832	IPI00645194.1	ITGB1 integrin beta 1 isoform 1A precursor	1	auto	99	GICECGVCK	0.00727189	1336.55	669.28	1336.54	669.276	2	1.46819	24.1808
57	13.2832	IPI00645194.1	ITGB1 integrin beta 1 isoform 1A precursor	1	auto	99	IGFGSFVEK	0.0216979	1270.74	636.376	1270.72	636.366	2	1.54211	25.0753
57	13.2832	IPI00645194.1	ITGB1 integrin beta 1 isoform 1A precursor	1	auto	99	LSEGVTISYK	-0.00245554	1383.78	692.899	1383.79	692.9	2	1.00535	19.9415
57	13.2832	IPI00645194.1	ITGB1 integrin beta 1 isoform 1A precursor	1	auto	99	NVLSLTNK	0.0109409	1175.72	588.869	1175.71	588.863	2	0.711909	19.3054
57	13.2832	IPI00645194.1	ITGB1 integrin beta 1 isoform 1A precursor	1	auto	99	SAVTTVVNPK	-0.00199322	1302.77	652.394	1302.78	652.395	2	0.627877	6.3002
57	13.2832	IPI00645194.1	ITGB1 integrin beta 1 isoform 1A precursor	1	auto	99	SGEPQTFTLK	-0.0121974	1394.75	698.384	1394.76	698.39	2	0.65114	19.5843
57	13.2832	IPI00645194.1	ITGB1 integrin beta 1 isoform 1A precursor	1	auto	99	WDTGENPIYK	-0.0116308	1509.76	755.887	1509.77	755.893	2	1.41578	28.0362
57	13.2832	IPI00645194.1	ITGB1 integrin beta 1 isoform 1A precursor	1	auto	95	SLGTDLMNEMR	0.00503408	1409.68	705.848	1409.68	705.846	2	0.738667	25.1354
57	13.2832	IPI00645194.1	ITGB1 integrin beta 1 isoform 1A precursor	1	auto	92	DDLENVK	-0.00409583	1119.6	560.806	1119.6	560.808	2	0.786788	5.99956
57	13.2832	IPI00645194.1	ITGB1 integrin beta 1 isoform 1A precursor	1	auto	91	ISTTPAK	-0.00593851	1004.61	503.31	1004.61	503.313	2	0.824528	10.1029
57	13.2832	IPI00645194.1	ITGB1 integrin beta 1 isoform 1A precursor	1	auto	21	ITSDFR	0.010883	881.484	441.749	881.473	441.744	2	0.554863	20.7271
57	13.2832	IPI00645194.1	ITGB1 integrin beta 1 isoform 1A precursor	1	auto	3.7037	CTDPK	0.0176036	896.452	449.233	896.434	449.224	2	0.669543	8.16771
57	13.2832	IPI00645194.1	ITGB1 integrin beta 1 isoform 1A precursor	1	auto	3.7037	NLIPK	0.00880876	871.582	436.798	871.573	436.794	2	0.661405	5.3458
57	13.2832	IPI00645194.1	ITGB1 integrin beta 1 isoform 1A precursor	0	no quant	0	ENSS	-0.18396	417.95	418.957	418.134	419.141	1
57	13.2832	IPI00645194.1	ITGB1 integrin beta 1 isoform 1A precursor	0	no quant	0	ISGNLDSPEGGFDAIMQVAVCGSLIGWR	0.0110408	3081.5	514.59	3081.48	514.588	6
57	13.2832	IPI00645194.1	ITGB1 integrin beta 1 isoform 1A precursor	0	no quant	0	LKPEDITQIQPQQLVLR	0.0121539	2306.37	769.797	2306.36	769.793	3
57	13.2832	IPI00645194.1	ITGB1 integrin beta 1 isoform 1A precursor	0	auto - low confidence	0	NELVGKQRISGNL	0.000417426	1715.98	573	1715.98	573	3	0.389504	29.611
58	13.2701	IPI00219675.1; IPI00010271.3	RAC1 Isoform B of Ras-related C3 botulinum toxin substrate 1 precursor; RAC1 Isoform A of Ras-related C3 botulinum toxin substrate 1 precursor	1	auto	99	AVLCPPPVK	-0.0236951	1256.7	629.357	1256.72	629.369	2	2.65558	9.89633
58	13.2701	IPI00219675.1; IPI00010271.3	RAC1 Isoform B of Ras-related C3 botulinum toxin substrate 1 precursor; RAC1 Isoform A of Ras-related C3 botulinum toxin substrate 1 precursor	1	auto	99	CVVVGDGAVGK	-0.00563702	1336.7	669.359	1336.71	669.362	2	2.47862	32.5179
58	13.2701	IPI00219675.1; IPI00010271.3	RAC1 Isoform B of Ras-related C3 botulinum toxin substrate 1 precursor; RAC1 Isoform A of Ras-related C3 botulinum toxin substrate 1 precursor	1	auto	99	TVFDEAIR	-0.00629607	1093.58	547.799	1093.59	547.802	2	0.553244	17.0549
58	13.2701	IPI00219675.1; IPI00010271.3	RAC1 Isoform B of Ras-related C3 botulinum toxin substrate 1 precursor; RAC1 Isoform A of Ras-related C3 botulinum toxin substrate 1 precursor	1	auto	41	EIGAVK	0.00156135	903.565	452.79	903.563	452.789	2	0.733266	7.93558
58	13.2701	IPI00219675.1; IPI00010271.3	RAC1 Isoform B of Ras-related C3 botulinum toxin substrate 1 precursor; RAC1 Isoform A of Ras-related C3 botulinum toxin substrate 1 precursor	1	auto	10	YLECSALTQR	0.00704199	1372.67	687.341	1372.66	687.337	2	1.29909	24.6139
58	13.2701	IPI00219675.1; IPI00010271.3	RAC1 Isoform B of Ras-related C3 botulinum toxin substrate 1 precursor; RAC1 Isoform A of Ras-related C3 botulinum toxin substrate 1 precursor	0	auto - shared MS/MS	0.729517	DTIEK	-0.00661694	892.504	447.259	892.511	447.263	2	1.11873	7.12592
58	13.2701	IPI00219675.1; IPI00010271.3	RAC1 Isoform B of Ras-related C3 botulinum toxin substrate 1 precursor; RAC1 Isoform A of Ras-related C3 botulinum toxin substrate 1 precursor	0	no quant - weak signal	0	EAIR	0.0714639	487.347	488.354	487.275	488.283	1
59	12.8205	IPI00219160.3	RPL34 60S ribosomal protein L34	1	auto	99	AFLIEEQK	-0.00207424	1264.72	633.37	1264.73	633.371	2	1.11268	18.0573
59	12.8205	IPI00219160.3	RPL34 60S ribosomal protein L34	0	no quant - weak signal	99	IVYLYTK	0.00485862	1186.73	594.37	1186.72	594.368	2
59	12.8205	IPI00219160.3	RPL34 60S ribosomal protein L34	1	auto	3.01418	NTASNK	0.0577256	922.554	462.284	922.496	462.255	2	1.55729	11.873
59	12.8205	IPI00219160.3	RPL34 60S ribosomal protein L34	0	auto - low confidence	0	LSYNTASNKTR	-0.00414945	1397.73	699.875	1397.74	699.877	2	0.348284	20.2834
59	12.8205	IPI00219160.3	RPL34 60S ribosomal protein L34	0	auto - low confidence	0	TASNK	0.0526384	807.522	404.768	807.469	404.742	2	2.16959	12.0481
60	12.0879	IPI00646631.1; IPI00022525.2	LPAR1 Endothelial differentiation, lysophosphatidic acid G-protein-coupled receptor, 2; LPAR1 Lysophosphatidic acid receptor Edg-2	0	no quant - weak signal	99	QGLIDTSLTASVANLLAIAIER	-0.0400474	2412.33	805.118	2412.37	805.131	3
60	12.0879	IPI00646631.1; IPI00022525.2	LPAR1 Endothelial differentiation, lysophosphatidic acid G-protein-coupled receptor, 2; LPAR1 Lysophosphatidic acid receptor Edg-2	0	no quant	0	LTVSTWLLRQGLIDTSLTASVANLLAIAIERHITVFR	0.456046	4235.88	848.184	4235.43	848.093	5
60	12.0879	IPI00646631.1; IPI00022525.2	LPAR1 Endothelial differentiation, lysophosphatidic acid G-protein-coupled receptor, 2; LPAR1 Lysophosphatidic acid receptor Edg-2	0	auto - low confidence	0	RLTVSTWLLR	-0.0165112	1404.8	703.409	1404.82	703.418	2	1.41918	7.31673
61	12.0482	IPI00872879.1; IPI00026570.2	COX7A2 Uncharacterized protein COX7A2; COX7A2 Cytochrome c oxidase polypeptide VIIa-liver/heart, mitochondrial precursor	1	auto	99	GGVADALLYR	-0.000827596	1177.66	589.836	1177.66	589.836	2	0.948615	22.214
62	11.9403	IPI00385157.1	ACTR3B Actin related protein ARP4	1	auto	99	DITYFIQQLLR	0.00502777	1552.88	777.447	1552.87	777.444	2	0.977657	18.358
62	11.9403	IPI00385157.1	ACTR3B Actin related protein ARP4	0	no quant - weak signal	99	FLGPEIFFHPEFANPDFMESISDVVDEVIQNCPIDVR	-5.04203	4450.06	1113.52	4455.1	1114.78	4
62	11.9403	IPI00385157.1	ACTR3B Actin related protein ARP4	0	no quant - weak signal	0	EREVGIPPEQSLETAKAIKEKYCYICPDIVK	-0.386611	4359.89	1454.31	4360.28	1454.43	3
62	11.9403	IPI00385157.1	ACTR3B Actin related protein ARP4	0	no quant - weak signal	0	ERFMEQVVFKYLRAEPEDHYFLMTEPPLNTPENR	-0.142753	4555.11	1139.79	4555.25	1139.82	4
63	11.9198	IPI00219869.1	CTNND1 Isoform 1BC of Catenin delta-1	0	no quant - weak signal	99	ECDGLVDALIFIVQAEIGQK	-0.833617	2493.47	832.165	2494.31	832.442	3
63	11.9198	IPI00219869.1	CTNND1 Isoform 1BC of Catenin delta-1	1	auto	99	GIPVLVGLLDHPK	-0.0245441	1644.99	549.338	1645.02	549.346	3	0.575892	13.8581
63	11.9198	IPI00219869.1	CTNND1 Isoform 1BC of Catenin delta-1	1	auto	99	LVENCVCLLR	0.0247741	1396.71	699.361	1396.68	699.348	2	0.619235	10.4094
63	11.9198	IPI00219869.1	CTNND1 Isoform 1BC of Catenin delta-1	0	no quant - weak signal	99	NLPGGQQNSSWNFSEDTVISILNTINEVIAENLEAAK	2.05934	4307.21	1436.74	4305.15	1436.06	3
63	11.9198	IPI00219869.1	CTNND1 Isoform 1BC of Catenin delta-1	0	no quant - weak signal	99	QPELPEVIAMLGFR	0.00962229	1581.83	791.923	1581.82	791.919	2
63	11.9198	IPI00219869.1	CTNND1 Isoform 1BC of Catenin delta-1	0	no quant - weak signal	99	TPAILEASAGAIQNLCAGR	-0.916669	2044.14	682.386	2045.05	682.691	3
63	11.9198	IPI00219869.1	CTNND1 Isoform 1BC of Catenin delta-1	0	auto - low confidence	0	AASGALRNLAVDAR	-0.043898	1544.8	773.405	1544.84	773.427	2	1.84461	11.6495
63	11.9198	IPI00219869.1	CTNND1 Isoform 1BC of Catenin delta-1	0	no quant	0	DRSGDLGDMEPLKGTTPLMQDEGQESLEEELDVLVLDDEGGQVSYPSMQ	-0.362158	5640.24	1129.06	5640.6	1129.13	5
63	11.9198	IPI00219869.1	CTNND1 Isoform 1BC of Catenin delta-1	0	no quant	0	ECDGLVDALIF	0.00434071	1383.66	462.227	1383.65	462.225	3
63	11.9198	IPI00219869.1	CTNND1 Isoform 1BC of Catenin delta-1	0	auto - low confidence	0	EIPQAERYQEAAPNVANNTGPHAASCFGAK	0.0559229	3313.59	1105.54	3313.54	1105.52	3
63	11.9198	IPI00219869.1	CTNND1 Isoform 1BC of Catenin delta-1	0	no quant - weak signal	0	EVHLGACGALKNISFGR	0.096819	2137.2	713.407	2137.1	713.374	3
63	11.9198	IPI00219869.1	CTNND1 Isoform 1BC of Catenin delta-1	0	no quant	0	GRYIRSALRQEKALSAIADLLTNEHERVVKAASGALR	-0.56877	4493.99	750.006	4494.56	750.101	6
63	11.9198	IPI00219869.1	CTNND1 Isoform 1BC of Catenin delta-1	0	no quant - weak signal	0	LRETQGIEKLVL	0.18428	1686.21	844.114	1686.03	844.021	2
63	11.9198	IPI00219869.1	CTNND1 Isoform 1BC of Catenin delta-1	0	no quant	0	PIEDPANDTVDFPKRTSPARGYELLF	1.10441	3120.67	521.119	3119.57	520.935	6
63	11.9198	IPI00219869.1	CTNND1 Isoform 1BC of Catenin delta-1	0	no quant - weak signal	0	QDVYGPQPQVR	0.209486	1430.94	716.476	1430.73	716.371	2
63	11.9198	IPI00219869.1	CTNND1 Isoform 1BC of Catenin delta-1	0	no quant - weak signal	0	SDDNNYSTPNER	-0.227122	1554.44	519.154	1554.67	519.23	3
63	11.9198	IPI00219869.1	CTNND1 Isoform 1BC of Catenin delta-1	0	no quant	0	TRALEEERRHVSAQLERVRVSPQDANPLMANGTLTR	0.78725	4290	1073.51	4289.22	1073.31	4
63	11.9198	IPI00219869.1	CTNND1 Isoform 1BC of Catenin delta-1	0	no quant	0	VGGSSVDLHRFHPEPYGLEDDQRSMGYDDLDYGMMSDYGTARRTGT	-0.181561	5153.08	1718.7	5153.26	1718.76	3
63	11.9198	IPI00219869.1	CTNND1 Isoform 1BC of Catenin delta-1	0	no quant	0	YQEAAPNVANNTGPHAASCFGAKKGKDEWFSR	-0.195934	4088.81	682.476	4089.01	682.508	6
64	11.9048	IPI00472724.1; IPI00396485.3	EEF1AL3;EEF1A1 Elongation factor 1-alpha-like 3; EEF1A1 Elongation factor 1-alpha 1	1	auto	99	IGGIGTVPVGR	0.00671401	1168.71	585.363	1168.7	585.36	2	0.542078	15.8302
64	11.9048	IPI00472724.1; IPI00396485.3	EEF1AL3;EEF1A1 Elongation factor 1-alpha-like 3; EEF1A1 Elongation factor 1-alpha 1	1	auto	99	LPLQDVYK	0.000518414	1262.75	632.381	1262.75	632.381	2	0.816639	14.7604
64	11.9048	IPI00472724.1; IPI00396485.3	EEF1AL3;EEF1A1 Elongation factor 1-alpha-like 3; EEF1A1 Elongation factor 1-alpha 1	1	auto	99	QLIVGVNK	0.0012644	1157.74	579.877	1157.74	579.876	2	0.565615	23.9406
64	11.9048	IPI00472724.1; IPI00396485.3	EEF1AL3;EEF1A1 Elongation factor 1-alpha-like 3; EEF1A1 Elongation factor 1-alpha 1	1	auto	99	QTVAVGVIK	-0.00798347	1201.76	601.885	1201.76	601.889	2	0.996923	15.1228
64	11.9048	IPI00472724.1; IPI00396485.3	EEF1AL3;EEF1A1 Elongation factor 1-alpha-like 3; EEF1A1 Elongation factor 1-alpha 1	0	no quant - weak signal	99	YYVTIIDAPGHR	-0.0716077	1547.75	516.924	1547.82	516.948	3
64	11.9048	IPI00472724.1; IPI00396485.3	EEF1AL3;EEF1A1 Elongation factor 1-alpha-like 3; EEF1A1 Elongation factor 1-alpha 1	1	auto	95	EVSTYIK	0.00573081	1126.65	564.334	1126.65	564.331	2	0.851129	6.69871
64	11.9048	IPI00472724.1; IPI00396485.3	EEF1AL3;EEF1A1 Elongation factor 1-alpha-like 3; EEF1A1 Elongation factor 1-alpha 1	1	auto	83	EAAEMGK	0.0154558	1022.55	512.28	1022.53	512.273	2	0.947063	7.68764
64	11.9048	IPI00472724.1; IPI00396485.3	EEF1AL3;EEF1A1 Elongation factor 1-alpha-like 3; EEF1A1 Elongation factor 1-alpha 1	1	auto	22	YEEIVK	0.0058919	1067.62	534.816	1067.61	534.813	2	0.681536	7.00633
64	11.9048	IPI00472724.1; IPI00396485.3	EEF1AL3;EEF1A1 Elongation factor 1-alpha-like 3; EEF1A1 Elongation factor 1-alpha 1	0	auto - shared MS/MS	13	LEDGPK	0.0404946	961.573	481.794	961.532	481.773	2	1.41353	6.83982
64	11.9048	IPI00472724.1; IPI00396485.3	EEF1AL3;EEF1A1 Elongation factor 1-alpha-like 3; EEF1A1 Elongation factor 1-alpha 1	0	auto - shared MS/MS	1.70068	DFIK	0.00915541	809.498	405.756	809.489	405.752	2	0.822942	16.6037
64	11.9048	IPI00472724.1; IPI00396485.3	EEF1AL3;EEF1A1 Elongation factor 1-alpha-like 3; EEF1A1 Elongation factor 1-alpha 1	0	auto - low confidence	0.454545	LIYK	-0.0278912	823.513	412.764	823.541	412.778	2	0.710793	12.5755
64	11.9048	IPI00472724.1; IPI00396485.3	EEF1AL3;EEF1A1 Elongation factor 1-alpha-like 3; EEF1A1 Elongation factor 1-alpha 1	0	no quant - weak signal	0	MPWFK	-0.0191605	995.531	498.773	995.551	498.783	2
65	11.5493	IPI00748145.2	GNAI2 Isoform 1 of Guanine nucleotide-binding protein G(i), alpha-2 subunit	1	auto	99	IAQSDYIPTQQDVLR	-0.000983499	1890	946.005	1890	946.006	2	0.617495	22.1589
65	11.5493	IPI00748145.2	GNAI2 Isoform 1 of Guanine nucleotide-binding protein G(i), alpha-2 subunit	1	auto	99	LFDSICNNK	0.00586547	1386.69	694.354	1386.69	694.351	2	11.6715	63.7508
65	11.5493	IPI00748145.2	GNAI2 Isoform 1 of Guanine nucleotide-binding protein G(i), alpha-2 subunit	0	auto - shared MS/MS	99	LLLLGAGESGK	0.0174428	1344.84	449.287	1344.82	449.281	3	1.0739	24.42
65	11.5493	IPI00748145.2	GNAI2 Isoform 1 of Guanine nucleotide-binding protein G(i), alpha-2 subunit	0	auto - shared MS/MS	98	DLFEEK	0.0212099	1067.6	534.805	1067.57	534.794	2	0.760589	15.6239
65	11.5493	IPI00748145.2	GNAI2 Isoform 1 of Guanine nucleotide-binding protein G(i), alpha-2 subunit	0	auto - shared MS/MS	65	MFDVGGQR	0.0173057	1052.54	527.276	1052.52	527.267	2	1.08759	15.7816
65	11.5493	IPI00748145.2	GNAI2 Isoform 1 of Guanine nucleotide-binding protein G(i), alpha-2 subunit	1	auto	54	FEDLNK	-0.00532313	1052.57	527.292	1052.57	527.295	2	0.586146	12.9482
65	11.5493	IPI00748145.2	GNAI2 Isoform 1 of Guanine nucleotide-binding protein G(i), alpha-2 subunit	1	auto	45	IIHEDGYSEEECR	0.0087553	1768.76	590.594	1768.75	590.591	3	1.64988	29.1878
65	11.5493	IPI00748145.2	GNAI2 Isoform 1 of Guanine nucleotide-binding protein G(i), alpha-2 subunit	0	auto - shared MS/MS	1.81406	STIVK	0.00293058	834.545	418.28	834.542	418.278	2	1.0057	5.9875
65	11.5493	IPI00748145.2	GNAI2 Isoform 1 of Guanine nucleotide-binding protein G(i), alpha-2 subunit	0	auto - shared MS/MS	0.907143	DVIIK	0.0245023	874.598	438.306	874.573	438.294	2	3.98588	20.4633
65	11.5493	IPI00748145.2	GNAI2 Isoform 1 of Guanine nucleotide-binding protein G(i), alpha-2 subunit	0	auto - shared MS/MS	0.516274	SGVIRR	0.0097919	830.531	416.273	830.521	416.268	2	1.60161	8.63044
65	11.5493	IPI00748145.2	GNAI2 Isoform 1 of Guanine nucleotide-binding protein G(i), alpha-2 subunit	0	no quant - weak signal	0	EDGEKAAR	-0.0158733	1018.5	510.258	1018.52	510.266	2
65	11.5493	IPI00748145.2	GNAI2 Isoform 1 of Guanine nucleotide-binding protein G(i), alpha-2 subunit	0	auto - low confidence	0	FEEK	-0.00978821	839.453	420.734	839.463	420.739	2	1.0678	26.5765
65	11.5493	IPI00748145.2	GNAI2 Isoform 1 of Guanine nucleotide-binding protein G(i), alpha-2 subunit	0	auto - low confidence	0	FTFK	-0.0375881	829.457	415.736	829.494	415.754	2	1.11585	16.8396
65	11.5493	IPI00748145.2	GNAI2 Isoform 1 of Guanine nucleotide-binding protein G(i), alpha-2 subunit	0	auto - shared MS/MS	3.86522	LFEEK	-0.00757289	952.54	477.277	952.547	477.281	2	0.667386	13.3137
66	11.4754	IPI00759832.1; IPI00216318.5	YWHAB Isoform Short of 14-3-3 protein beta/alpha; YWHAB Isoform Long of 14-3-3 protein beta/alpha	0	no quant - weak signal	99	IEAELQDICNDVLELLDK	-0.0392544	2406.19	803.07	2406.23	803.083	3
67	11.4362	IPI00003269.1	ACTBL2 Beta-actin-like protein 2	0	auto - no iTRAQ	99	PERSYELPDGQVITIGNER	0.0630085	2200.14	1101.08	2200.08	1101.05	2	0.548813	19.8697
67	11.4362	IPI00003269.1	ACTBL2 Beta-actin-like protein 2	0	no quant - weak signal	58	MTQIMFEAFNTPAMYVAIQAVLSLYASGR	2.23668	3414.94	1139.32	3412.7	1138.57	3
67	11.4362	IPI00003269.1	ACTBL2 Beta-actin-like protein 2	1	auto	0.510662	SYELPDGQVITIGNERFRCP	0.117756	2483.32	1242.67	2483.21	1242.61	2	0.755753	21.7936
67	11.4362	IPI00003269.1	ACTBL2 Beta-actin-like protein 2	0	auto - low confidence	0	LCYVALDFEQEMVRAAASSSPER	0.0399185	2825.32	942.78	2825.28	942.767	3
67	11.4362	IPI00003269.1	ACTBL2 Beta-actin-like protein 2	0	no quant - weak signal	0	PRHQGVMVGMGQKDCYVGDEAQSK	0.242465	3113.73	779.44	3113.49	779.379	4
67	11.4362	IPI00003269.1	ACTBL2 Beta-actin-like protein 2	0	no quant - weak signal	0	TDNELSALVVDNGSGMCKAGFGGDDAPRAVFPSMIGRPR	-0.400421	4357.68	1090.43	4358.08	1090.53	4
67	11.4362	IPI00003269.1	ACTBL2 Beta-actin-like protein 2	0	auto - low confidence	0	YPIEHGVVTNWDDMEK	0.0108138	2248.12	750.38	2248.11	750.377	3	0.632282	4.24454
68	11.2676	IPI00853068.1; IPI00410714.5	HBA1;HBA2 Alpha 2 globin variant (Fragment); HBA1;HBA2 Hemoglobin subunit alpha	1	auto	99	VDPVNFK	0.0101796	1105.65	553.831	1105.64	553.826	2	1.25829	17.1403
68	11.2676	IPI00853068.1; IPI00410714.5	HBA1;HBA2 Alpha 2 globin variant (Fragment); HBA1;HBA2 Hemoglobin subunit alpha	0	no quant - weak signal	97	MFLSFPTTK	0.0102807	1358.76	680.388	1358.75	680.383	2
69	11.1111	IPI00790189.1; IPI00006666.1	SLC16A3 46 kDa protein; SLC16A3 Monocarboxylate transporter 4	0	no quant - weak signal	99	GLAAAGSPVFLCALSPLGQLLQDR	0.99707	2587.38	863.466	2586.38	863.133	3
69	11.1111	IPI00790189.1; IPI00006666.1	SLC16A3 46 kDa protein; SLC16A3 Monocarboxylate transporter 4	1	auto	99	LLDLSVFR	-0.0102166	1105.65	553.833	1105.66	553.838	2	1.08041	8.44599
69	11.1111	IPI00790189.1; IPI00006666.1	SLC16A3 46 kDa protein; SLC16A3 Monocarboxylate transporter 4	1	auto	99	PAAGFVAGLGK	0.0236577	1274.78	638.399	1274.76	638.387	2	1.28114	18.491
69	11.1111	IPI00790189.1; IPI00006666.1	SLC16A3 46 kDa protein; SLC16A3 Monocarboxylate transporter 4	0	no quant - weak signal	99	RPMANGLAAAGSPVFLCALSPLGQLLQDR	0.0465889	3156.68	1053.23	3156.64	1053.22	3
69	11.1111	IPI00790189.1; IPI00006666.1	SLC16A3 46 kDa protein; SLC16A3 Monocarboxylate transporter 4	0	no quant - weak signal	79	SKRRPMANGLAAAGSPVFLCALSPLGQLLQDR	0.737867	3580.66	1194.56	3579.93	1194.32	3
69	11.1111	IPI00790189.1; IPI00006666.1	SLC16A3 46 kDa protein; SLC16A3 Monocarboxylate transporter 4	0	no quant - weak signal	6	RRPMANGLAAAGSPVFLCALSPLGQLLQDR	-0.0524257	3421.82	1141.61	3421.87	1141.63	3
69	11.1111	IPI00790189.1; IPI00006666.1	SLC16A3 46 kDa protein; SLC16A3 Monocarboxylate transporter 4	0	no quant - weak signal	0	AAFLLTILGFIDIFARPAAGFVAGLGKVRPYSVYLF	0.00453161	4177.38	1045.35	4177.37	1045.35	4
69	11.1111	IPI00790189.1; IPI00006666.1	SLC16A3 46 kDa protein; SLC16A3 Monocarboxylate transporter 4	0	no quant	0	APDGGWGWAVLFGCFVITGF	0.858894	2305.94	462.195	2305.08	462.024	5
69	11.1111	IPI00790189.1; IPI00006666.1	SLC16A3 46 kDa protein; SLC16A3 Monocarboxylate transporter 4	0	no quant	0	ILGGLLLNCCVCAALMRPLVVTAQPGSGP	-0.413333	3003.06	1002.03	3003.47	1002.17	3
69	11.1111	IPI00790189.1; IPI00006666.1	SLC16A3 46 kDa protein; SLC16A3 Monocarboxylate transporter 4	0	no quant	0	PDTKAAFLLTILGFIDIF	0.377112	2282.69	1142.35	2282.32	1142.17	2
69	11.1111	IPI00790189.1; IPI00006666.1	SLC16A3 46 kDa protein; SLC16A3 Monocarboxylate transporter 4	0	no quant - weak signal	0	SIIQVYLTTGVITGLGLALNFQPSLIMLNRYFSK	-0.0297396	4061.21	1016.31	4061.24	1016.32	4
69	11.1111	IPI00790189.1; IPI00006666.1	SLC16A3 46 kDa protein; SLC16A3 Monocarboxylate transporter 4	0	no quant - weak signal	0	VLLMEAVAVLVGPPSGGK	0.041431	2040.23	1021.12	2040.19	1021.1	2
70	11.0345	IPI00796366.1; IPI00795576.1; IPI00789605.1; IPI00413922.7; IPI00335168.9	MYL6B 16 kDa protein; MYL6B 13 kDa protein; MYL6;MYL6B Isoform Smooth muscle of Myosin light polypeptide 6; MYL6B 11 kDa protein; MYL6;MYL6B Isoform Non-muscle of Myosin light polypeptide 6	1	auto	99	VLDFEHFLPMLQTVAK	-0.950116	2174.25	725.757	2175.2	726.074	3	0.472446	14.2139
70	11.0345	IPI00796366.1; IPI00795576.1; IPI00789605.1; IPI00413922.7; IPI00335168.9	MYL6B 16 kDa protein; MYL6B 13 kDa protein; MYL6;MYL6B Isoform Smooth muscle of Myosin light polypeptide 6; MYL6B 11 kDa protein; MYL6;MYL6B Isoform Non-muscle of Myosin light polypeptide 6	0	no quant	0	ALGQNPTNAEVLKVLGNPKSDEMNVKVLDFEHFLPMLQTVAK	0.131547	5358.02	1340.51	5357.89	1340.48	4
71	11.0345	IPI00215780.5	RPS19 40S ribosomal protein S19	1	auto	99	ALAAFLK	-0.0034913	1020.65	511.334	1020.66	511.336	2	0.537506	16.0523
71	11.0345	IPI00215780.5	RPS19 40S ribosomal protein S19	0	no quant - weak signal	99	VLQALEGLK	-0.0139009	1257.78	629.895	1257.79	629.902	2
71	11.0345	IPI00215780.5	RPS19 40S ribosomal protein S19	1	auto	0.897868	VPEWVDTVK	-0.039025	1359.73	680.87	1359.76	680.889	2	1.25099	27.8233
72	11.0112	IPI00031370.3; IPI00013475.1	TUBB2B Tubulin beta-2B chain; TUBB2A Tubulin beta-2A chain	1	auto	99	ISEQFTAMFR	0.0231796	1372.72	687.365	1372.69	687.354	2	0.525993	6.04632
72	11.0112	IPI00031370.3; IPI00013475.1	TUBB2B Tubulin beta-2B chain; TUBB2A Tubulin beta-2A chain	1	auto	99	LHFFMPGFAPLTSR	0.0103916	1763.94	588.987	1763.93	588.984	3	0.616841	13.1893
72	11.0112	IPI00031370.3; IPI00013475.1	TUBB2B Tubulin beta-2B chain; TUBB2A Tubulin beta-2A chain	1	auto	99	LTTPTYGDLNHLVSATMSGVTTCLR	-0.00291005	2840.4	947.806	2840.4	947.807	3	0.373992	9.5823
72	11.0112	IPI00031370.3; IPI00013475.1	TUBB2B Tubulin beta-2B chain; TUBB2A Tubulin beta-2A chain	0	no quant	0	DSVRSGPFGQIF	0.11319	1308.76	437.26	1308.65	437.223	3
72	11.0112	IPI00031370.3; IPI00013475.1	TUBB2B Tubulin beta-2B chain; TUBB2A Tubulin beta-2A chain	0	auto - low confidence	0	HFFMPGFAPLTSR	-0.0421929	1618.8	810.405	1618.84	810.426	2	2.23631	31.3573
72	11.0112	IPI00031370.3; IPI00013475.1	TUBB2B Tubulin beta-2B chain; TUBB2A Tubulin beta-2A chain	0	no quant - weak signal	0	RALTVPELTQQMFDSKNMMAACDPRHGRYLTVAAIF	0.00646137	4271.11	1424.71	4271.11	1424.71	3
72	11.0112	IPI00031370.3; IPI00013475.1	TUBB2B Tubulin beta-2B chain; TUBB2A Tubulin beta-2A chain	0	no quant	0	YLTVAAIF	-0.0637084	1040.54	521.277	1040.6	521.309	2
73	11	IPI00513773.1; IPI00176903.2	PTRF Isoform 2 of Polymerase I and transcript release factor; PTRF Isoform 1 of Polymerase I and transcript release factor	1	auto	99	IIGAVDQIQLTQAQLEER	0.0163927	2168.21	723.744	2168.19	723.738	3	0.805624	24.5416
73	11	IPI00513773.1; IPI00176903.2	PTRF Isoform 2 of Polymerase I and transcript release factor; PTRF Isoform 1 of Polymerase I and transcript release factor	0	no quant - weak signal	99	SDQVNGVLVLSLLDKIIGAVDQIQLTQAQLEER	-0.857109	3892.31	974.086	3893.17	974.3	4
73	11	IPI00513773.1; IPI00176903.2	PTRF Isoform 2 of Polymerase I and transcript release factor; PTRF Isoform 1 of Polymerase I and transcript release factor	0	no quant	0	HTLEKRMNKLGTRLVPAERR	0.0729527	2879.74	1440.88	2879.67	1440.84	2
73	11	IPI00513773.1; IPI00176903.2	PTRF Isoform 2 of Polymerase I and transcript release factor; PTRF Isoform 1 of Polymerase I and transcript release factor	0	no quant	0	RGSSPDVHALLEITEESDAVLVDKSDSD	-0.802595	3126.73	522.128	3127.53	522.262	6
73	11	IPI00513773.1; IPI00176903.2	PTRF Isoform 2 of Polymerase I and transcript release factor; PTRF Isoform 1 of Polymerase I and transcript release factor	0	no quant	0	TAVYKVPPF	-0.0267726	1308.74	437.255	1308.77	437.263	3
74	10.9756	IPI00009456.1	NT5E 5'-nucleotidase precursor	1	auto	99	GAEVAHFMNALR	-0.00751786	1458.74	730.38	1458.75	730.383	2	0.60032	7.16279
74	10.9756	IPI00009456.1	NT5E 5'-nucleotidase precursor	1	auto	99	GPLASQISGLYLPYK	0.0234049	1894.1	948.059	1894.08	948.048	2	0.603006	9.85477
74	10.9756	IPI00009456.1	NT5E 5'-nucleotidase precursor	1	auto	99	VILPNFLANGGDGFQMIKDELLR	-0.0304634	2847.53	950.183	2847.56	950.193	3	0.614981	8.65495
74	10.9756	IPI00009456.1	NT5E 5'-nucleotidase precursor	1	auto	98	IIALGHSGFEMDK	1.01919	1705.93	569.651	1704.91	569.311	3	0.716205	9.38617
74	10.9756	IPI00009456.1	NT5E 5'-nucleotidase precursor	1	auto	22.619	KGAEVAHFMNALR	-6.04033	1724.91	863.462	1730.95	866.482	2	0.722245	9.12575
74	10.9756	IPI00009456.1	NT5E 5'-nucleotidase precursor	1	auto	4.39615	KIIALGHSGFEMDK	-6.0221	1971.09	986.55	1977.11	989.561	2	0.656778	12.8615
74	10.9756	IPI00009456.1	NT5E 5'-nucleotidase precursor	0	no quant	0	EVPAGKYPFIVTSDDGRKVPVVQAYAFGKYLGYLK	0.520528	4495	750.174	4494.48	750.087	6
74	10.9756	IPI00009456.1	NT5E 5'-nucleotidase precursor	0	no quant	0	GVDVVVGGHSNTFL	-0.175743	1560.61	521.212	1560.79	521.271	3
74	10.9756	IPI00009456.1	NT5E 5'-nucleotidase precursor	0	no quant	0	VLPVGDEVVGIVGYTSKETPFLSNPGTNLVFEDEITALQPEVDKLK	-0.102955	5693.98	1424.5	5694.08	1424.53	4
74	10.9756	IPI00009456.1	NT5E 5'-nucleotidase precursor	0	no quant - weak signal	0	VQQIRRAEPNVLLL	-0.117169	1791.96	598.328	1792.08	598.367	3
74	10.9756	IPI00009456.1	NT5E 5'-nucleotidase precursor	0	no quant	0	YLGYLKIEFDER	-0.154081	1833.82	612.281	1833.98	612.332	3
75	10.8659	IPI00021812.2	AHNAK Neuroblast differentiation-associated protein AHNAK	1	auto	99	ADIDVSGPK	-0.00761279	1188.65	595.333	1188.66	595.337	2	1.05445	9.97442
75	10.8659	IPI00021812.2	AHNAK Neuroblast differentiation-associated protein AHNAK	1	auto	99	ADVDISGPK	-0.00761279	1188.65	595.333	1188.66	595.337	2	1.05445	9.97442
75	10.8659	IPI00021812.2	AHNAK Neuroblast differentiation-associated protein AHNAK	1	auto	99	ADVDVSGPK	-0.0141128	1174.63	588.322	1174.64	588.329	2	1.09501	8.46611
75	10.8659	IPI00021812.2	AHNAK Neuroblast differentiation-associated protein AHNAK	1	auto	99	AEGPEVDVNLPK	-0.00960727	1554.84	778.427	1554.85	778.432	2	2.20437	31.5078
75	10.8659	IPI00021812.2	AHNAK Neuroblast differentiation-associated protein AHNAK	1	auto	99	FSMPGFK	0.00830101	1100.6	551.308	1100.59	551.304	2	1.57985	21.0753
75	10.8659	IPI00021812.2	AHNAK Neuroblast differentiation-associated protein AHNAK	1	auto	99	FSMPSLK	-0.00299015	1096.62	549.316	1096.62	549.317	2	1.01008	24.7319
75	10.8659	IPI00021812.2	AHNAK Neuroblast differentiation-associated protein AHNAK	1	auto	99	GDMDVSLPK	-0.00256137	1248.66	625.337	1248.66	625.339	2	1.17325	16.3737
75	10.8659	IPI00021812.2	AHNAK Neuroblast differentiation-associated protein AHNAK	0	no quant - weak signal	99	GDVDISLPK	-0.00972393	1230.7	616.356	1230.71	616.36	2
75	10.8659	IPI00021812.2	AHNAK Neuroblast differentiation-associated protein AHNAK	1	auto	99	GDVDVSLPK	-0.00642035	1216.68	609.349	1216.69	609.353	2	1.33714	24.4982
75	10.8659	IPI00021812.2	AHNAK Neuroblast differentiation-associated protein AHNAK	1	auto	99	IDVDAPDIDIHGPDAK	-0.00218792	1978.02	660.348	1978.03	660.349	3	1.46978	24.6941
75	10.8659	IPI00021812.2	AHNAK Neuroblast differentiation-associated protein AHNAK	1	auto	99	ISMPGFK	0.00929732	1066.62	534.316	1066.61	534.312	2	1.43483	16.9755
75	10.8659	IPI00021812.2	AHNAK Neuroblast differentiation-associated protein AHNAK	0	no quant - weak signal	99	LEGGEVDLK	-0.00754767	1246.69	624.354	1246.7	624.358	2
75	10.8659	IPI00021812.2	AHNAK Neuroblast differentiation-associated protein AHNAK	1	auto	99	LEGPDVSLK	0.000955974	1244.72	623.369	1244.72	623.368	2	1.05671	18.6348
75	10.8659	IPI00021812.2	AHNAK Neuroblast differentiation-associated protein AHNAK	1	auto	99	LNVGAPDVTLR	0.00678439	1297.75	649.885	1297.75	649.881	2	1.74121	28.1122
75	10.8659	IPI00021812.2	AHNAK Neuroblast differentiation-associated protein AHNAK	1	auto	99	MPFLSISSPK	0.0133372	1393.8	697.908	1393.79	697.901	2	0.895579	31.3217
75	10.8659	IPI00021812.2	AHNAK Neuroblast differentiation-associated protein AHNAK	1	auto	98	FSVSGLK	-0.00325401	1024.61	513.314	1024.62	513.315	2	1.06333	23.1808
75	10.8659	IPI00021812.2	AHNAK Neuroblast differentiation-associated protein AHNAK	0	no quant - weak signal	98	VDVEVPDVSLEGPEGK	0.00746244	1956.04	653.02	1956.03	653.017	3
75	10.8659	IPI00021812.2	AHNAK Neuroblast differentiation-associated protein AHNAK	1	auto	96	GDMDVSVPK	0.00443969	1234.65	618.333	1234.65	618.331	2	1.4873	15.9462
75	10.8659	IPI00021812.2	AHNAK Neuroblast differentiation-associated protein AHNAK	1	auto	94	FSVPGFK	0.00675243	1068.63	535.321	1068.62	535.318	2	1.75166	22.7417
75	10.8659	IPI00021812.2	AHNAK Neuroblast differentiation-associated protein AHNAK	1	auto	94	VDVDVPDVNIEGPDAK	0.0128721	1969.04	657.353	1969.02	657.349	3	0.824614	16.8713
75	10.8659	IPI00021812.2	AHNAK Neuroblast differentiation-associated protein AHNAK	0	no quant - weak signal	93	LQVTMPGIK	0.0165995	1273.78	637.899	1273.77	637.891	2
75	10.8659	IPI00021812.2	AHNAK Neuroblast differentiation-associated protein AHNAK	1	auto	90	VPDVDIK	0.00261644	1072.64	537.327	1072.64	537.326	2	1.16324	15.1076
75	10.8659	IPI00021812.2	AHNAK Neuroblast differentiation-associated protein AHNAK	1	auto	86	FSVSGAK	0.0111592	982.58	492.297	982.569	492.292	2	1.44769	11.6901
75	10.8659	IPI00021812.2	AHNAK Neuroblast differentiation-associated protein AHNAK	0	no quant - weak signal	86	MPEMNIK	0.0239461	1149.64	575.826	1149.61	575.814	2
75	10.8659	IPI00021812.2	AHNAK Neuroblast differentiation-associated protein AHNAK	1	auto	81	FGFGAK	-0.0400982	913.486	457.75	913.527	457.771	2	0.940448	19.9647
75	10.8659	IPI00021812.2	AHNAK Neuroblast differentiation-associated protein AHNAK	1	auto	78	IGIPGVK	-0.00696034	970.635	486.325	970.642	486.328	2	1.94344	13.8132
75	10.8659	IPI00021812.2	AHNAK Neuroblast differentiation-associated protein AHNAK	1	auto	75	LSGPSLK	-0.0101587	988.606	495.31	988.616	495.315	2	0.711889	13.2675
75	10.8659	IPI00021812.2	AHNAK Neuroblast differentiation-associated protein AHNAK	1	auto	74	GDVDVTGPK	0.998443	1175.64	588.828	1174.64	588.329	2	0.916532	10.1081
75	10.8659	IPI00021812.2	AHNAK Neuroblast differentiation-associated protein AHNAK	1	auto	72	MPEINIK	0.00213342	1131.66	566.837	1131.66	566.836	2	1.17007	22.7884
75	10.8659	IPI00021812.2	AHNAK Neuroblast differentiation-associated protein AHNAK	1	auto	64	IGFSGPK	-0.0417812	992.548	497.281	992.59	497.302	2	0.747884	14.7179
75	10.8659	IPI00021812.2	AHNAK Neuroblast differentiation-associated protein AHNAK	1	auto	64	VDIDTPDIDIHGPEGK	-1.01608	2007.02	670.014	2008.04	670.352	3	0.551029	29.9692
75	10.8659	IPI00021812.2	AHNAK Neuroblast differentiation-associated protein AHNAK	1	auto	62	LPDMSVK	0.0166632	1076.63	539.323	1076.61	539.314	2	0.996095	26.9468
75	10.8659	IPI00021812.2	AHNAK Neuroblast differentiation-associated protein AHNAK	0	no quant - weak signal	56	VTAPDVDLHLK	0.00924525	1494.87	499.299	1494.86	499.296	3
75	10.8659	IPI00021812.2	AHNAK Neuroblast differentiation-associated protein AHNAK	1	auto	48	GPEVDLK	-0.013086	1044.59	523.304	1044.61	523.31	2	1.13209	7.75585
75	10.8659	IPI00021812.2	AHNAK Neuroblast differentiation-associated protein AHNAK	1	auto	47	VEGDLK	-0.013093	947.54	474.777	947.553	474.784	2	1.44331	4.46394
75	10.8659	IPI00021812.2	AHNAK Neuroblast differentiation-associated protein AHNAK	1	auto	38	APDVDIK	-0.0056987	1044.6	523.307	1044.61	523.31	2	1.28844	13.2509
75	10.8659	IPI00021812.2	AHNAK Neuroblast differentiation-associated protein AHNAK	1	auto	38	FSLFK	-0.00122494	928.561	465.288	928.563	465.289	2	1.72473	21.5708
75	10.8659	IPI00021812.2	AHNAK Neuroblast differentiation-associated protein AHNAK	0	auto - shared MS/MS	37	IEGDLK	-0.0164599	961.552	481.783	961.569	481.792	2	1.3002	7.46352
75	10.8659	IPI00021812.2	AHNAK Neuroblast differentiation-associated protein AHNAK	1	auto	33	GPELDVK	-0.0105788	1044.6	523.305	1044.61	523.31	2	1.13529	6.49742
75	10.8659	IPI00021812.2	AHNAK Neuroblast differentiation-associated protein AHNAK	1	auto	31	VPDVEIK	0.0135523	1086.67	544.341	1086.65	544.334	2	0.599582	19.1394
75	10.8659	IPI00021812.2	AHNAK Neuroblast differentiation-associated protein AHNAK	1	auto	28	MPDMNIK	0.0152979	1135.61	568.814	1135.6	568.806	2	1.34437	30.9537
75	10.8659	IPI00021812.2	AHNAK Neuroblast differentiation-associated protein AHNAK	0	no quant - weak signal	25	GSEVGFHGAAPDISVK	2.03339	1860.02	621.013	1857.98	620.335	3
75	10.8659	IPI00021812.2	AHNAK Neuroblast differentiation-associated protein AHNAK	0	auto - shared MS/MS	25	LEGELK	-0.000478475	975.584	488.799	975.584	488.799	2	1.96297	17.8929
75	10.8659	IPI00021812.2	AHNAK Neuroblast differentiation-associated protein AHNAK	0	auto - shared MS/MS	10.6859	ATGGLEGK	0.0904947	903.569	452.792	903.478	452.746	2	0.779977	11.0853
75	10.8659	IPI00021812.2	AHNAK Neuroblast differentiation-associated protein AHNAK	1	auto	6	VPDVDIR	-0.00796061	956.533	479.274	956.541	479.278	2	1.2786	16.3117
75	10.8659	IPI00021812.2	AHNAK Neuroblast differentiation-associated protein AHNAK	1	auto	2.74914	VTFPK	-0.000991083	878.546	440.28	878.547	440.281	2	1.17813	13.4564
75	10.8659	IPI00021812.2	AHNAK Neuroblast differentiation-associated protein AHNAK	1	auto	1.96759	SMPSLK	0.0797785	981.621	491.818	981.541	491.778	2	0.317306	21.3298
75	10.8659	IPI00021812.2	AHNAK Neuroblast differentiation-associated protein AHNAK	1	auto	1.81406	FNFSGSK	0.00678265	929.48	465.747	929.473	465.744	2	1.03191	26.7538
75	10.8659	IPI00021812.2	AHNAK Neuroblast differentiation-associated protein AHNAK	1	auto	1.81406	FSMPK	0.0133673	896.517	449.266	896.503	449.259	2	1.08514	27.1157
75	10.8659	IPI00021812.2	AHNAK Neuroblast differentiation-associated protein AHNAK	0	auto - shared MS/MS	1.81406	LNVPK	-0.0407587	857.517	429.766	857.558	429.786	2	1.34983	7.70392
75	10.8659	IPI00021812.2	AHNAK Neuroblast differentiation-associated protein AHNAK	1	auto	1.81406	TMFGK	-0.0388675	870.449	436.232	870.488	436.251	2	0.607783	12.9712
75	10.8659	IPI00021812.2	AHNAK Neuroblast differentiation-associated protein AHNAK	1	auto	0.963719	FNFSK	-0.0433746	929.478	465.746	929.521	465.768	2	1.52418	17.9696
75	10.8659	IPI00021812.2	AHNAK Neuroblast differentiation-associated protein AHNAK	0	auto - shared MS/MS	0.953984	GLDLGGR	0.0584148	830.532	416.273	830.473	416.244	2	1.52898	6.22428
75	10.8659	IPI00021812.2	AHNAK Neuroblast differentiation-associated protein AHNAK	0	auto - shared MS/MS	0.907143	VNLPK	-0.0407587	857.517	429.766	857.558	429.786	2	1.34983	7.70392
75	10.8659	IPI00021812.2	AHNAK Neuroblast differentiation-associated protein AHNAK	1	auto	0.897868	FPTMK	0.0299516	910.549	456.282	910.519	456.267	2	1.27362	14.4516
75	10.8659	IPI00021812.2	AHNAK Neuroblast differentiation-associated protein AHNAK	1	auto	0.897868	GDVDVSAPK	-0.0141128	1174.63	588.322	1174.64	588.329	2	1.09501	8.46611
75	10.8659	IPI00021812.2	AHNAK Neuroblast differentiation-associated protein AHNAK	0	no quant - weak signal	0.897868	GDVDVTLPK	0.0159103	1230.72	616.368	1230.71	616.36	2
75	10.8659	IPI00021812.2	AHNAK Neuroblast differentiation-associated protein AHNAK	0	no quant - weak signal	0.897868	GEGPEVDVKLPK	-0.0190609	1554.87	519.296	1554.89	519.303	3
75	10.8659	IPI00021812.2	AHNAK Neuroblast differentiation-associated protein AHNAK	0	auto - shared MS/MS	0.897868	LNIEGK	0.0105948	960.595	481.305	960.585	481.3	2	0.84656	7.56082
75	10.8659	IPI00021812.2	AHNAK Neuroblast differentiation-associated protein AHNAK	1	auto	0.897868	MPKLNIK	-0.0342521	1131.66	566.837	1131.69	566.854	2	1.17007	22.7884
75	10.8659	IPI00021812.2	AHNAK Neuroblast differentiation-associated protein AHNAK	1	auto	0.897868	VDVECPDVNIEGPEGK	0.0670162	1969.04	657.353	1968.97	657.331	3	0.824614	16.8713
75	10.8659	IPI00021812.2	AHNAK Neuroblast differentiation-associated protein AHNAK	0	auto - low confidence	0.460157	QMPGIK	-0.0393841	960.528	481.271	960.567	481.291	2	2.57409	21.2648
75	10.8659	IPI00021812.2	AHNAK Neuroblast differentiation-associated protein AHNAK	0	auto - low confidence	0.454545	SLDIK	0.0353998	862.572	432.293	862.537	432.276	2	1.46455	12.4189
75	10.8659	IPI00021812.2	AHNAK Neuroblast differentiation-associated protein AHNAK	0	auto - low confidence	0.44899	ISVPK	-0.0153077	830.532	416.273	830.547	416.281	2	1.52898	6.22428
75	10.8659	IPI00021812.2	AHNAK Neuroblast differentiation-associated protein AHNAK	0	auto - low confidence	0.44899	VSLPK	-0.0153077	830.532	416.273	830.547	416.281	2	1.52898	6.22428
75	10.8659	IPI00021812.2	AHNAK Neuroblast differentiation-associated protein AHNAK	1	auto	99	ADLDVSGPK	-0.0191849	1188.64	595.327	1188.66	595.337	2	1.17522	10.0084
75	10.8659	IPI00021812.2	AHNAK Neuroblast differentiation-associated protein AHNAK	0	auto - low confidence	0	ADLGVSGPK	0.0850783	1024.61	513.314	1024.53	513.272	2	1.40165	11.6359
75	10.8659	IPI00021812.2	AHNAK Neuroblast differentiation-associated protein AHNAK	0	auto - low confidence	0	APKISMPDFDLNLK	-0.153642	2020.97	674.664	2021.12	674.715	3	1.27491	20.4431
75	10.8659	IPI00021812.2	AHNAK Neuroblast differentiation-associated protein AHNAK	0	auto - low confidence	0	APKISMPDIDFNLK	-0.153642	2020.97	674.664	2021.12	674.715	3	1.27491	20.4431
75	10.8659	IPI00021812.2	AHNAK Neuroblast differentiation-associated protein AHNAK	0	no quant	0	DAALKVDVKSPKTKKTMFGKMYFP	0.0133051	3738.19	624.039	3738.18	624.037	6
75	10.8659	IPI00021812.2	AHNAK Neuroblast differentiation-associated protein AHNAK	0	no quant - weak signal	0	DFNLK	0.0125016	923.545	462.779	923.532	462.773	2
75	10.8659	IPI00021812.2	AHNAK Neuroblast differentiation-associated protein AHNAK	0	no quant - weak signal	0	DYDVTVPKVEGEIK	0.0155274	2023.14	506.791	2023.12	506.787	4
75	10.8659	IPI00021812.2	AHNAK Neuroblast differentiation-associated protein AHNAK	0	auto - low confidence	0	EGLGGKLK	-0.0415179	1088.64	545.326	1088.68	545.347	2	1.00847	15.8883
75	10.8659	IPI00021812.2	AHNAK Neuroblast differentiation-associated protein AHNAK	0	auto - low confidence	0	EGNLQMPGIK	0.0550766	1374.8	688.406	1374.74	688.378	2	1.38393	26.6797
75	10.8659	IPI00021812.2	AHNAK Neuroblast differentiation-associated protein AHNAK	0	no quant - weak signal	0	EGPDVKIPK	-0.0149021	1413.84	472.288	1413.86	472.293	3
75	10.8659	IPI00021812.2	AHNAK Neuroblast differentiation-associated protein AHNAK	0	auto - low confidence	0	GDMDISVPK	-0.00256137	1248.66	625.337	1248.66	625.339	2	1.17325	16.3737
75	10.8659	IPI00021812.2	AHNAK Neuroblast differentiation-associated protein AHNAK	0	no quant	0	GDYDVTVPKVEGEIK	0.199244	2080.34	417.075	2080.14	417.036	5
75	10.8659	IPI00021812.2	AHNAK Neuroblast differentiation-associated protein AHNAK	0	no quant - weak signal	0	GGADVSGGVSAPDISLGEGHLSVKGSGGEWK	0.131962	3213.75	536.632	3213.61	536.61	6
75	10.8659	IPI00021812.2	AHNAK Neuroblast differentiation-associated protein AHNAK	0	no quant - weak signal	0	GGSITGPSVEVQAPDIDVQGPGSK	0.160969	2582.5	431.425	2582.34	431.398	6
75	10.8659	IPI00021812.2	AHNAK Neuroblast differentiation-associated protein AHNAK	1	auto	33	GPEIDVK	-0.0105788	1044.6	523.305	1044.61	523.31	2	1.13529	6.49742
75	10.8659	IPI00021812.2	AHNAK Neuroblast differentiation-associated protein AHNAK	1	auto	48	GPEVDIK	-0.013086	1044.59	523.304	1044.61	523.31	2	1.13209	7.75585
75	10.8659	IPI00021812.2	AHNAK Neuroblast differentiation-associated protein AHNAK	0	auto - low confidence	0	ISMPDFDLHLK	0.0100475	1570.87	524.631	1570.86	524.627	3	0.897513	28.1747
75	10.8659	IPI00021812.2	AHNAK Neuroblast differentiation-associated protein AHNAK	0	auto - low confidence	0	ISMPDVDF	0.107707	1066.62	534.317	1066.51	534.264	2	1.39508	16.3843
75	10.8659	IPI00021812.2	AHNAK Neuroblast differentiation-associated protein AHNAK	0	auto - low confidence	0	ISMPDVDLHLK	0.00217655	1554.87	519.297	1554.87	519.297	3	1.76069	28.9463
75	10.8659	IPI00021812.2	AHNAK Neuroblast differentiation-associated protein AHNAK	0	auto - low confidence	0	ISMSEVDLNVAAPKVK	-0.128402	2132.1	711.706	2132.22	711.749	3	1.96216	26.9999
75	10.8659	IPI00021812.2	AHNAK Neuroblast differentiation-associated protein AHNAK	0	auto - shared MS/MS	37	LEGDIK	-0.0164599	961.552	481.783	961.569	481.792	2	1.3002	7.46352
75	10.8659	IPI00021812.2	AHNAK Neuroblast differentiation-associated protein AHNAK	0	auto - shared MS/MS	37	LEGDLK	-0.0164599	961.552	481.783	961.569	481.792	2	1.3002	7.46352
75	10.8659	IPI00021812.2	AHNAK Neuroblast differentiation-associated protein AHNAK	0	auto - low confidence	0	LGSPSGK	0.0109806	1092.66	547.338	1092.65	547.332	2	0.479463	19.3234
75	10.8659	IPI00021812.2	AHNAK Neuroblast differentiation-associated protein AHNAK	0	auto - low confidence	0	LKMPDMHVNMPK	0.0636954	1872.08	625.034	1872.01	625.012	3	0.968611	17.3153
75	10.8659	IPI00021812.2	AHNAK Neuroblast differentiation-associated protein AHNAK	0	no quant - weak signal	0	PDMNIRGPK	0.060444	1232.67	617.344	1232.61	617.314	2
75	10.8659	IPI00021812.2	AHNAK Neuroblast differentiation-associated protein AHNAK	0	no quant	0	PKVKMPKFSMPGFKGEGP	-0.0360506	2681.5	447.924	2681.54	447.93	6
75	10.8659	IPI00021812.2	AHNAK Neuroblast differentiation-associated protein AHNAK	0	auto - low confidence	0	SGDIK	0.0333197	806.508	404.261	806.474	404.244	2	0.94101	14.4769
75	10.8659	IPI00021812.2	AHNAK Neuroblast differentiation-associated protein AHNAK	0	auto - low confidence	0	SMPGFKGEGPEVDVNLPK	0.0139123	2332.26	778.427	2332.25	778.423	3	2.20437	31.5078
75	10.8659	IPI00021812.2	AHNAK Neuroblast differentiation-associated protein AHNAK	0	no quant - weak signal	0	VDIDVPDVNLEAPEGK	0.0641141	2030.09	677.705	2030.03	677.684	3
75	10.8659	IPI00021812.2	AHNAK Neuroblast differentiation-associated protein AHNAK	0	no quant - weak signal	0	VDIEGPDVNIEGPEGK	0.043848	1956.04	653.02	1955.99	653.005	3
75	10.8659	IPI00021812.2	AHNAK Neuroblast differentiation-associated protein AHNAK	0	no quant - weak signal	0	VGGSGVNVNAK	-0.101772	1289.62	430.88	1289.72	430.913	3
75	10.8659	IPI00021812.2	AHNAK Neuroblast differentiation-associated protein AHNAK	1	auto	31	VPDVELK	0.0135523	1086.67	544.341	1086.65	544.334	2	0.599582	19.1394
75	10.8659	IPI00021812.2	AHNAK Neuroblast differentiation-associated protein AHNAK	0	auto - low confidence	0	VPGFK	0.0639963	850.58	426.297	850.516	426.265	2	0.272697	25.4395
75	10.8659	IPI00021812.2	AHNAK Neuroblast differentiation-associated protein AHNAK	0	no quant - weak signal	0	VPSV	-0.122365	400.11	401.117	400.232	401.239	1
75	10.8659	IPI00021812.2	AHNAK Neuroblast differentiation-associated protein AHNAK	0	auto - low confidence	0	VRGPK	-0.104152	843.449	422.732	843.553	422.784	2	1.09994	22.6635
76	10.7632	IPI00646182.3; IPI00006482.1	ATP1A1 ATPase, Na+/K+ transporting, alpha 1 polypeptide; ATP1A1 Isoform Long of Sodium/potassium-transporting ATPase subunit alpha-1 precursor	1	auto	99	AVFQANQENLPILK	0.00771468	1872.08	625.034	1872.07	625.031	3	1.21076	29.5963
76	10.7632	IPI00646182.3; IPI00006482.1	ATP1A1 ATPase, Na+/K+ transporting, alpha 1 polypeptide; ATP1A1 Isoform Long of Sodium/potassium-transporting ATPase subunit alpha-1 precursor	1	auto	99	EQPLDEELK	-0.0260608	1387.72	694.866	1387.74	694.879	2	1.58291	16.4137
76	10.7632	IPI00646182.3; IPI00006482.1	ATP1A1 ATPase, Na+/K+ transporting, alpha 1 polypeptide; ATP1A1 Isoform Long of Sodium/potassium-transporting ATPase subunit alpha-1 precursor	1	auto	99	IISANGCK	0.0185359	1139.61	570.813	1139.59	570.803	2	1.08189	19.6632
76	10.7632	IPI00646182.3; IPI00006482.1	ATP1A1 ATPase, Na+/K+ transporting, alpha 1 polypeptide; ATP1A1 Isoform Long of Sodium/potassium-transporting ATPase subunit alpha-1 precursor	1	auto	99	IVEIPFNSTNK	0.0135602	1548.89	775.452	1548.88	775.445	2	1.51349	14.8644
76	10.7632	IPI00646182.3; IPI00006482.1	ATP1A1 ATPase, Na+/K+ transporting, alpha 1 polypeptide; ATP1A1 Isoform Long of Sodium/potassium-transporting ATPase subunit alpha-1 precursor	0	no quant - weak signal	99	LIIVEGCQR	-0.00130564	1219.65	610.834	1219.65	610.834	2
76	10.7632	IPI00646182.3; IPI00006482.1	ATP1A1 ATPase, Na+/K+ transporting, alpha 1 polypeptide; ATP1A1 Isoform Long of Sodium/potassium-transporting ATPase subunit alpha-1 precursor	1	auto	99	LSLDELHR	0.000780677	1125.63	563.821	1125.63	563.82	2	1.85513	24.0352
76	10.7632	IPI00646182.3; IPI00006482.1	ATP1A1 ATPase, Na+/K+ transporting, alpha 1 polypeptide; ATP1A1 Isoform Long of Sodium/potassium-transporting ATPase subunit alpha-1 precursor	1	auto	99	NSVFQQGMK	-0.014024	1325.69	663.851	1325.7	663.858	2	2.3609	22.1794
76	10.7632	IPI00646182.3; IPI00006482.1	ATP1A1 ATPase, Na+/K+ transporting, alpha 1 polypeptide; ATP1A1 Isoform Long of Sodium/potassium-transporting ATPase subunit alpha-1 precursor	0	no quant - weak signal	99	QGAIVAVTGDGVNDSPALK	-0.00479533	2099.14	700.721	2099.15	700.723	3
76	10.7632	IPI00646182.3; IPI00006482.1	ATP1A1 ATPase, Na+/K+ transporting, alpha 1 polypeptide; ATP1A1 Isoform Long of Sodium/potassium-transporting ATPase subunit alpha-1 precursor	1	auto	99	TSATWLALSR	-0.000346294	1248.69	625.355	1248.69	625.355	2	1.24947	18.0943
76	10.7632	IPI00646182.3; IPI00006482.1	ATP1A1 ATPase, Na+/K+ transporting, alpha 1 polypeptide; ATP1A1 Isoform Long of Sodium/potassium-transporting ATPase subunit alpha-1 precursor	1	auto	99	VIMVTGDHPITAK	-0.00682315	1668.94	557.321	1668.95	557.323	3	1.38549	22.9793
76	10.7632	IPI00646182.3; IPI00006482.1	ATP1A1 ATPase, Na+/K+ transporting, alpha 1 polypeptide; ATP1A1 Isoform Long of Sodium/potassium-transporting ATPase subunit alpha-1 precursor	1	auto	92	IMESFK	0.00477616	1041.58	521.798	1041.58	521.796	2	0.843712	18.1755
76	10.7632	IPI00646182.3; IPI00006482.1	ATP1A1 ATPase, Na+/K+ transporting, alpha 1 polypeptide; ATP1A1 Isoform Long of Sodium/potassium-transporting ATPase subunit alpha-1 precursor	1	auto	90	AAEILAR	0.00276572	886.539	444.277	886.536	444.275	2	0.945012	26.6822
76	10.7632	IPI00646182.3; IPI00006482.1	ATP1A1 ATPase, Na+/K+ transporting, alpha 1 polypeptide; ATP1A1 Isoform Long of Sodium/potassium-transporting ATPase subunit alpha-1 precursor	1	auto	88	LIFDNLK	-0.0244965	1149.68	575.845	1149.7	575.857	2	0.983194	12.6764
76	10.7632	IPI00646182.3; IPI00006482.1	ATP1A1 ATPase, Na+/K+ transporting, alpha 1 polypeptide; ATP1A1 Isoform Long of Sodium/potassium-transporting ATPase subunit alpha-1 precursor	1	auto	88	NPNTSEPQHLLVMK	0.00730706	1895.03	632.682	1895.02	632.68	3	0.81839	28.821
76	10.7632	IPI00646182.3; IPI00006482.1	ATP1A1 ATPase, Na+/K+ transporting, alpha 1 polypeptide; ATP1A1 Isoform Long of Sodium/potassium-transporting ATPase subunit alpha-1 precursor	1	auto	87	LNIPVSQVNPR	-0.0192463	1379.78	690.898	1379.8	690.908	2	1.23414	22.1963
76	10.7632	IPI00646182.3; IPI00006482.1	ATP1A1 ATPase, Na+/K+ transporting, alpha 1 polypeptide; ATP1A1 Isoform Long of Sodium/potassium-transporting ATPase subunit alpha-1 precursor	1	auto	62	GIVVYTGDR	-0.0115892	1122.6	562.309	1122.62	562.315	2	0.78627	24.7921
76	10.7632	IPI00646182.3; IPI00006482.1	ATP1A1 ATPase, Na+/K+ transporting, alpha 1 polypeptide; ATP1A1 Isoform Long of Sodium/potassium-transporting ATPase subunit alpha-1 precursor	1	auto	59	YHTEIVFAR	0.00664881	1278.69	427.238	1278.68	427.235	3	1.97708	21.292
76	10.7632	IPI00646182.3; IPI00006482.1	ATP1A1 ATPase, Na+/K+ transporting, alpha 1 polypeptide; ATP1A1 Isoform Long of Sodium/potassium-transporting ATPase subunit alpha-1 precursor	0	no quant - weak signal	39	AVAGDASESALLK	-0.00842086	1518.84	507.288	1518.85	507.291	3
76	10.7632	IPI00646182.3; IPI00006482.1	ATP1A1 ATPase, Na+/K+ transporting, alpha 1 polypeptide; ATP1A1 Isoform Long of Sodium/potassium-transporting ATPase subunit alpha-1 precursor	1	auto	29	IPADLR	-0.00687442	827.492	414.753	827.499	414.757	2	0.952508	5.77593
76	10.7632	IPI00646182.3; IPI00006482.1	ATP1A1 ATPase, Na+/K+ transporting, alpha 1 polypeptide; ATP1A1 Isoform Long of Sodium/potassium-transporting ATPase subunit alpha-1 precursor	1	auto	10	NMVPQQALVIR	-0.0176725	1411.79	706.903	1411.81	706.912	2	1.37037	28.1551
76	10.7632	IPI00646182.3; IPI00006482.1	ATP1A1 ATPase, Na+/K+ transporting, alpha 1 polypeptide; ATP1A1 Isoform Long of Sodium/potassium-transporting ATPase subunit alpha-1 precursor	0	auto - shared MS/MS	4.93889	LPILK	0.013902	870.629	436.322	870.615	436.315	2	0.822704	19.0364
76	10.7632	IPI00646182.3; IPI00006482.1	ATP1A1 ATPase, Na+/K+ transporting, alpha 1 polypeptide; ATP1A1 Isoform Long of Sodium/potassium-transporting ATPase subunit alpha-1 precursor	1	auto	2.74914	NCLVK	0.00776391	909.51	455.762	909.502	455.758	2	2.01524	8.16808
76	10.7632	IPI00646182.3; IPI00006482.1	ATP1A1 ATPase, Na+/K+ transporting, alpha 1 polypeptide; ATP1A1 Isoform Long of Sodium/potassium-transporting ATPase subunit alpha-1 precursor	0	no quant - weak signal	0	AVAGDASESALLKCIEL	0.0690678	2023.13	506.789	2023.06	506.772	4
76	10.7632	IPI00646182.3; IPI00006482.1	ATP1A1 ATPase, Na+/K+ transporting, alpha 1 polypeptide; ATP1A1 Isoform Long of Sodium/potassium-transporting ATPase subunit alpha-1 precursor	0	no quant	0	DGPNALT	0.0436158	830.469	416.242	830.426	416.22	2
76	10.7632	IPI00646182.3; IPI00006482.1	ATP1A1 ATPase, Na+/K+ transporting, alpha 1 polypeptide; ATP1A1 Isoform Long of Sodium/potassium-transporting ATPase subunit alpha-1 precursor	0	no quant - weak signal	0	EQPLDEELKDAFQNAYLELGGLGER	-0.91362	3120.67	521.119	3121.58	521.271	6
76	10.7632	IPI00646182.3; IPI00006482.1	ATP1A1 ATPase, Na+/K+ transporting, alpha 1 polypeptide; ATP1A1 Isoform Long of Sodium/potassium-transporting ATPase subunit alpha-1 precursor	0	no quant - weak signal	0	GFLP	0.0198278	432.257	433.264	432.237	433.245	1
76	10.7632	IPI00646182.3; IPI00006482.1	ATP1A1 ATPase, Na+/K+ transporting, alpha 1 polypeptide; ATP1A1 Isoform Long of Sodium/potassium-transporting ATPase subunit alpha-1 precursor	0	auto - low confidence	0	ISEGNETVEDIAAR	0.0602252	1646.88	549.968	1646.82	549.948	3	0.482607	31.3037
76	10.7632	IPI00646182.3; IPI00006482.1	ATP1A1 ATPase, Na+/K+ transporting, alpha 1 polypeptide; ATP1A1 Isoform Long of Sodium/potassium-transporting ATPase subunit alpha-1 precursor	0	auto - low confidence	0	LGGLGER	0.0292519	844.518	423.266	844.489	423.252	2	0.720134	15.3207
76	10.7632	IPI00646182.3; IPI00006482.1	ATP1A1 ATPase, Na+/K+ transporting, alpha 1 polypeptide; ATP1A1 Isoform Long of Sodium/potassium-transporting ATPase subunit alpha-1 precursor	0	auto - low confidence	0	PVSQVNPRDAK	-0.0127111	1515.8	758.908	1515.81	758.914	2	12.0715	33.1341
76	10.7632	IPI00646182.3; IPI00006482.1	ATP1A1 ATPase, Na+/K+ transporting, alpha 1 polypeptide; ATP1A1 Isoform Long of Sodium/potassium-transporting ATPase subunit alpha-1 precursor	0	auto - low confidence	0	QPRNPK	-0.0478265	1043.55	522.782	1043.6	522.806	2	1.71761	5.16349
76	10.7632	IPI00646182.3; IPI00006482.1	ATP1A1 ATPase, Na+/K+ transporting, alpha 1 polypeptide; ATP1A1 Isoform Long of Sodium/potassium-transporting ATPase subunit alpha-1 precursor	0	auto - low confidence	0	VIMVTG	0.00846316	906.554	454.284	906.545	454.28	2	1.39062	4.71299
77	10.6667	IPI00015972.1	COX6C Cytochrome c oxidase polypeptide VIc precursor	1	auto	99	AGIFQSVK	0.00258027	1136.68	569.348	1136.68	569.347	2	1.14819	9.63964
78	10.5263	IPI00640741.1; IPI00000874.1	PRDX1 19 kDa protein; PRDX1 Peroxiredoxin-1	0	no quant - weak signal	99	GLFIIDDK	0.00204362	1207.71	604.861	1207.71	604.86	2
78	10.5263	IPI00640741.1; IPI00000874.1	PRDX1 19 kDa protein; PRDX1 Peroxiredoxin-1	0	no quant - weak signal	99	TIAQDYGVLK	0.0260301	1394.83	698.421	1394.8	698.408	2
78	10.5263	IPI00640741.1; IPI00000874.1	PRDX1 19 kDa protein; PRDX1 Peroxiredoxin-1	1	auto	21.5729	DISLSDYK	0.0162457	1227.68	614.845	1227.66	614.837	2	0.856905	19.9048
79	10.4762	IPI00216237.5	RPL36 60S ribosomal protein L36	1	auto	99	EELSNVLAAMR	0.0064741	1375.73	688.873	1375.73	688.87	2	0.752595	10.9025
79	10.4762	IPI00216237.5	RPL36 60S ribosomal protein L36	0	no quant - weak signal	0	EELSNVLAAMRKAAAK	0.235739	2133.47	1067.74	2133.23	1067.62	2
79	10.4762	IPI00216237.5	RPL36 60S ribosomal protein L36	0	no quant - weak signal	0	RVGTHIRAKRKREELSNVLAAMRK	0.35346	3429.35	1144.12	3429	1144.01	3
80	10.4712	IPI00784154.1	HSPD1 60 kDa heat shock protein, mitochondrial precursor	1	auto	99	ALMLQGVDLLADAVAVTMGPK	-0.034333	2400.3	801.108	2400.34	801.119	3	1.83046	31.1878
80	10.4712	IPI00784154.1	HSPD1 60 kDa heat shock protein, mitochondrial precursor	1	auto	99	GVMLAVDAVIAELK	-0.0027813	1716.01	573.01	1716.01	573.011	3	3.45232	38.7668
80	10.4712	IPI00784154.1	HSPD1 60 kDa heat shock protein, mitochondrial precursor	1	auto	99	TALLDAAGVASLLTTAEVVVTEIPK	-1.0216	2768.58	923.866	2769.6	924.207	3	1.92554	28.5127
80	10.4712	IPI00784154.1	HSPD1 60 kDa heat shock protein, mitochondrial precursor	1	auto	93	TALLDAAGVASLLTTAEVVVTEIPKEEK	-0.96151	3298.92	825.737	3299.88	825.977	4	1.40213	27.5437
80	10.4712	IPI00784154.1	HSPD1 60 kDa heat shock protein, mitochondrial precursor	0	no quant - weak signal	0.897868	GKGDKAQIEK	0.0261608	1504.92	753.467	1504.89	753.454	2
80	10.4712	IPI00784154.1	HSPD1 60 kDa heat shock protein, mitochondrial precursor	0	no quant	0	DPGMGAMGGMGGGMGGGMF	0.110802	1833.82	612.281	1833.71	612.244	3
80	10.4712	IPI00784154.1	HSPD1 60 kDa heat shock protein, mitochondrial precursor	0	auto - low confidence	0	IMQSSSEVGYDAMAGDFVNMVEK	0.0283643	2825.34	942.789	2825.32	942.779	3	0.788497	23.733
80	10.4712	IPI00784154.1	HSPD1 60 kDa heat shock protein, mitochondrial precursor	0	no quant - weak signal	0	LRLPTVFRQMRPVSR	0.115324	1999.29	1000.65	1999.17	1000.59	2
80	10.4712	IPI00784154.1	HSPD1 60 kDa heat shock protein, mitochondrial precursor	0	no quant	0	LRLPTVFRQMRPVSRVLAPHLTR	0.0982163	2887.79	1444.9	2887.69	1444.85	2
80	10.4712	IPI00784154.1	HSPD1 60 kDa heat shock protein, mitochondrial precursor	0	no quant - weak signal	0	LSDGVAVLKVGGTSDVEVNEKKDRVTDALNATRAAVEEGIVLGGGCALLR	0.700214	5703.78	951.637	5703.08	951.52	6
81	10.3785	IPI00217562.4	ITGB1 Isoform Beta-1C-2 of Integrin beta-1 precursor	1	auto	99	GEVFNELVGK	-0.000508424	1378.77	690.392	1378.77	690.392	2	0.970363	17.5536
81	10.3785	IPI00217562.4	ITGB1 Isoform Beta-1C-2 of Integrin beta-1 precursor	0	no quant - weak signal	99	ISGNLDSPEGGFDAIMQVAVCGSLIGWR	-1.73272	3080.74	1027.92	3082.47	1028.5	3
81	10.3785	IPI00217562.4	ITGB1 Isoform Beta-1C-2 of Integrin beta-1 precursor	1	auto	99	LLVFSTDAGFHFAGDGK	0.010877	2069.09	690.705	2069.08	690.701	3	0.687865	9.79472
81	10.3785	IPI00217562.4	ITGB1 Isoform Beta-1C-2 of Integrin beta-1 precursor	1	auto	99	LSENNIQTIFAVTEEFQPVYK	-0.0200804	2757.43	920.149	2757.45	920.156	3	0.590958	8.64972
81	10.3785	IPI00217562.4	ITGB1 Isoform Beta-1C-2 of Integrin beta-1 precursor	0	auto - shared MS/MS	98	IGFGSFVEK	-0.00231266	1270.71	636.364	1270.72	636.366	2	1.17849	14.0035
81	10.3785	IPI00217562.4	ITGB1 Isoform Beta-1C-2 of Integrin beta-1 precursor	0	no quant - weak signal	0	NGVNGTGENGR	-0.0110446	1218.56	610.287	1218.57	610.293	2
81	10.3785	IPI00217562.4	ITGB1 Isoform Beta-1C-2 of Integrin beta-1 precursor	0	auto - low confidence	0	QRISGNLDSPEGGFDAIMQVAVCGSLIGWR	-0.198554	3381.44	1128.15	3381.64	1128.22	3	1.93594	15.2328
81	10.3785	IPI00217562.4	ITGB1 Isoform Beta-1C-2 of Integrin beta-1 precursor	0	no quant	0	RITSDFRIGFGSFVEKTVMPYISTTPAKLR	-0.0477822	3850.07	1284.36	3850.12	1284.38	3
81	10.3785	IPI00217562.4	ITGB1 Isoform Beta-1C-2 of Integrin beta-1 precursor	0	no quant	0	SAVGTLSANSSNVIQLI	-0.757368	1731.14	433.793	1731.9	433.982	4
81	10.3785	IPI00217562.4	ITGB1 Isoform Beta-1C-2 of Integrin beta-1 precursor	0	auto - low confidence	0	WDTPGVQWCDISSLQPLTSR	0.0882207	2432.28	811.767	2432.19	811.738	3
82	10.3044	IPI00027438.2	FLOT1 Flotillin-1	1	auto	99	SQLIMQAEAEAASVR	0.0386526	1746.94	874.479	1746.91	874.46	2	2.82713	37.9678
82	10.3044	IPI00027438.2	FLOT1 Flotillin-1	1	auto	99	TEAEIAHIALETLEGHQR	0.0206667	2161.15	721.389	2161.12	721.382	3	1.45891	18.5633
82	10.3044	IPI00027438.2	FLOT1 Flotillin-1	1	auto	99	VTGEVLDILTR	-0.0217486	1358.77	680.391	1358.79	680.402	2	1.59985	7.56236
82	10.3044	IPI00027438.2	FLOT1 Flotillin-1	0	auto - low confidence	0	AIMAHMTVEEIYK	0.0846883	1694.93	848.474	1694.85	848.432	2	2.16151	11.4812
82	10.3044	IPI00027438.2	FLOT1 Flotillin-1	0	no quant	0	AKQEKVSAQYLSEIEM	-1.27161	2283.96	1142.99	2285.23	1143.62	2
82	10.3044	IPI00027438.2	FLOT1 Flotillin-1	0	auto - low confidence	0	AQQVAVQEQEIARREKELEARVRKPAEAERYKLERLAEAEK	-0.203751	5599.91	934.325	5600.11	934.359	6
82	10.3044	IPI00027438.2	FLOT1 Flotillin-1	0	no quant - weak signal	0	ELEARVRKPAEAERYK	0.0460112	2246.28	1124.15	2246.24	1124.13	2
82	10.3044	IPI00027438.2	FLOT1 Flotillin-1	0	no quant	0	TGVS	0.0644654	506.347	507.354	506.282	507.289	1
82	10.3044	IPI00027438.2	FLOT1 Flotillin-1	0	no quant - weak signal	0	VYTRHGVPISVTGIAQVKIQGQNK	0.388921	2884	962.339	2883.61	962.209	3
83	10.2941	IPI00465070.7; IPI00216402.3; IPI00171611.7	HIST1H2BN;HIST1H3F;HIST1H3A;HIST1H3H;HIST1H3I;HIST1H3D;HIST1H3B;HIST1H3E;HIST1H3J;HIST1H3C;HIST1H3G Histone H3.1; HIST3H3 Histone H3.1t; HIST2H3A;HIST2H3C;HIST2H3D Histone H3.2	1	auto	99	EIAQDFK	-0.00150781	1137.63	569.82	1137.63	569.821	2	0.673292	15.0414
83	10.2941	IPI00465070.7; IPI00216402.3; IPI00171611.7	HIST1H2BN;HIST1H3F;HIST1H3A;HIST1H3H;HIST1H3I;HIST1H3D;HIST1H3B;HIST1H3E;HIST1H3J;HIST1H3C;HIST1H3G Histone H3.1; HIST3H3 Histone H3.1t; HIST2H3A;HIST2H3C;HIST2H3D Histone H3.2	1	auto	99	STELLIR	-0.000636144	974.588	488.301	974.588	488.301	2	0.448504	25.442
83	10.2941	IPI00465070.7; IPI00216402.3; IPI00171611.7	HIST1H2BN;HIST1H3F;HIST1H3A;HIST1H3H;HIST1H3I;HIST1H3D;HIST1H3B;HIST1H3E;HIST1H3J;HIST1H3C;HIST1H3G Histone H3.1; HIST3H3 Histone H3.1t; HIST2H3A;HIST2H3C;HIST2H3D Histone H3.2	1	auto	69	VTIMPK	-0.000730751	975.602	488.808	975.603	488.809	2	0.642761	18.7478
83	10.2941	IPI00465070.7; IPI00216402.3; IPI00171611.7	HIST1H2BN;HIST1H3F;HIST1H3A;HIST1H3H;HIST1H3I;HIST1H3D;HIST1H3B;HIST1H3E;HIST1H3J;HIST1H3C;HIST1H3G Histone H3.1; HIST3H3 Histone H3.1t; HIST2H3A;HIST2H3C;HIST2H3D Histone H3.2	1	auto	20	SAPATGGVK	0.0118994	1074.64	538.327	1074.63	538.321	2	0.323627	19.4253
83	10.2941	IPI00465070.7; IPI00216402.3; IPI00171611.7	HIST1H2BN;HIST1H3F;HIST1H3A;HIST1H3H;HIST1H3I;HIST1H3D;HIST1H3B;HIST1H3E;HIST1H3J;HIST1H3C;HIST1H3G Histone H3.1; HIST3H3 Histone H3.1t; HIST2H3A;HIST2H3C;HIST2H3D Histone H3.2	1	auto	16	YRPGTVALR	-0.00853802	1175.68	588.848	1175.69	588.852	2	0.558921	14.364
83	10.2941	IPI00465070.7; IPI00216402.3; IPI00171611.7	HIST1H2BN;HIST1H3F;HIST1H3A;HIST1H3H;HIST1H3I;HIST1H3D;HIST1H3B;HIST1H3E;HIST1H3J;HIST1H3C;HIST1H3G Histone H3.1; HIST3H3 Histone H3.1t; HIST2H3A;HIST2H3C;HIST2H3D Histone H3.2	1	auto	2.74914	QLATK	0.00892007	847.546	424.78	847.537	424.776	2	0.69984	6.54786
84	10.2473	IPI00216308.5	VDAC1 Voltage-dependent anion-selective channel protein 1	1	auto	99	GYGFGLIK	-0.0130722	1141.66	571.838	1141.67	571.844	2	0.77822	7.24615
84	10.2473	IPI00216308.5	VDAC1 Voltage-dependent anion-selective channel protein 1	1	auto	99	LTLSALLDGK	0.0204904	1317.83	659.923	1317.81	659.913	2	0.563425	28.5838
84	10.2473	IPI00216308.5	VDAC1 Voltage-dependent anion-selective channel protein 1	1	auto	99	VTQSNFAVGYK	-0.0113901	1500.81	751.411	1500.82	751.416	2	1.06012	29.4185
84	10.2473	IPI00216308.5	VDAC1 Voltage-dependent anion-selective channel protein 1	0	auto - shared MS/MS	94	FGIAAK	0.0190925	893.577	447.796	893.558	447.786	2	1.168	12.0906
84	10.2473	IPI00216308.5	VDAC1 Voltage-dependent anion-selective channel protein 1	0	auto - shared MS/MS	80	VTGSLETK	-0.00307884	1121.65	561.832	1121.65	561.834	2	0.859146	5.60522
84	10.2473	IPI00216308.5	VDAC1 Voltage-dependent anion-selective channel protein 1	1	auto	2.57732	DVFTK	0.0217933	896.543	449.279	896.521	449.268	2	0.981425	12.8075
84	10.2473	IPI00216308.5	VDAC1 Voltage-dependent anion-selective channel protein 1	0	auto - low confidence	0	AWTAGNSNTRFGIAAK	-0.030202	1953	652.008	1953.03	652.018	3	0.809833	23.7814
84	10.2473	IPI00216308.5	VDAC1 Voltage-dependent anion-selective channel protein 1	0	auto - low confidence	0	DGKNVNAGGHK	-0.0172441	1383.73	692.872	1383.75	692.88	2	0.376955	26.7324
84	10.2473	IPI00216308.5	VDAC1 Voltage-dependent anion-selective channel protein 1	0	auto - low confidence	0	LGLGLEFQA	0.0586371	1090.67	546.344	1090.61	546.314	2	3.99112	28.014
85	9.88142	IPI00298851.4	CD151 CD151 antigen	1	auto	99	TVVALCGQR	0.0109488	1135.61	568.811	1135.6	568.805	2	4.33255	19.2561
85	9.88142	IPI00298851.4	CD151 CD151 antigen	1	auto	99	VEGGCITK	-0.00244226	1139.59	570.802	1139.59	570.803	2	3.48704	11.9185
85	9.88142	IPI00298851.4	CD151 CD151 antigen	1	auto	99	VVPDSCCK	-0.00406302	1229.55	615.781	1229.55	615.783	2	12.1458	32.1667
85	9.88142	IPI00298851.4	CD151 CD151 antigen	1	auto	16.7857	GEFNEK	-0.0074465	1010.52	506.267	1010.53	506.271	2	1.40714	8.1424
85	9.88142	IPI00298851.4	CD151 CD151 antigen	0	no quant - weak signal	0	NTELK	-0.00658316	891.52	446.767	891.527	446.771	2
86	9.53488	IPI00554788.5	KRT18 Keratin, type I cytoskeletal 18	1	auto	99	LQLETEIEALKEELLFMK	0.358174	2608.83	870.619	2608.48	870.499	3	0.696225	8.86884
86	9.53488	IPI00554788.5	KRT18 Keratin, type I cytoskeletal 18	1	auto	99	YALQMEQLNGILLHLESELAQTR	-0.389685	2813.1	938.706	2813.49	938.836	3
86	9.53488	IPI00554788.5	KRT18 Keratin, type I cytoskeletal 18	0	no quant	0	IVLQIDNARLAADDFRVKYETELAMRQSVENDIHGLR	0.202756	4647.6	1162.91	4647.4	1162.86	4
86	9.53488	IPI00554788.5	KRT18 Keratin, type I cytoskeletal 18	0	no quant	0	QSVENDIHGLR	0.290759	1507.97	754.992	1507.68	754.847	2
86	9.53488	IPI00554788.5	KRT18 Keratin, type I cytoskeletal 18	0	no quant - weak signal	0	SFTTRSTFSTNYRSLGSVQAPSYGARPVSSAASVYAGAGGSGSR	0.756445	4563.97	1142	4563.21	1141.81	4
87	9.47075	IPI00288947.3	GNAQ Guanine nucleotide binding protein	0	auto - shared MS/MS	99	LVYQNIFTAMQAMIR	0.0344386	1942.06	972.039	1942.03	972.022	2	0.941982	8.9929
87	9.47075	IPI00288947.3	GNAQ Guanine nucleotide binding protein	1	auto	99	VPTTGIIEYPFDLQSVIFR	-0.00854849	2338.26	780.428	2338.27	780.43	3	1.84656	27.1446
87	9.47075	IPI00288947.3	GNAQ Guanine nucleotide binding protein	0	auto - shared MS/MS	6.76328	FVFAAVK	0.00361621	1068.66	535.338	1068.66	535.336	2	2.16619	7.51166
87	9.47075	IPI00288947.3	GNAQ Guanine nucleotide binding protein	0	no quant	0	GFTKLVYQNIF	-0.356179	1616.56	539.861	1616.92	539.98	3
87	9.47075	IPI00288947.3	GNAQ Guanine nucleotide binding protein	0	no quant	0	IHGSGYSDEDKRGFTKLVYQNIF	-0.946842	3120.67	521.119	3121.62	521.277	6
87	9.47075	IPI00288947.3	GNAQ Guanine nucleotide binding protein	0	no quant - weak signal	0	IMYSHLVDYFPEYDGPQRDAQAAR	0.0611793	3003.44	1002.15	3003.38	1002.13	3
87	9.47075	IPI00288947.3	GNAQ Guanine nucleotide binding protein	0	no quant	0	VADPAYLPTQQDVLRVRVP	0.160292	2280.43	1141.22	2280.27	1141.14	2
87	9.47075	IPI00288947.3	GNAQ Guanine nucleotide binding protein	0	no quant - weak signal	0	VADPAYLPTQQDVLRVRVPTTGIIEYPFDLQSVIFRMVDVGGQRSERR	-0.0582295	5599.91	1120.99	5599.97	1121	5
88	9.47075	IPI00305551.3	GNA11 Guanine nucleotide-binding protein subunit alpha-11	1	auto	99	VPTTGIIEYPFDLENIIFR	0.0174654	2380.3	794.44	2380.28	794.434	3	0.685152	15.3
88	9.47075	IPI00305551.3	GNA11 Guanine nucleotide-binding protein subunit alpha-11	0	no quant - weak signal	0	ILYSHLVDYFPEFDGPQRDAQAAREFILK	0.0155323	3741.96	1248.33	3741.94	1248.32	3
89	9.42982	IPI00646589.1; IPI00024650.1	SLC16A1 Solute carrier family 16, member 1; SLC16A1 Monocarboxylate transporter 1	0	no quant - weak signal	99	FSSAVGLVTIVECCPVLLGPPLLGR	0.334922	2775.8	926.275	2775.47	926.163	3
89	9.42982	IPI00646589.1; IPI00024650.1	SLC16A1 Solute carrier family 16, member 1; SLC16A1 Monocarboxylate transporter 1	1	auto	99	SVFQTINQFLDLTLFTHR	0.133379	2323.38	775.467	2323.24	775.422	3	1.19753	20.7085
89	9.42982	IPI00646589.1; IPI00024650.1	SLC16A1 Solute carrier family 16, member 1; SLC16A1 Monocarboxylate transporter 1	0	no quant - weak signal	46	KDLHDANTDLIGRHPKQEKRSVFQTINQFLDLTLFTHR	-1.54106	5182.23	1296.57	5183.77	1296.95	4
89	9.42982	IPI00646589.1; IPI00024650.1	SLC16A1 Solute carrier family 16, member 1; SLC16A1 Monocarboxylate transporter 1	0	no quant	0	DLHDANTDLIGRH	0.149231	1507.85	754.933	1507.7	754.858	2
89	9.42982	IPI00646589.1; IPI00024650.1	SLC16A1 Solute carrier family 16, member 1; SLC16A1 Monocarboxylate transporter 1	0	auto - low confidence	0	RPLANGLAMAGSP	0.0162173	1398.76	700.386	1398.74	700.378	2	1.0129	8.22571
89	9.42982	IPI00646589.1; IPI00024650.1	SLC16A1 Solute carrier family 16, member 1; SLC16A1 Monocarboxylate transporter 1	0	no quant - weak signal	0	RSVFQTINQFLDLTLFTHR	-0.00907922	2378.24	793.754	2378.25	793.757	3
89	9.42982	IPI00646589.1; IPI00024650.1	SLC16A1 Solute carrier family 16, member 1; SLC16A1 Monocarboxylate transporter 1	0	no quant	0	VGPQR	0.000910954	699.416	700.423	699.415	700.422	1
90	9.31373	IPI00012512.1	RRAS2 Ras-related protein R-Ras2 precursor	1	auto	99	GSFEEIYK	0.00649257	1259.67	630.843	1259.66	630.839	2	0.446256	29.199
90	9.31373	IPI00012512.1	RRAS2 Ras-related protein R-Ras2 precursor	0	auto - shared MS/MS	99	LVVVGGGGVGK	-0.00742089	1228.77	615.391	1228.77	615.395	2	0.947094	12.9075
90	9.31373	IPI00012512.1	RRAS2 Ras-related protein R-Ras2 precursor	1	auto	86	ILIGNK	0.00515546	944.631	473.323	944.626	473.32	2	0.326831	20.8135
90	9.31373	IPI00012512.1	RRAS2 Ras-related protein R-Ras2 precursor	0	no quant - weak signal	51	MNVDQAFHELVR	-0.0289368	1617.78	540.266	1617.81	540.276	3
90	9.31373	IPI00012512.1	RRAS2 Ras-related protein R-Ras2 precursor	0	no quant	0	DKKGCHCVIF	-0.694597	1672.13	419.041	1672.83	419.214	4
90	9.31373	IPI00012512.1	RRAS2 Ras-related protein R-Ras2 precursor	0	no quant - weak signal	0	GSFEEIY	0.0365963	843.402	422.708	843.365	422.69	2
90	9.31373	IPI00012512.1	RRAS2 Ras-related protein R-Ras2 precursor	0	no quant - weak signal	0	LDILDTAGQEEFGAMR	-0.00243286	1909.92	955.967	1909.92	955.968	2
90	9.31373	IPI00012512.1	RRAS2 Ras-related protein R-Ras2 precursor	0	no quant - weak signal	0	PMILIGNK	0.0113189	1220.72	611.365	1220.7	611.359	2
90	9.31373	IPI00012512.1	RRAS2 Ras-related protein R-Ras2 precursor	0	auto - low confidence	0	QVTQEEGQQLAR	0.0567342	1387.71	694.865	1387.66	694.836	2	1.92971	12.2375
91	9.24855	IPI00873403.1; IPI00793696.1; IPI00791426.1; IPI00306332.4	RPL24 20 kDa protein; RPL24 19 kDa protein; RPL24 13 kDa protein; RPL24 60S ribosomal protein L24	1	auto	99	CESAFLSK	0.00790628	1217.61	609.813	1217.6	609.809	2	0.825335	19.0073
91	9.24855	IPI00873403.1; IPI00793696.1; IPI00791426.1; IPI00306332.4	RPL24 20 kDa protein; RPL24 19 kDa protein; RPL24 13 kDa protein; RPL24 60S ribosomal protein L24	1	auto	99	VFQFLNAK	-0.0105337	1253.73	627.871	1253.74	627.876	2	1.02726	20.6511
91	9.24855	IPI00873403.1; IPI00793696.1; IPI00791426.1; IPI00306332.4	RPL24 20 kDa protein; RPL24 19 kDa protein; RPL24 13 kDa protein; RPL24 60S ribosomal protein L24	0	no quant - weak signal	0	ESAF	0.130623	452.321	453.329	452.191	453.198	1
92	9.17874	IPI00028481.1	RAB8A Ras-related protein Rab-8A	1	auto	99	LALDYGIK	0.00987952	1179.72	590.868	1179.71	590.863	2	0.563913	21.2555
92	9.17874	IPI00028481.1	RAB8A Ras-related protein Rab-8A	0	auto - shared MS/MS	48	FMETSAK	0.0357118	1116.61	559.312	1116.57	559.294	2	0.687599	16.6068
92	9.17874	IPI00028481.1	RAB8A Ras-related protein Rab-8A	0	no quant - weak signal	99	LLLIGDSGVGK	-0.0246014	1358.81	680.414	1358.84	680.426	2
92	9.17874	IPI00028481.1	RAB8A Ras-related protein Rab-8A	0	auto - shared MS/MS	91	MILGNK	-0.00255922	962.58	482.297	962.583	482.299	2	0.648628	19.9999
93	9.11602	IPI00747198.1; IPI00655604.5; IPI00472073.1	HLA-C;HLA-B;XXbac-BPG181B23.1;LOC100133382;LOC728687;MICA;HLA-A;LOC441528 HLA class I histocompatibility antigen, B-35 alpha chain precursor; HLA-C;HLA-B;XXbac-BPG181B23.1;LOC100133382;LOC728687;MICA;HLA-A;LOC441528 HLA class I histocompatibility antigen, B-53 alpha chain precursor; HLA-C;HLA-B;XXbac-BPG181B23.1;LOC100133382;LOC728687;MICA;HLA-A;LOC441528 HLA class I histocompatibility antigen, B…	1	auto	99	DGEDQTQDTELVETRPAGDR	-0.0260898	2375.07	792.697	2375.1	792.706	3	0.424262	13.9369
93	9.11602	IPI00747198.1; IPI00655604.5; IPI00472073.1	HLA-C;HLA-B;XXbac-BPG181B23.1;LOC100133382;LOC728687;MICA;HLA-A;LOC441528 HLA class I histocompatibility antigen, B-35 alpha chain precursor; HLA-C;HLA-B;XXbac-BPG181B23.1;LOC100133382;LOC728687;MICA;HLA-A;LOC441528 HLA class I histocompatibility antigen, B-53 alpha chain precursor; HLA-C;HLA-B;XXbac-BPG181B23.1;LOC100133382;LOC728687;MICA;HLA-A;LOC441528 HLA class I histocompatibility antigen, B…	1	auto	74	YFYTAMSR	0.0100666	1181.58	591.795	1181.57	591.79	2	0.111867	38.2633
93	9.11602	IPI00747198.1; IPI00655604.5; IPI00472073.1	HLA-C;HLA-B;XXbac-BPG181B23.1;LOC100133382;LOC728687;MICA;HLA-A;LOC441528 HLA class I histocompatibility antigen, B-35 alpha chain precursor; HLA-C;HLA-B;XXbac-BPG181B23.1;LOC100133382;LOC728687;MICA;HLA-A;LOC441528 HLA class I histocompatibility antigen, B-53 alpha chain precursor; HLA-C;HLA-B;XXbac-BPG181B23.1;LOC100133382;LOC728687;MICA;HLA-A;LOC441528 HLA class I histocompatibility antigen, B…	1	auto	42	NTQIFK	0.00302802	1037.61	519.814	1037.61	519.813	2	2.76079	12.0356
93	9.11602	IPI00747198.1; IPI00655604.5; IPI00472073.1	HLA-C;HLA-B;XXbac-BPG181B23.1;LOC100133382;LOC728687;MICA;HLA-A;LOC441528 HLA class I histocompatibility antigen, B-35 alpha chain precursor; HLA-C;HLA-B;XXbac-BPG181B23.1;LOC100133382;LOC728687;MICA;HLA-A;LOC441528 HLA class I histocompatibility antigen, B-53 alpha chain precursor; HLA-C;HLA-B;XXbac-BPG181B23.1;LOC100133382;LOC728687;MICA;HLA-A;LOC441528 HLA class I histocompatibility antigen, B…	0	auto - shared MS/MS	3	VAEQLR	0.00481655	858.509	430.262	858.505	430.26	2	0.319111	17.8298
93	9.11602	IPI00747198.1; IPI00655604.5; IPI00472073.1	HLA-C;HLA-B;XXbac-BPG181B23.1;LOC100133382;LOC728687;MICA;HLA-A;LOC441528 HLA class I histocompatibility antigen, B-35 alpha chain precursor; HLA-C;HLA-B;XXbac-BPG181B23.1;LOC100133382;LOC728687;MICA;HLA-A;LOC441528 HLA class I histocompatibility antigen, B-53 alpha chain precursor; HLA-C;HLA-B;XXbac-BPG181B23.1;LOC100133382;LOC728687;MICA;HLA-A;LOC441528 HLA class I histocompatibility antigen, B…	0	auto - low confidence	0	ADPPK	0.0128124	814.492	408.253	814.479	408.247	2	0.399623	17.838
93	9.11602	IPI00747198.1; IPI00655604.5; IPI00472073.1	HLA-C;HLA-B;XXbac-BPG181B23.1;LOC100133382;LOC728687;MICA;HLA-A;LOC441528 HLA class I histocompatibility antigen, B-35 alpha chain precursor; HLA-C;HLA-B;XXbac-BPG181B23.1;LOC100133382;LOC728687;MICA;HLA-A;LOC441528 HLA class I histocompatibility antigen, B-53 alpha chain precursor; HLA-C;HLA-B;XXbac-BPG181B23.1;LOC100133382;LOC728687;MICA;HLA-A;LOC441528 HLA class I histocompatibility antigen, B…	0	no quant - weak signal	93	FIAVGYVDDTQFVR	-0.0076479	1772.91	887.464	1772.92	887.468	2
93	9.11602	IPI00747198.1; IPI00655604.5; IPI00472073.1	HLA-C;HLA-B;XXbac-BPG181B23.1;LOC100133382;LOC728687;MICA;HLA-A;LOC441528 HLA class I histocompatibility antigen, B-35 alpha chain precursor; HLA-C;HLA-B;XXbac-BPG181B23.1;LOC100133382;LOC728687;MICA;HLA-A;LOC441528 HLA class I histocompatibility antigen, B-53 alpha chain precursor; HLA-C;HLA-B;XXbac-BPG181B23.1;LOC100133382;LOC728687;MICA;HLA-A;LOC441528 HLA class I histocompatibility antigen, B…	0	auto - low confidence	0	TFQK	0.00762147	810.492	406.253	810.484	406.249	2	0.652086	5.78211
93	9.11602	IPI00747198.1; IPI00655604.5; IPI00472073.1	HLA-C;HLA-B;XXbac-BPG181B23.1;LOC100133382;LOC728687;MICA;HLA-A;LOC441528 HLA class I histocompatibility antigen, B-35 alpha chain precursor; HLA-C;HLA-B;XXbac-BPG181B23.1;LOC100133382;LOC728687;MICA;HLA-A;LOC441528 HLA class I histocompatibility antigen, B-53 alpha chain precursor; HLA-C;HLA-B;XXbac-BPG181B23.1;LOC100133382;LOC728687;MICA;HLA-A;LOC441528 HLA class I histocompatibility antigen, B…	0	no quant - weak signal	0	VQHEGLPK	0.0239342	1050.62	526.316	1050.59	526.304	2
93	9.11602	IPI00747198.1; IPI00655604.5; IPI00472073.1	HLA-C;HLA-B;XXbac-BPG181B23.1;LOC100133382;LOC728687;MICA;HLA-A;LOC441528 HLA class I histocompatibility antigen, B-35 alpha chain precursor; HLA-C;HLA-B;XXbac-BPG181B23.1;LOC100133382;LOC728687;MICA;HLA-A;LOC441528 HLA class I histocompatibility antigen, B-53 alpha chain precursor; HLA-C;HLA-B;XXbac-BPG181B23.1;LOC100133382;LOC728687;MICA;HLA-A;LOC441528 HLA class I histocompatibility antigen, B…	0	no quant - weak signal	99	WAAVVVPSGEEQR	0.00625706	1570.83	786.422	1570.82	786.419	2
93	9.11602	IPI00747198.1; IPI00655604.5; IPI00472073.1	HLA-C;HLA-B;XXbac-BPG181B23.1;LOC100133382;LOC728687;MICA;HLA-A;LOC441528 HLA class I histocompatibility antigen, B-35 alpha chain precursor; HLA-C;HLA-B;XXbac-BPG181B23.1;LOC100133382;LOC728687;MICA;HLA-A;LOC441528 HLA class I histocompatibility antigen, B-53 alpha chain precursor; HLA-C;HLA-B;XXbac-BPG181B23.1;LOC100133382;LOC728687;MICA;HLA-A;LOC441528 HLA class I histocompatibility antigen, B…	0	auto - shared MS/MS	31	YLENGK	-0.000276996	1011.55	506.781	1011.55	506.781	2	0.404175	6.8392
93	9.11602	IPI00747198.1; IPI00655604.5; IPI00472073.1	HLA-C;HLA-B;XXbac-BPG181B23.1;LOC100133382;LOC728687;MICA;HLA-A;LOC441528 HLA class I histocompatibility antigen, B-35 alpha chain precursor; HLA-C;HLA-B;XXbac-BPG181B23.1;LOC100133382;LOC728687;MICA;HLA-A;LOC441528 HLA class I histocompatibility antigen, B-53 alpha chain precursor; HLA-C;HLA-B;XXbac-BPG181B23.1;LOC100133382;LOC728687;MICA;HLA-A;LOC441528 HLA class I histocompatibility antigen, B…	0	auto - shared MS/MS	36	YLENGKETLQR	-0.00976143	1638.87	547.298	1638.88	547.301	3	0.352893	8.86076
94	9.05077	IPI00305383.1	UQCRC2 Cytochrome b-c1 complex subunit 2, mitochondrial precursor	1	auto	99	EQNGDSLVHAAFVAESAVAGSAEANAFSVLQHVLGAGPHVK	-0.0998353	4373.13	875.633	4373.23	875.653	5
94	9.05077	IPI00305383.1	UQCRC2 Cytochrome b-c1 complex subunit 2, mitochondrial precursor	0	no quant - weak signal	0	GIYTISQATAAGDVIKAAYNQVK	-0.0532545	2670.39	891.139	2670.45	891.156	3
94	9.05077	IPI00305383.1	UQCRC2 Cytochrome b-c1 complex subunit 2, mitochondrial precursor	0	no quant	0	SSFK	0.153454	654.499	655.507	654.346	655.353	1
95	9.03361	IPI00218466.6	SEC61A1 Isoform 1 of Protein transport protein Sec61 subunit alpha isoform 1	0	no quant - weak signal	99	GMEFEGAIIALFHLLATR	-0.0487866	2132.11	711.71	2132.16	711.726	3
95	9.03361	IPI00218466.6	SEC61A1 Isoform 1 of Protein transport protein Sec61 subunit alpha isoform 1	0	no quant - weak signal	99	GTLMELGISPIVTSGLIMQLLAGAK	-0.00059856	2800.6	934.542	2800.6	934.542	3
95	9.03361	IPI00218466.6	SEC61A1 Isoform 1 of Protein transport protein Sec61 subunit alpha isoform 1	0	no quant	0	EQSEVGSMGALLF	0.0351525	1383.66	462.227	1383.62	462.215	3
96	9.02527	IPI00026185.5	CAPZB Isoform 1 of F-actin-capping protein subunit beta	0	no quant - weak signal	99	NLSDLIDLVPSLCEDLLSSVDQPLK	-0.413376	3059.19	1020.74	3059.6	1020.87	3
96	9.02527	IPI00026185.5	CAPZB Isoform 1 of F-actin-capping protein subunit beta	0	auto - low confidence	0	QLQRELSQVLTQRQIYIQP	0.00988167	2324.26	775.76	2324.25	775.757	3	0.2632	16.2076
97	8.97959	IPI00879359.1; IPI00789337.2; IPI00021263.3	- 28 kDa protein; YWHAZ cDNA, FLJ79516, highly similar to 14-3-3 protein zeta/delta; YWHAZ 14-3-3 protein zeta/delta	1	auto	99	DICNDVLSLLEK	-0.031811	1694.85	848.433	1694.88	848.449	2	1.14187	13.9701
98	8.95954	IPI00218918.5	ANXA1 Annexin A1	1	auto	99	ALTGHLEEVVLALLK	0.0128658	1893.17	632.063	1893.15	632.059	3	0.693231	20.477
98	8.95954	IPI00218918.5	ANXA1 Annexin A1	1	auto	99	GLGTDEDTLIEILASR	0.0308805	1846.01	924.013	1845.98	923.998	2	0.889876	15.0314
98	8.95954	IPI00218918.5	ANXA1 Annexin A1	0	auto - low confidence	0	AAMKGLGTDEDTLIEILASRTNKEIRDINR	-0.162901	3663.77	1222.27	3663.93	1222.32	3	1.91457	17.5114
98	8.95954	IPI00218918.5	ANXA1 Annexin A1	0	no quant	0	GVGTRHK	-0.0501067	1041.58	521.797	1041.63	521.822	2
98	8.95954	IPI00218918.5	ANXA1 Annexin A1	0	no quant	0	RKGTDVNVFNTILTTR	0.563004	2140.74	429.154	2140.17	429.042	5
99	8.95522	IPI00300096.4	RAB35 Ras-related protein Rab-35	0	no quant - weak signal	99	ENVNVEEMFNCITELVLR	-0.0263359	2341.1	781.373	2341.12	781.382	3
99	8.95522	IPI00300096.4	RAB35 Ras-related protein Rab-35	0	no quant	0	LLIIGDSGVGKSSLLLRFADNTFSGSYITTIGVDFKIRTVEINGEK	0.680505	5600.72	1121.15	5600.04	1121.02	5
100	8.7156	IPI00020436.4	RAB11B Ras-related protein Rab-11B	1	auto	99	NEFNLESK	-0.0047431	1267.66	634.837	1267.67	634.84	2	1.3626	29.0029
100	8.7156	IPI00020436.4	RAB11B Ras-related protein Rab-11B	0	no quant - weak signal	99	VVLIGDSGVGK	0.00256189	1330.81	666.412	1330.81	666.41	2
100	8.7156	IPI00020436.4	RAB11B Ras-related protein Rab-11B	1	auto	86	NILTEIYR	0.00692369	1164.67	583.342	1164.66	583.339	2	2.16698	29.3403
100	8.7156	IPI00020436.4	RAB11B Ras-related protein Rab-11B	1	auto	4.97076	AFAEK	0.0109808	852.506	427.26	852.495	427.255	2	0.653465	8.91052
101	8.63636	IPI00647915.1; IPI00644531.1; IPI00550363.3	TAGLN2 24 kDa protein; TAGLN2 21 kDa protein; TAGLN2 Transgelin-2	0	no quant	99	QYDADLEQILIQWITTQCR	0.373386	2526.61	843.211	2526.24	843.086	3
102	8.36177	IPI00872684.1; IPI00843975.1; IPI00746388.2	EZR 69 kDa protein; EZR Ezrin; EZR Ezrin	1	auto	99	GFPTWLK	0.0170757	1135.68	568.847	1135.66	568.839	2	0.254819	15.9443
102	8.36177	IPI00872684.1; IPI00843975.1; IPI00746388.2	EZR 69 kDa protein; EZR Ezrin; EZR Ezrin	1	auto	99	IALLEEAR	0.0174551	1057.64	529.829	1057.63	529.82	2	0.385823	20.3581
102	8.36177	IPI00872684.1; IPI00843975.1; IPI00746388.2	EZR 69 kDa protein; EZR Ezrin; EZR Ezrin	1	auto	96	DNAMLEYLK	-0.00217085	1383.73	692.872	1383.73	692.873	2	0.376955	26.7324
102	8.36177	IPI00872684.1; IPI00843975.1; IPI00746388.2	EZR 69 kDa protein; EZR Ezrin; EZR Ezrin	1	auto	14.8148	FGDYNK	-0.0260421	1030.51	516.261	1030.53	516.274	2	0.490282	9.95802
102	8.36177	IPI00872684.1; IPI00843975.1; IPI00746388.2	EZR 69 kDa protein; EZR Ezrin; EZR Ezrin	0	auto - shared MS/MS	2.57732	MAALRAK	0.0192343	903.564	452.789	903.545	452.78	2	0.92808	7.48124
102	8.36177	IPI00872684.1; IPI00843975.1; IPI00746388.2	EZR 69 kDa protein; EZR Ezrin; EZR Ezrin	0	no quant - weak signal	1.02052	ELMLR	0.0286727	820.489	411.252	820.46	411.237	2
102	8.36177	IPI00872684.1; IPI00843975.1; IPI00746388.2	EZR 69 kDa protein; EZR Ezrin; EZR Ezrin	0	auto - shared MS/MS	99	APDFVFYAPR	0.00394502	1325.69	663.854	1325.69	663.852	2	0.312114	16.2043
102	8.36177	IPI00872684.1; IPI00843975.1; IPI00746388.2	EZR 69 kDa protein; EZR Ezrin; EZR Ezrin	0	auto - low confidence	0	AQAREEK	-0.0891415	1119.52	560.769	1119.61	560.814	2	0.788931	5.94259
102	8.36177	IPI00872684.1; IPI00843975.1; IPI00746388.2	EZR 69 kDa protein; EZR Ezrin; EZR Ezrin	0	no quant	0	ETEKKRRETVER	-0.554883	1829.48	610.833	1830.03	611.018	3
102	8.36177	IPI00872684.1; IPI00843975.1; IPI00746388.2	EZR 69 kDa protein; EZR Ezrin; EZR Ezrin	0	auto - shared MS/MS	0.702948	FFLQVK	0.00627178	1068.66	535.339	1068.66	535.336	2	2.02958	24.3662
102	8.36177	IPI00872684.1; IPI00843975.1; IPI00746388.2	EZR 69 kDa protein; EZR Ezrin; EZR Ezrin	0	no quant - weak signal	9	IGFPWSEIR	0.0121623	1247.69	624.853	1247.68	624.846	2
102	8.36177	IPI00872684.1; IPI00843975.1; IPI00746388.2	EZR 69 kDa protein; EZR Ezrin; EZR Ezrin	0	no quant - weak signal	0	IYEK	-0.0458075	839.454	420.734	839.5	420.757	2
102	8.36177	IPI00872684.1; IPI00843975.1; IPI00746388.2	EZR 69 kDa protein; EZR Ezrin; EZR Ezrin	0	auto - shared MS/MS	99	LFFLQVK	0.0229697	1181.76	591.89	1181.74	591.878	2	0.358405	17.1963
102	8.36177	IPI00872684.1; IPI00843975.1; IPI00746388.2	EZR 69 kDa protein; EZR Ezrin; EZR Ezrin	0	auto - shared MS/MS	98	QLFDQVVK	0.00455909	1263.75	632.881	1263.74	632.879	2	0.631506	15.977
103	8.33333	IPI00795720.1; IPI00791992.1; IPI00749070.1; IPI00384548.2; IPI00215998.5	CD63 13 kDa protein; CD63 14 kDa protein; CD63 CD63 antigen isoform B; CD63 Lysosome-associated membrane protein-3 variant; CD63 CD63 antigen	1	auto	99	VMSEFNNNFR	0.0367085	1400.7	701.357	1400.66	701.339	2	1.22727	19.5685
103	8.33333	IPI00795720.1; IPI00791992.1; IPI00749070.1; IPI00384548.2; IPI00215998.5	CD63 13 kDa protein; CD63 14 kDa protein; CD63 CD63 antigen isoform B; CD63 Lysosome-associated membrane protein-3 variant; CD63 CD63 antigen	1	auto	7	IGGWLR	0.000856852	844.505	423.26	844.504	423.259	2	1.5158	9.65478
104	8.33333	IPI00026241.1	BST2 Bone marrow stromal antigen 2 precursor	1	auto	99	KVEELEGEITTLNHK	0.0824729	2171.3	724.774	2171.22	724.746	3	5.37776	26.388
105	8.28402	IPI00642948.1; IPI00253036.5	CD99 CD99 antigen isoform b precursor; CD99 Isoform I of CD99 antigen precursor	1	auto	99	ENAEQGEVDMESHR	-0.0296276	1774.73	592.582	1774.75	592.592	3	3.76451	14.8214
105	8.28402	IPI00642948.1; IPI00253036.5	CD99 CD99 antigen isoform b precursor; CD99 Isoform I of CD99 antigen precursor	0	auto - shared MS/MS	4.09357	LCFK	0.00758653	843.467	422.741	843.459	422.737	2	2.62081	32.4167
105	8.28402	IPI00642948.1; IPI00253036.5	CD99 CD99 antigen isoform b precursor; CD99 Isoform I of CD99 antigen precursor	0	auto - shared MS/MS	5	TLLEK	-0.009875	890.558	446.286	890.568	446.291	2	1.92945	22.9619
106	8.2397	IPI00021841.1	APOA1 Apolipoprotein A-I precursor	1	auto	99	DLATVYVDVLK	-0.0342258	1522.85	762.433	1522.89	762.45	2
106	8.2397	IPI00021841.1	APOA1 Apolipoprotein A-I precursor	0	no quant - weak signal	98	QGLLPVLESFK	-0.0168435	1517.89	759.952	1517.91	759.96	2
106	8.2397	IPI00021841.1	APOA1 Apolipoprotein A-I precursor	0	no quant	77	VSFLSALEEYTK	-0.0393183	1673.87	837.944	1673.91	837.963	2
106	8.2397	IPI00021841.1	APOA1 Apolipoprotein A-I precursor	1	auto	31	LSPLGEEMR	-0.0472108	1190.56	596.288	1190.61	596.312	2
106	8.2397	IPI00021841.1	APOA1 Apolipoprotein A-I precursor	0	no quant - weak signal	5	EQLGPVTQEFWDNLEKETEGLR	0.0164848	2905.49	969.503	2905.47	969.497	3
106	8.2397	IPI00021841.1	APOA1 Apolipoprotein A-I precursor	0	auto - shared MS/MS	1.81406	QLNLK	0.0121286	902.591	452.303	902.579	452.297	2	0.85783	5.23759
106	8.2397	IPI00021841.1	APOA1 Apolipoprotein A-I precursor	0	no quant - weak signal	0	ENGGAR	0.0206945	584.287	585.295	584.267	585.274	1
106	8.2397	IPI00021841.1	APOA1 Apolipoprotein A-I precursor	0	auto - low confidence	0	EYTK	0.0105193	827.474	414.744	827.463	414.739	2	0.776522	22.2535
106	8.2397	IPI00021841.1	APOA1 Apolipoprotein A-I precursor	0	auto - low confidence	0	QRLAAR	-0.00342729	857.528	429.771	857.532	429.773	2	1.00624	7.96096
107	8.13008	IPI00412607.6	RPL35 60S ribosomal protein L35	1	auto	99	VLTVINQTQK	4.77e-05	1430.87	716.442	1430.87	716.442	2	0.711913	21.0669
107	8.13008	IPI00412607.6	RPL35 60S ribosomal protein L35	1	auto	36	QLDDLK	0.000648315	1018.59	510.303	1018.59	510.302	2	0.822814	9.31718
107	8.13008	IPI00412607.6	RPL35 60S ribosomal protein L35	0	no quant - weak signal	1	LYPLR	-0.0364365	804.462	403.238	804.498	403.256	2
107	8.13008	IPI00412607.6	RPL35 60S ribosomal protein L35	0	auto - shared MS/MS	2.4055	EELLK	0.00623469	918.569	460.292	918.563	460.289	2	1.55604	12.5267
108	7.8481	IPI00640867.1; IPI00514055.1	GNAS GNAS complex locus isoform f; GNAS Isoform Gnas-1 of Guanine nucleotide-binding protein G(s) subunit alpha isoforms short	0	no quant - weak signal	99	IEDYFPEFAR	0.0152407	1429.72	715.865	1429.7	715.857	2
108	7.8481	IPI00640867.1; IPI00514055.1	GNAS GNAS complex locus isoform f; GNAS Isoform Gnas-1 of Guanine nucleotide-binding protein G(s) subunit alpha isoforms short	1	auto	99	VLTSGIFETK	-0.00957639	1381.8	691.905	1381.81	691.91	2	1.28735	19.8354
108	7.8481	IPI00640867.1; IPI00514055.1	GNAS GNAS complex locus isoform f; GNAS Isoform Gnas-1 of Guanine nucleotide-binding protein G(s) subunit alpha isoforms short	1	auto	80	GCLGNSK	-0.00908118	1011.5	506.757	1011.51	506.762	2	0.848184	15.8684
108	7.8481	IPI00640867.1; IPI00514055.1	GNAS GNAS complex locus isoform f; GNAS Isoform Gnas-1 of Guanine nucleotide-binding protein G(s) subunit alpha isoforms short	0	no quant - weak signal	49	LQEALNLFK	0.0204125	1362.83	682.423	1362.81	682.413	2
108	7.8481	IPI00640867.1; IPI00514055.1	GNAS GNAS complex locus isoform f; GNAS Isoform Gnas-1 of Guanine nucleotide-binding protein G(s) subunit alpha isoforms short	0	auto - shared MS/MS	22	IDVIK	0.016678	874.59	438.302	874.573	438.294	2	2.09845	16.6302
108	7.8481	IPI00640867.1; IPI00514055.1	GNAS GNAS complex locus isoform f; GNAS Isoform Gnas-1 of Guanine nucleotide-binding protein G(s) subunit alpha isoforms short	1	auto	5.67376	FQVDK	0.00765594	923.54	462.777	923.532	462.773	2	0.966101	9.90367
108	7.8481	IPI00640867.1; IPI00514055.1	GNAS GNAS complex locus isoform f; GNAS Isoform Gnas-1 of Guanine nucleotide-binding protein G(s) subunit alpha isoforms short	0	auto - low confidence	0.44899	LNLFK	-0.00226419	921.587	461.801	921.589	461.802	2	1.24894	19.6699
108	7.8481	IPI00640867.1; IPI00514055.1	GNAS GNAS complex locus isoform f; GNAS Isoform Gnas-1 of Guanine nucleotide-binding protein G(s) subunit alpha isoforms short	0	no quant - weak signal	0	DERRKWIQCFNDV	0.187636	2042.19	409.446	2042.01	409.409	5
108	7.8481	IPI00640867.1; IPI00514055.1	GNAS GNAS complex locus isoform f; GNAS Isoform Gnas-1 of Guanine nucleotide-binding protein G(s) subunit alpha isoforms short	0	no quant - weak signal	0	ILHVNGFNGEGGEEDPQAAR	-0.0217485	2255.04	752.686	2255.06	752.693	3
108	7.8481	IPI00640867.1; IPI00514055.1	GNAS GNAS complex locus isoform f; GNAS Isoform Gnas-1 of Guanine nucleotide-binding protein G(s) subunit alpha isoforms short	0	auto - shared MS/MS	99	LLLLGAGESGK	0.013856	1344.84	673.425	1344.82	673.418	2	0.548064	25.5858
108	7.8481	IPI00640867.1; IPI00514055.1	GNAS GNAS complex locus isoform f; GNAS Isoform Gnas-1 of Guanine nucleotide-binding protein G(s) subunit alpha isoforms short	0	auto - shared MS/MS	65	MFDVGGQR	0.0173057	1052.54	527.276	1052.52	527.267	2	1.08759	15.7816
108	7.8481	IPI00640867.1; IPI00514055.1	GNAS GNAS complex locus isoform f; GNAS Isoform Gnas-1 of Guanine nucleotide-binding protein G(s) subunit alpha isoforms short	0	no quant - weak signal	0	PHFTCAVDTENIRRVFNDCR	-0.632955	2627.56	438.934	2628.19	439.04	6
108	7.8481	IPI00640867.1; IPI00514055.1	GNAS GNAS complex locus isoform f; GNAS Isoform Gnas-1 of Guanine nucleotide-binding protein G(s) subunit alpha isoforms short	0	no quant - weak signal	0	QMRILHVNGFNGEGGEEDPQAAR	0.164738	2669.44	445.914	2669.27	445.886	6
108	7.8481	IPI00640867.1; IPI00514055.1	GNAS GNAS complex locus isoform f; GNAS Isoform Gnas-1 of Guanine nucleotide-binding protein G(s) subunit alpha isoforms short	0	auto - low confidence	0	SGIF	-0.0730238	422.144	423.151	422.217	423.224	1	1.55807	21.1046
108	7.8481	IPI00640867.1; IPI00514055.1	GNAS GNAS complex locus isoform f; GNAS Isoform Gnas-1 of Guanine nucleotide-binding protein G(s) subunit alpha isoforms short	0	auto - shared MS/MS	1.81406	STIVK	-0.00712468	834.535	418.275	834.542	418.278	2	1.10172	7.35601
108	7.8481	IPI00640867.1; IPI00514055.1	GNAS GNAS complex locus isoform f; GNAS Isoform Gnas-1 of Guanine nucleotide-binding protein G(s) subunit alpha isoforms short	0	auto - low confidence	0	VQDIK	0.0172787	889.565	445.79	889.548	445.781	2	1.14387	27.523
109	7.83699	IPI00872379.1; IPI00329801.12	ANXA5 Uncharacterized protein ANXA5 (Fragment); ANXA5 Annexin A5	1	auto	99	GLGTDEESILTLLTSR	0.0389645	1848.04	925.025	1848	925.005	2	1.2904	15.3603
109	7.83699	IPI00872379.1; IPI00329801.12	ANXA5 Uncharacterized protein ANXA5 (Fragment); ANXA5 Annexin A5	1	auto	99	VLTEIIASR	-0.00870713	1144.69	573.35	1144.69	573.354	2	1.02694	12.3868
109	7.83699	IPI00872379.1; IPI00329801.12	ANXA5 Uncharacterized protein ANXA5 (Fragment); ANXA5 Annexin A5	0	no quant - weak signal	2.4269	PEELRAIK	-0.231232	1258.52	630.266	1258.75	630.382	2
109	7.83699	IPI00872379.1; IPI00329801.12	ANXA5 Uncharacterized protein ANXA5 (Fragment); ANXA5 Annexin A5	0	auto - low confidence	0	GAGTNEKVLTEIIASR	0.019647	1846.01	924.013	1845.99	924.003	2	0.889876	15.0314
109	7.83699	IPI00872379.1; IPI00329801.12	ANXA5 Uncharacterized protein ANXA5 (Fragment); ANXA5 Annexin A5	0	no quant - weak signal	0	SIRSIPAYLAETLYYAMKGAGTDDHTLIR	0.0590543	3545.9	887.483	3545.84	887.468	4
109	7.83699	IPI00872379.1; IPI00329801.12	ANXA5 Uncharacterized protein ANXA5 (Fragment); ANXA5 Annexin A5	0	no quant - weak signal	0	VLTEIIASRTPEELRAIK	0.300706	2406.65	803.224	2406.35	803.124	3
110	7.83664	IPI00215948.4	CTNNA1 Isoform 1 of Catenin alpha-1	1	auto	99	AEVQNLGGELVVSGVDSAMSLIQAAK	-2.03012	2871.51	958.178	2873.54	958.854	3
110	7.83664	IPI00215948.4	CTNNA1 Isoform 1 of Catenin alpha-1	1	auto	99	AHVLAASVEQATENFLEK	-0.0100562	2244.19	749.07	2244.2	749.074	3	0.543478	12.9104
110	7.83664	IPI00215948.4	CTNNA1 Isoform 1 of Catenin alpha-1	1	auto	99	MSASQLEALCPQVINAALALAAKPQSK	-1.02549	3229.73	808.44	3230.76	808.696	4	0.556955	10.34
110	7.83664	IPI00215948.4	CTNNA1 Isoform 1 of Catenin alpha-1	0	no quant - weak signal	0	AEVQNLGGELVVSGVDSAMSLIQAAKNLMNAVVQTVK	0.49409	4359.89	1454.31	4359.4	1454.14	3
110	7.83664	IPI00215948.4	CTNNA1 Isoform 1 of Catenin alpha-1	0	auto - low confidence	0	DVRSRTSVQTEDDQLIAGQSAR	-0.700821	2574.61	430.108	2575.31	430.225	6
110	7.83664	IPI00215948.4	CTNNA1 Isoform 1 of Catenin alpha-1	0	no quant - weak signal	0	EALCPQVINAALALAAK	0.111002	1867.13	623.384	1867.02	623.347	3
110	7.83664	IPI00215948.4	CTNNA1 Isoform 1 of Catenin alpha-1	0	auto - low confidence	0	ERSDALNSAIDKMTKKTRDLRRQLRKAVMDHVSDSFLETNVPL	0.0941449	5705.2	1142.05	5705.11	1142.03	5	1.19317	20.6616
110	7.83664	IPI00215948.4	CTNNA1 Isoform 1 of Catenin alpha-1	0	no quant	0	VGHR	-0.0867842	611.276	612.283	611.363	612.37	1
111	7.83133	IPI00219301.7	MARCKS Myristoylated alanine-rich C-kinase substrate	1	auto	99	GEAAAERPGEAAVASSPSK	0.0140343	2072.09	691.703	2072.07	691.699	3	0.396256	13.435
111	7.83133	IPI00219301.7	MARCKS Myristoylated alanine-rich C-kinase substrate	1	auto	97	LSGFSFK	0.0171015	1072.63	537.324	1072.62	537.315	2	0.218462	7.84698
111	7.83133	IPI00219301.7	MARCKS Myristoylated alanine-rich C-kinase substrate	1	auto	0.816326	SGFSFK	0.0453156	815.475	408.745	815.43	408.722	2	0.338467	7.97703
111	7.83133	IPI00219301.7	MARCKS Myristoylated alanine-rich C-kinase substrate	0	auto - low confidence	0	FSFK	0.034815	815.513	408.764	815.479	408.747	2	0.681874	27.0842
112	7.75194	IPI00797941.1; IPI00215917.3	ARF3 14 kDa protein; ARF3 ADP-ribosylation factor 3	0	no quant - weak signal	95	DAVLLVFANK	0.0158076	1376.84	459.955	1376.83	459.95	3
112	7.75194	IPI00797941.1; IPI00215917.3	ARF3 14 kDa protein; ARF3 ADP-ribosylation factor 3	1	auto	53	TTILYK	0.00728229	1025.64	513.829	1025.64	513.826	2	1.13213	10.3175
112	7.75194	IPI00797941.1; IPI00215917.3	ARF3 14 kDa protein; ARF3 ADP-ribosylation factor 3	0	auto - low confidence	0	IFGNLLK	-0.0172428	1092.66	547.338	1092.68	547.347	2	0.479463	19.3234
112	7.75194	IPI00797941.1; IPI00215917.3	ARF3 14 kDa protein; ARF3 ADP-ribosylation factor 3	0	auto - low confidence	0.44899	ILYK	-0.0278912	823.513	412.764	823.541	412.778	2	0.710793	12.5755
112	7.75194	IPI00797941.1; IPI00215917.3	ARF3 14 kDa protein; ARF3 ADP-ribosylation factor 3	0	auto - low confidence	0	MGNIFGNLLKSLIGK	-0.105493	2037.1	408.427	2037.2	408.448	5	0.685991	25.1861
112	7.75194	IPI00797941.1; IPI00215917.3	ARF3 14 kDa protein; ARF3 ADP-ribosylation factor 3	0	no quant - weak signal	0	NIFGNLLK	-0.485694	1205.25	402.758	1205.74	402.92	3
113	7.73994	IPI00003865.1	HSPA8 Isoform 1 of Heat shock cognate 71 kDa protein	0	no quant - weak signal	99	DAGTIAGLNVLR	-0.0113816	1342.76	672.386	1342.77	672.392	2
113	7.73994	IPI00003865.1	HSPA8 Isoform 1 of Heat shock cognate 71 kDa protein	0	no quant - weak signal	99	LLQDFFNGK	0.0143955	1369.76	685.889	1369.75	685.882	2
113	7.73994	IPI00003865.1	HSPA8 Isoform 1 of Heat shock cognate 71 kDa protein	1	auto	99	SQIHDIVLVGGSTR	0.009882	1624.91	542.644	1624.9	542.641	3	0.728623	14.9052
113	7.73994	IPI00003865.1	HSPA8 Isoform 1 of Heat shock cognate 71 kDa protein	1	auto	99	VCNPIITK	-0.00600982	1220.68	611.347	1220.69	611.351	2	1.6095	21.3757
113	7.73994	IPI00003865.1	HSPA8 Isoform 1 of Heat shock cognate 71 kDa protein	1	auto	95	LIGDAAK	-0.0080424	974.592	488.303	974.6	488.307	2	0.916164	7.9195
113	7.73994	IPI00003865.1	HSPA8 Isoform 1 of Heat shock cognate 71 kDa protein	1	auto	64	EIAEAYLGK	-1.01701	1279.7	640.86	1280.72	641.368	2	0.98158	15.9822
113	7.73994	IPI00003865.1	HSPA8 Isoform 1 of Heat shock cognate 71 kDa protein	0	no quant - weak signal	62	FEELNADLFR	-0.00614924	1396.7	699.36	1396.71	699.363	2
113	7.73994	IPI00003865.1	HSPA8 Isoform 1 of Heat shock cognate 71 kDa protein	0	auto - shared MS/MS	40	VQVEYK	0.00799807	1052.62	527.317	1052.61	527.313	2	0.949956	11.6014
113	7.73994	IPI00003865.1	HSPA8 Isoform 1 of Heat shock cognate 71 kDa protein	0	auto - shared MS/MS	11	GTLDPVEK	0.015185	1145.67	573.842	1145.65	573.834	2	0.628339	7.97516
113	7.73994	IPI00003865.1	HSPA8 Isoform 1 of Heat shock cognate 71 kDa protein	0	auto - shared MS/MS	2.08333	ALRDAKL	0.00812569	1073.69	537.851	1073.68	537.847	2	1.34881	14.5376
113	7.73994	IPI00003865.1	HSPA8 Isoform 1 of Heat shock cognate 71 kDa protein	0	auto - low confidence	0.476992	IAEFK	0.012989	894.555	448.285	894.542	448.278	2	0.806151	15.6162
113	7.73994	IPI00003865.1	HSPA8 Isoform 1 of Heat shock cognate 71 kDa protein	0	no quant - weak signal	0	DIDANGILNVSAVDK	-0.0412397	1831.94	611.653	1831.98	611.666	3
113	7.73994	IPI00003865.1	HSPA8 Isoform 1 of Heat shock cognate 71 kDa protein	0	no quant	0	NWLDKNQTAEK	-0.0531672	1649.81	550.943	1649.86	550.961	3
113	7.73994	IPI00003865.1	HSPA8 Isoform 1 of Heat shock cognate 71 kDa protein	0	no quant	0	TACERAKR	0.575582	1268.25	423.757	1267.67	423.565	3
113	7.73994	IPI00003865.1	HSPA8 Isoform 1 of Heat shock cognate 71 kDa protein	0	auto - low confidence	0.44899	VEDEK	0.05287	906.543	454.279	906.49	454.252	2	1.24781	6.40327
114	7.73481	IPI00100980.9	EHD2 EH domain-containing protein 2	1	auto	99	FMCAQLPNQVLESISIIDTPGILSGAK	-1.05614	3177.61	1060.21	3178.67	1060.56	3	1.56561	17.2129
114	7.73481	IPI00100980.9	EHD2 EH domain-containing protein 2	1	auto	99	LLEALDEMLTHDIAK	0.0147864	1999.11	667.376	1999.09	667.371	3	1.63668	14.8532
114	7.73481	IPI00100980.9	EHD2 EH domain-containing protein 2	1	auto	19	LFELEEQDLFR	-1.02306	1580.79	791.404	1581.82	791.915	2	1.194	7.28669
114	7.73481	IPI00100980.9	EHD2 EH domain-containing protein 2	0	no quant	0	GGARGQQPEAIR	-0.0899344	1383.64	462.222	1383.73	462.252	3
114	7.73481	IPI00100980.9	EHD2 EH domain-containing protein 2	0	no quant	0	LNDLVKRARLVRVHAYI	0.156984	2340.56	1171.29	2340.4	1171.21	2
114	7.73481	IPI00100980.9	EHD2 EH domain-containing protein 2	0	auto - low confidence	0	LNPFGNTFLNRFMCAQLPNQVLESISI	0.0535478	3113.56	1038.86	3113.5	1038.84	3	1.44736	12.6804
114	7.73481	IPI00100980.9	EHD2 EH domain-containing protein 2	0	no quant	0	RGGARGQQPEAI	-0.0899344	1383.64	462.222	1383.73	462.252	3
115	7.73481	IPI00789163.1; IPI00296147.3	TMEM119 19 kDa protein; TMEM119 Transmembrane protein 119 precursor	1	auto	97	APDSRPEEALDSSR	-0.0247534	1672.79	558.604	1672.81	558.612	3	22.0485	32.1933
115	7.73481	IPI00789163.1; IPI00296147.3	TMEM119 19 kDa protein; TMEM119 Transmembrane protein 119 precursor	0	auto - shared MS/MS	2.92096	SVPLK	-0.0163117	830.531	416.273	830.547	416.281	2	1.60161	8.63044
115	7.73481	IPI00789163.1; IPI00296147.3	TMEM119 19 kDa protein; TMEM119 Transmembrane protein 119 precursor	0	no quant - weak signal	0.505107	QLQADILAA	0.0293883	1086.63	544.324	1086.6	544.309	2
116	7.69231	IPI00386908.3; IPI00018963.3	PARVA Isoform 2 of Alpha-parvin; PARVA Isoform 1 of Alpha-parvin	1	auto	99	VLIDWINDVLVGER	0.0128646	1784.01	893.011	1784	893.005	2	1.1147	20.5196
117	7.69231	IPI00868816.1; IPI00024933.3	- Pseudogene candidate; RPL12 60S ribosomal protein L12	1	auto	99	IGPLGLSPK	0.00105195	1168.74	585.379	1168.74	585.378	2	0.891854	25.3794
117	7.69231	IPI00868816.1; IPI00024933.3	- Pseudogene candidate; RPL12 60S ribosomal protein L12	0	auto - shared MS/MS	36.3682	ALIIK	-0.00853238	844.59	423.303	844.599	423.307	2	1.54442	27.7139
117	7.44681	IPI00793102.1; IPI00029731.8	RPL35A 11 kDa protein; RPL35A 60S ribosomal protein L35a	1	auto	99	AIFAGYK	0.00367687	1056.62	529.32	1056.62	529.318	2	1.11863	15.588
117	7.44681	IPI00793102.1; IPI00029731.8	RPL35A 11 kDa protein; RPL35A 60S ribosomal protein L35a	0	auto - low confidence	0	VIWGK	0.00202258	889.565	445.79	889.563	445.789	2	1.14387	27.523
118	7.43243	IPI00456758.4; IPI00398135.2	RPL27A 60S ribosomal protein L27a; hCG_21078 hypothetical protein LOC389435	1	auto	99	TGAAPIIDVVR	-0.00732271	1254.73	628.375	1254.74	628.378	2	0.669158	16.0375
118	7.43243	IPI00456758.4; IPI00398135.2	RPL27A 60S ribosomal protein L27a; hCG_21078 hypothetical protein LOC389435	1	auto	4.97076	INFDK	0.0130957	923.545	462.78	923.532	462.773	2	0.910961	12.1166
118	7.43243	IPI00456758.4; IPI00398135.2	RPL27A 60S ribosomal protein L27a; hCG_21078 hypothetical protein LOC389435	0	no quant	0	NQSFCPTVNL	-0.271112	1328.32	443.779	1328.59	443.869	3
118	7.43243	IPI00456758.4; IPI00398135.2	RPL27A 60S ribosomal protein L27a; hCG_21078 hypothetical protein LOC389435	0	no quant	0	YHPGYFGKVGMKHYHLKR	-0.0826481	2793.47	559.701	2793.55	559.717	5
119	7.42188	IPI00029133.4	ATP5F1 ATP synthase subunit b, mitochondrial precursor	1	auto	99	LAQLEEAK	0.00348604	1188.7	595.357	1188.7	595.355	2	0.792286	10.1993
119	7.42188	IPI00029133.4	ATP5F1 ATP synthase subunit b, mitochondrial precursor	0	no quant - weak signal	99	PVPPLPEYGGK	-0.0111486	1440.81	721.413	1440.82	721.418	2
119	7.42188	IPI00029133.4	ATP5F1 ATP synthase subunit b, mitochondrial precursor	1	auto	10.9863	CIADLK	0.0172345	995.556	498.785	995.539	498.777	2	1.68691	15.9839
119	7.42188	IPI00029133.4	ATP5F1 ATP synthase subunit b, mitochondrial precursor	0	auto - shared MS/MS	8.33333	VADFADK	-0.00740894	1052.57	527.291	1052.57	527.295	2	0.683096	8.2208
119	7.42188	IPI00029133.4	ATP5F1 ATP synthase subunit b, mitochondrial precursor	0	auto - low confidence	0.44899	QLEEAK	0.0266824	1004.6	503.308	1004.57	503.295	2	1.03417	5.65154
119	7.42188	IPI00029133.4	ATP5F1 ATP synthase subunit b, mitochondrial precursor	0	auto - low confidence	0	FLYPK	-0.00676323	954.571	478.293	954.578	478.296	2	1.9989	17.4544
120	7.28745	IPI00796861.1	LOC100130892 WUGSC:H_RG054D04.1 protein	0	no quant - weak signal	99	YGIICMEDLIHEIYTVGK	-0.0101647	2430.21	811.079	2430.22	811.082	3
120	7.28745	IPI00796861.1	LOC100130892 WUGSC:H_RG054D04.1 protein	0	auto - shared MS/MS	25	VLQLLR	0.00723634	884.6	443.307	884.593	443.304	2	0.833542	11.3699
120	7.28745	IPI00796861.1	LOC100130892 WUGSC:H_RG054D04.1 protein	0	auto - low confidence	0.460157	ASTNMLRIVEPYI	-0.0216358	1666.85	834.433	1666.87	834.443	2	1.82209	18.3871
120	7.28745	IPI00796861.1	LOC100130892 WUGSC:H_RG054D04.1 protein	0	no quant	0	LAFVIRIRGISGVSPK	0.0511508	2016.3	1009.16	2016.25	1009.13	2
120	7.28745	IPI00796861.1	LOC100130892 WUGSC:H_RG054D04.1 protein	0	auto - low confidence	0	SVNELIYKSGYGKINK	-0.0276243	2389.34	598.343	2389.37	598.35	4	1.9592	25.327
121	7.2	IPI00012750.3	RPS25 40S ribosomal protein S25	1	auto	99	AALQELLSK	0.00762373	1259.78	630.896	1259.77	630.892	2	0.711873	24.15
121	7.2	IPI00012750.3	RPS25 40S ribosomal protein S25	0	no quant - weak signal	12.5527	LNNLVLF	0.0491371	975.637	488.826	975.588	488.801	2
121	7.2	IPI00012750.3	RPS25 40S ribosomal protein S25	0	no quant	0	LNNLVLFDKATYDK	0.529637	2086.7	522.682	2086.17	522.549	4
121	7.2	IPI00012750.3	RPS25 40S ribosomal protein S25	0	auto - shared MS/MS	68	VLFDK	-0.0296211	908.528	455.271	908.557	455.286	2	2.37358	26.6327
122	7.17949	IPI00176903.2	PTRF Isoform 1 of Polymerase I and transcript release factor	1	auto	99	EGQVEVLK	-0.0604531	1188.64	595.325	1188.7	595.355	2	0.611251	14.1022
122	7.17949	IPI00176903.2	PTRF Isoform 1 of Polymerase I and transcript release factor	1	auto	99	SFTPDHVVYAR	0.0118701	1434.75	479.257	1434.74	479.253	3	0.63106	8.4821
122	7.17949	IPI00176903.2	PTRF Isoform 1 of Polymerase I and transcript release factor	1	auto	99	VMIYQDEVK	0.00726842	1411.77	706.892	1411.76	706.889	2	0.56229	26.2026
122	7.17949	IPI00176903.2	PTRF Isoform 1 of Polymerase I and transcript release factor	0	auto - shared MS/MS	3.7037	LSISK	-0.000288933	834.542	418.278	834.542	418.278	2	0.691893	15.5745
122	7.17949	IPI00176903.2	PTRF Isoform 1 of Polymerase I and transcript release factor	0	auto - shared MS/MS	1.37474	EELIK	0.00623469	918.569	460.292	918.563	460.289	2	1.55604	12.5267
122	7.17949	IPI00176903.2	PTRF Isoform 1 of Polymerase I and transcript release factor	1	auto	0.897868	QAGQIK	0.0283299	933.566	467.79	933.537	467.776	2	0.760487	8.1008
122	7.17949	IPI00176903.2	PTRF Isoform 1 of Polymerase I and transcript release factor	0	auto - low confidence	0	SGLRRVDDFK	-0.0403995	1335.7	668.856	1335.74	668.876	2	1.63066	22.9102
123	7.15288	IPI00827658.1	CD44 Isoform 7 of CD44 antigen precursor	1	auto	99	ALSIGFETCR	0.000216249	1285.63	643.821	1285.63	643.821	2	1.90543	7.18232
123	7.15288	IPI00827658.1	CD44 Isoform 7 of CD44 antigen precursor	1	auto	99	LVINSGNGAVEDR	0.0249499	1487.8	744.905	1487.77	744.892	2	2.33608	34.1337
123	7.15288	IPI00827658.1	CD44 Isoform 7 of CD44 antigen precursor	1	auto	99	NLQNVDMK	-0.0123078	1248.66	625.338	1248.67	625.344	2	1.27395	8.11644
123	7.15288	IPI00827658.1	CD44 Isoform 7 of CD44 antigen precursor	1	auto	99	TEAADLCK	-0.0107977	1183.57	592.793	1183.58	592.798	2	3.87526	9.89202
123	7.15288	IPI00827658.1	CD44 Isoform 7 of CD44 antigen precursor	1	auto	99	YGFIEGHVVIPR	-0.00578296	1529.84	510.955	1529.85	510.956	3	1.79841	10.922
123	7.15288	IPI00827658.1	CD44 Isoform 7 of CD44 antigen precursor	1	auto	2.4055	SQEMVHLVNK	-0.0251151	1471.78	491.601	1471.81	491.609	3	1.60902	14.0889
123	7.15288	IPI00827658.1	CD44 Isoform 7 of CD44 antigen precursor	0	no quant - weak signal	0	FAGVFHVEK	-0.0262179	1202.63	602.323	1202.66	602.336	2
123	7.15288	IPI00827658.1	CD44 Isoform 7 of CD44 antigen precursor	0	no quant - weak signal	0	TGPLSMTTRNR	0.0129758	1232.64	411.888	1232.63	411.884	3
123	7.15288	IPI00827658.1	CD44 Isoform 7 of CD44 antigen precursor	0	auto - low confidence	0	YVQK	-0.00838043	824.492	413.253	824.5	413.257	2	1.3671	5.83616
124	7.11806	IPI00872814.1; IPI00219365.3	MSN Uncharacterized protein MSN (Fragment); MSN Moesin	0	auto - shared MS/MS	99	APDFVFYAPR	0.00426891	1325.69	663.854	1325.69	663.852	2	0.96895	23.2184
124	7.11806	IPI00872814.1; IPI00219365.3	MSN Uncharacterized protein MSN (Fragment); MSN Moesin	0	no quant - weak signal	99	EDAVLEYLK	0.010129	1366.77	684.392	1366.76	684.387	2
124	7.11806	IPI00872814.1; IPI00219365.3	MSN Uncharacterized protein MSN (Fragment); MSN Moesin	1	auto	99	GFSTWLK	-0.0187394	1125.62	563.819	1125.64	563.829	2	0.771427	26.2369
124	7.11806	IPI00872814.1; IPI00219365.3	MSN Uncharacterized protein MSN (Fragment); MSN Moesin	0	auto - shared MS/MS	99	LFFLQVK	0.0229697	1181.76	591.89	1181.74	591.878	2	0.358405	17.1963
124	7.11806	IPI00872814.1; IPI00219365.3	MSN Uncharacterized protein MSN (Fragment); MSN Moesin	0	auto - shared MS/MS	98	QLFDQVVK	0.00455909	1263.75	632.881	1263.74	632.879	2	0.631506	15.977
124	7.11806	IPI00872814.1; IPI00219365.3	MSN Uncharacterized protein MSN (Fragment); MSN Moesin	1	auto	93	ISQLEMAR	0.965325	1091.56	546.786	1090.59	546.304	2	0.878992	24.519
124	7.11806	IPI00872814.1; IPI00219365.3	MSN Uncharacterized protein MSN (Fragment); MSN Moesin	1	auto	83	ALELEQER	0.0139667	1130.62	566.317	1130.61	566.31	2	0.606376	30.4158
124	7.11806	IPI00872814.1; IPI00219365.3	MSN Uncharacterized protein MSN (Fragment); MSN Moesin	1	auto	47	ESPLLFK	0.000228724	1120.67	561.344	1120.67	561.344	2	0.504132	20.9177
124	7.11806	IPI00872814.1; IPI00219365.3	MSN Uncharacterized protein MSN (Fragment); MSN Moesin	0	no quant - weak signal	9	IGFPWSEIR	0.0121623	1247.69	624.853	1247.68	624.846	2
124	7.11806	IPI00872814.1; IPI00219365.3	MSN Uncharacterized protein MSN (Fragment); MSN Moesin	0	auto - shared MS/MS	7.72947	AMLENEK	0.0510652	1121.65	561.832	1121.6	561.807	2	0.859146	5.60522
124	7.11806	IPI00872814.1; IPI00219365.3	MSN Uncharacterized protein MSN (Fragment); MSN Moesin	1	auto	1.92744	TANDMIHAENMR	0.0458007	1545.76	516.261	1545.71	516.246	3	0.451769	28.6272
124	7.11806	IPI00872814.1; IPI00219365.3	MSN Uncharacterized protein MSN (Fragment); MSN Moesin	0	auto - shared MS/MS	0.702948	FFLQVK	0.00627178	1068.66	535.339	1068.66	535.336	2	2.02958	24.3662
124	7.11806	IPI00872814.1; IPI00219365.3	MSN Uncharacterized protein MSN (Fragment); MSN Moesin	0	auto - low confidence	0.454545	LLFK	-0.0397515	807.506	404.76	807.546	404.78	2	0.837677	13.2587
124	7.11806	IPI00872814.1; IPI00219365.3	MSN Uncharacterized protein MSN (Fragment); MSN Moesin	0	auto - low confidence	0	AQAREEK	-0.0891415	1119.52	560.769	1119.61	560.814	2	0.788931	5.94259
124	7.11806	IPI00872814.1; IPI00219365.3	MSN Uncharacterized protein MSN (Fragment); MSN Moesin	0	auto - low confidence	0	EMAEK	0.0101218	894.483	448.249	894.472	448.243	2	0.589762	14.2409
125	7.10059	IPI00008986.1	SLC7A5 Large neutral amino acids transporter small subunit 1	0	no quant - weak signal	99	NITLLNGVAIIVGTIIGSGIFVTPTGVLK	-0.455996	3167.46	1056.83	3167.91	1056.98	3
125	7.10059	IPI00008986.1	SLC7A5 Large neutral amino acids transporter small subunit 1	1	auto	97	LFFVGSR	0.0200408	968.577	485.296	968.557	485.286	2	2.05719	8.42702
125	7.10059	IPI00008986.1	SLC7A5 Large neutral amino acids transporter small subunit 1	0	no quant	0	AIIVGTIIGSGIF	-0.0245411	1403.83	468.949	1403.85	468.958	3
125	7.10059	IPI00008986.1	SLC7A5 Large neutral amino acids transporter small subunit 1	0	no quant - weak signal	0	VNLALPVFFILACLFL	0.130763	1854.15	928.082	1854.02	928.017	2
126	7.09459	IPI00297626.3	STXBP3 Syntaxin-binding protein 3	0	no quant - weak signal	99	DAIMETMADQIVTVCATLDENPGVR	0.0135762	2881.36	961.46	2881.35	961.456	3
126	7.09459	IPI00297626.3	STXBP3 Syntaxin-binding protein 3	1	auto	99	MTDLLEEGITVVENIYK	-0.0212861	2254.18	752.4	2254.2	752.408	3	4.16219	41.7752
126	7.09459	IPI00297626.3	STXBP3 Syntaxin-binding protein 3	1	auto	10.9863	IMLLDEFTTK	0.0779481	1497.91	749.964	1497.84	749.925	2	1.32122	9.02529
126	7.09459	IPI00297626.3	STXBP3 Syntaxin-binding protein 3	0	auto - low confidence	0	MPHFR	-0.199229	862.225	432.12	862.424	432.219	2	3.09312	21.2045
127	7.0632	IPI00019906.1	BSG Isoform 2 of Basigin precursor	1	auto	99	FFVSSSQGR	-0.0103962	1157.58	579.8	1157.6	579.805	2	1.16396	6.50718
127	7.0632	IPI00019906.1	BSG Isoform 2 of Basigin precursor	1	auto	99	GSDQAIITLR	0.00325392	1216.69	609.354	1216.69	609.352	2	0.878992	24.519
127	7.0632	IPI00019906.1	BSG Isoform 2 of Basigin precursor	1	auto	92	ITDSEDK	-0.00995228	1094.56	548.287	1094.57	548.292	2	1.56788	6.33888
127	7.0632	IPI00019906.1	BSG Isoform 2 of Basigin precursor	1	auto	90	EDALPGQK	-0.000592026	1144.63	573.323	1144.63	573.324	2	1.37789	9.16456
127	7.0632	IPI00019906.1	BSG Isoform 2 of Basigin precursor	1	auto	61	SGAAGTVFTTVEDLGSK	0.0298493	1782.94	595.321	1782.91	595.311	3	1.50514	28.5958
127	7.0632	IPI00019906.1	BSG Isoform 2 of Basigin precursor	1	auto	57	GTANIQLHGPPR	0.00116178	1403.78	468.933	1403.78	468.932	3	0.964351	17.1644
127	7.0632	IPI00019906.1	BSG Isoform 2 of Basigin precursor	0	auto - shared MS/MS	39	GGVVLK	-0.00183208	859.572	430.793	859.573	430.794	2	0.673414	4.39478
127	7.0632	IPI00019906.1	BSG Isoform 2 of Basigin precursor	0	auto - low confidence	0.0945017	AAALFVLLGF	-0.0337747	1164.67	583.342	1164.7	583.359	2	2.39978	32.5762
127	7.0632	IPI00019906.1	BSG Isoform 2 of Basigin precursor	0	no quant	0	AVKSSEHINEGETAMLVCKSESVPP	-0.00149897	3119.57	520.935	3119.57	520.935	6
127	7.0632	IPI00019906.1	BSG Isoform 2 of Basigin precursor	0	no quant - weak signal	0	GSDQAIITLRVR	-0.00964018	1328.73	665.373	1328.74	665.378	2
127	7.0632	IPI00019906.1	BSG Isoform 2 of Basigin precursor	0	no quant - weak signal	0	IYEK	-0.0458075	839.454	420.734	839.5	420.757	2
127	7.0632	IPI00019906.1	BSG Isoform 2 of Basigin precursor	0	auto - low confidence	0	TEFK	0.0169729	811.485	406.75	811.468	406.741	2	1.10554	12.5811
128	6.91489	IPI00215719.6	RPL18 60S ribosomal protein L18	0	no quant - weak signal	99	TAVVVGTITDDVR	0.0121023	1488.84	745.427	1488.83	745.421	2
128	6.91489	IPI00215719.6	RPL18 60S ribosomal protein L18	0	auto - low confidence	0	SGPR	0.00260552	415.221	416.228	415.218	416.225	1	1.86404	28.7817
128	6.91489	IPI00215719.6	RPL18 60S ribosomal protein L18	0	auto - low confidence	0	VQEVPKLK	-0.038506	1228.72	615.37	1228.76	615.389	2	1.40703	20.714
129	6.84932	IPI00221092.8	RPS16 40S ribosomal protein S16	1	auto	99	LLEPVLLLGK	-0.0137882	1381.9	691.958	1381.92	691.965	2	0.795419	11.0069
129	6.84932	IPI00221092.8	RPS16 40S ribosomal protein S16	0	auto - low confidence	0	AGVDIRVRVK	-0.0729803	1400.8	701.406	1400.87	701.443	2	5.89976	14.3833
129	6.84932	IPI00221092.8	RPS16 40S ribosomal protein S16	0	no quant	0	KEIKDILIQYDRTLLVADPRR	0.337903	3019.09	504.19	3018.76	504.133	6
129	6.84932	IPI00221092.8	RPS16 40S ribosomal protein S16	0	no quant	0	QSISKALVAYY	-0.348157	1448.36	483.794	1448.71	483.91	3
130	6.72098	IPI00876857.1; IPI00749429.1	TTYH3 Isoform 2 of Protein tweety homolog 3; TTYH3 Isoform 1 of Protein tweety homolog 3	1	auto	99	ALVEMQDVVAELLR	-0.0131013	1728.94	865.479	1728.96	865.486	2	1.09596	17.6439
130	6.72098	IPI00876857.1; IPI00749429.1	TTYH3 Isoform 2 of Protein tweety homolog 3; TTYH3 Isoform 1 of Protein tweety homolog 3	0	no quant	99	LQGLLETLLGYTAAIPFWR	-0.984878	2304.31	769.111	2305.3	769.439	3
130	6.72098	IPI00876857.1; IPI00749429.1	TTYH3 Isoform 2 of Protein tweety homolog 3; TTYH3 Isoform 1 of Protein tweety homolog 3	0	no quant	0	AAPWWVSLLHRLPHF	0.376699	1845.36	462.347	1844.98	462.253	4
130	6.72098	IPI00876857.1; IPI00749429.1	TTYH3 Isoform 2 of Protein tweety homolog 3; TTYH3 Isoform 1 of Protein tweety homolog 3	0	no quant	0	CENTPLIGRESPP	-0.30584	1617.46	540.159	1617.76	540.261	3
130	6.72098	IPI00876857.1; IPI00749429.1	TTYH3 Isoform 2 of Protein tweety homolog 3; TTYH3 Isoform 1 of Protein tweety homolog 3	0	auto - low confidence	0	TVPWEQPATK	0.0357883	1342.74	672.375	1342.7	672.357	2	1.59699	9.90535
131	6.7086	IPI00337494.7	SLC25A24 Isoform 1 of Calcium-binding mitochondrial carrier protein SCaMC-1	0	no quant - weak signal	99	DSVNPGVMVLLGCGALSSTCGQLASYPLALVR	0.0547057	3426.75	1143.26	3426.7	1143.24	3
131	6.7086	IPI00337494.7	SLC25A24 Isoform 1 of Calcium-binding mitochondrial carrier protein SCaMC-1	0	no quant - weak signal	0	GYVPNLLGIIPYAGIDLAVYELLK	0.12277	2891.79	964.937	2891.67	964.896	3
131	6.7086	IPI00337494.7	SLC25A24 Isoform 1 of Calcium-binding mitochondrial carrier protein SCaMC-1	0	no quant - weak signal	0	IMMQVHGSKSDKMNIFGGFRQMVK	-0.105526	3313.65	1105.56	3313.76	1105.59	3
131	6.7086	IPI00337494.7	SLC25A24 Isoform 1 of Calcium-binding mitochondrial carrier protein SCaMC-1	0	auto - low confidence	0	LRWLR	-0.0355287	844.505	423.26	844.54	423.278	2	1.5158	9.65478
132	6.56455	IPI00759776.1	ACTN1 Actinin alpha 1 isoform b	1	auto	99	LASDLLEWIR	0.0109646	1358.78	680.397	1358.77	680.391	2	1.54676	11.4765
132	6.56455	IPI00759776.1	ACTN1 Actinin alpha 1 isoform b	1	auto	99	LLETIDQLYLEYAK	0.074927	1999.19	1000.6	1999.11	1000.56	2	0.723122	20.6778
132	6.56455	IPI00759776.1	ACTN1 Actinin alpha 1 isoform b	1	auto	99	LMLLLEVISGER	0.0136239	1515.9	758.955	1515.88	758.948	2	1.3717	23.8661
132	6.56455	IPI00759776.1	ACTN1 Actinin alpha 1 isoform b	1	auto	99	VGWEQLLTTIAR	-0.000408442	1529.87	765.942	1529.87	765.942	2	2.31056	11.0886
132	6.56455	IPI00759776.1	ACTN1 Actinin alpha 1 isoform b	0	no quant - weak signal	98	MTLGMIWTIILR	0.120069	1591.03	796.523	1590.91	796.463	2
132	6.56455	IPI00759776.1	ACTN1 Actinin alpha 1 isoform b	0	auto - shared MS/MS	31.3262	LLEVISGER	0.00742745	1158.68	580.347	1158.67	580.344	2	0.665565	13.279
132	6.56455	IPI00759776.1	ACTN1 Actinin alpha 1 isoform b	0	no quant - weak signal	5.55617	GWEQLLTTIAR	-5.96908	1424.83	713.423	1430.8	716.407	2
132	6.56455	IPI00759776.1	ACTN1 Actinin alpha 1 isoform b	0	no quant	0	DHLAEKF	0.0812202	1146.71	574.362	1146.63	574.321	2
132	6.56455	IPI00759776.1	ACTN1 Actinin alpha 1 isoform b	0	auto - low confidence	0	ENIEEDFRDGLKLMLLLEVISGER	-0.0728556	3121.58	1041.54	3121.66	1041.56	3	1.08196	14.2305
132	6.56455	IPI00759776.1	ACTN1 Actinin alpha 1 isoform b	0	no quant - weak signal	0	ILAGDKNYITMDELR	0.173541	1896.15	949.083	1895.98	948.997	2
132	6.56455	IPI00759776.1	ACTN1 Actinin alpha 1 isoform b	0	auto - low confidence	0	LLEVISGERLAKPER	0.130527	1999.29	1000.65	1999.16	1000.59	2	2.53808	20.2206
132	6.56455	IPI00759776.1	ACTN1 Actinin alpha 1 isoform b	0	auto - low confidence	0	PKIDQLEGDHQLIQEALIFDNKHTNYTMEHIRVGWEQLLTTIAR	0.803687	5706.77	952.135	5705.96	952.001	6	1.29473	24.2022
132	6.56455	IPI00759776.1	ACTN1 Actinin alpha 1 isoform b	0	no quant - weak signal	0	QFGAQANVIGP	0.0603152	1245.71	623.861	1245.65	623.831	2
132	6.56455	IPI00759776.1	ACTN1 Actinin alpha 1 isoform b	0	no quant - weak signal	0	RACLISMGYNMGEAEFARIMSIVDPNRLGVVTFQAFIDFMSRETADTDTADQVMASFK	0.48468	6832.73	1139.8	6832.25	1139.72	6
133	6.42202	IPI00642117.4; IPI00026268.3	GNB1 Beta-subunit signal transducing proteins GS/GI; GNB1 Guanine nucleotide-binding protein G(I)/G(S)/G(T) subunit beta-1	1	auto	99	LIIWDSYTTNK	0.0118903	1640.91	821.464	1640.9	821.458	2	0.993484	25.2841
133	6.42202	IPI00642117.4; IPI00026268.3	GNB1 Beta-subunit signal transducing proteins GS/GI; GNB1 Guanine nucleotide-binding protein G(I)/G(S)/G(T) subunit beta-1	1	auto	99	LLVSASQDGK	-0.00487761	1304.75	653.382	1304.75	653.384	2	0.844463	16.3723
133	6.42202	IPI00642117.4; IPI00026268.3	GNB1 Beta-subunit signal transducing proteins GS/GI; GNB1 Guanine nucleotide-binding protein G(I)/G(S)/G(T) subunit beta-1	0	auto - shared MS/MS	78	LFDLR	-0.00219156	806.475	404.245	806.477	404.246	2	0.966478	17.8296
133	6.42202	IPI00642117.4; IPI00026268.3	GNB1 Beta-subunit signal transducing proteins GS/GI; GNB1 Guanine nucleotide-binding protein G(I)/G(S)/G(T) subunit beta-1	0	no quant - weak signal	23	AGVLAGHDNR	-0.00299167	1034.52	518.269	1034.53	518.27	2
133	6.42202	IPI00642117.4; IPI00026268.3	GNB1 Beta-subunit signal transducing proteins GS/GI; GNB1 Guanine nucleotide-binding protein G(I)/G(S)/G(T) subunit beta-1	0	no quant - weak signal	7.97101	LWDVR	0.0158521	831.488	416.751	831.472	416.744	2
133	6.42202	IPI00642117.4; IPI00026268.3	GNB1 Beta-subunit signal transducing proteins GS/GI; GNB1 Guanine nucleotide-binding protein G(I)/G(S)/G(T) subunit beta-1	0	no quant - weak signal	3.93519	VHAIPLR	-0.00481686	830.508	416.261	830.513	416.264	2
133	6.42202	IPI00642117.4; IPI00026268.3	GNB1 Beta-subunit signal transducing proteins GS/GI; GNB1 Guanine nucleotide-binding protein G(I)/G(S)/G(T) subunit beta-1	0	auto - shared MS/MS	3.55436	DSFLK	-0.00119889	896.52	449.267	896.521	449.268	2	0.794537	13.2237
133	6.42202	IPI00642117.4; IPI00026268.3	GNB1 Beta-subunit signal transducing proteins GS/GI; GNB1 Guanine nucleotide-binding protein G(I)/G(S)/G(T) subunit beta-1	1	auto	0.953984	QEAEQLK	-0.0197599	1132.61	567.314	1132.63	567.324	2	1.03087	14.6952
133	6.42202	IPI00642117.4; IPI00026268.3	GNB1 Beta-subunit signal transducing proteins GS/GI; GNB1 Guanine nucleotide-binding protein G(I)/G(S)/G(T) subunit beta-1	0	no quant - weak signal	0.953984	TREGNVR	0.0684452	831.488	416.751	831.42	416.717	2
133	6.42202	IPI00642117.4; IPI00026268.3	GNB1 Beta-subunit signal transducing proteins GS/GI; GNB1 Guanine nucleotide-binding protein G(I)/G(S)/G(T) subunit beta-1	0	auto - low confidence	0	IQMRTR	0.0159421	947.562	474.788	947.546	474.78	2	0.763112	20.4774
134	6.4133	IPI00306667.5; IPI00220993.1	CNP Isoform CNPII of 2',3'-cyclic-nucleotide 3'-phosphodiesterase; CNP Isoform CNPI of 2',3'-cyclic-nucleotide 3'-phosphodiesterase	1	auto	99	LDCAQLK	-0.00435545	1123.59	562.804	1123.6	562.806	2	1.3626	29.0029
134	6.4133	IPI00306667.5; IPI00220993.1	CNP Isoform CNPII of 2',3'-cyclic-nucleotide 3'-phosphodiesterase; CNP Isoform CNPI of 2',3'-cyclic-nucleotide 3'-phosphodiesterase	0	no quant - weak signal	99	MDLVTYFGK	0.00250949	1360.73	681.374	1360.73	681.372	2
134	6.4133	IPI00306667.5; IPI00220993.1	CNP Isoform CNPII of 2',3'-cyclic-nucleotide 3'-phosphodiesterase; CNP Isoform CNPI of 2',3'-cyclic-nucleotide 3'-phosphodiesterase	1	auto	98	ILVLDDTNHER	0.0180038	1467.8	490.273	1467.78	490.267	3	0.395303	28.1168
134	6.4133	IPI00306667.5; IPI00220993.1	CNP Isoform CNPII of 2',3'-cyclic-nucleotide 3'-phosphodiesterase; CNP Isoform CNPI of 2',3'-cyclic-nucleotide 3'-phosphodiesterase	1	auto	8.79121	FCDYGK	0.0653243	1065.55	533.783	1065.49	533.751	2	1.0025	21.3426
134	6.4133	IPI00306667.5; IPI00220993.1	CNP Isoform CNPII of 2',3'-cyclic-nucleotide 3'-phosphodiesterase; CNP Isoform CNPI of 2',3'-cyclic-nucleotide 3'-phosphodiesterase	0	auto - shared MS/MS	2.39766	LECK	-0.0277851	825.405	413.71	825.433	413.724	2	0.812321	16.7811
134	6.4133	IPI00306667.5; IPI00220993.1	CNP Isoform CNPII of 2',3'-cyclic-nucleotide 3'-phosphodiesterase; CNP Isoform CNPI of 2',3'-cyclic-nucleotide 3'-phosphodiesterase	0	auto - shared MS/MS	1.40893	AGQVFLEEL	-0.00505673	1148.61	575.315	1148.62	575.317	2	0.391233	9.10942
134	6.4133	IPI00306667.5; IPI00220993.1	CNP Isoform CNPII of 2',3'-cyclic-nucleotide 3'-phosphodiesterase; CNP Isoform CNPI of 2',3'-cyclic-nucleotide 3'-phosphodiesterase	0	no quant - weak signal	0.953984	TLFILR	-0.0242516	804.462	403.238	804.486	403.25	2
134	6.4133	IPI00306667.5; IPI00220993.1	CNP Isoform CNPII of 2',3'-cyclic-nucleotide 3'-phosphodiesterase; CNP Isoform CNPI of 2',3'-cyclic-nucleotide 3'-phosphodiesterase	0	no quant	0	DFLPLYFGWFLTKKSSETL	-0.646541	2722.85	454.815	2723.49	454.923	6
134	6.4133	IPI00306667.5; IPI00220993.1	CNP Isoform CNPII of 2',3'-cyclic-nucleotide 3'-phosphodiesterase; CNP Isoform CNPI of 2',3'-cyclic-nucleotide 3'-phosphodiesterase	0	no quant - weak signal	0	GGSRGEEVGELSR	-0.0381711	1331.6	666.81	1331.64	666.829	2
134	6.4133	IPI00306667.5; IPI00220993.1	CNP Isoform CNPII of 2',3'-cyclic-nucleotide 3'-phosphodiesterase; CNP Isoform CNPI of 2',3'-cyclic-nucleotide 3'-phosphodiesterase	0	no quant - weak signal	0	GGSRGEEVGELSRGK	0.04609	1660.91	416.234	1660.86	416.223	4
135	6.29371	IPI00100199.4	CYBRD1 Cytochrome b reductase 1	1	auto	99	EPNSTILHPNGGTEQGAR	-0.00315241	2021.99	675.003	2021.99	675.004	3	4.55098	16.9593
135	6.29371	IPI00100199.4	CYBRD1 Cytochrome b reductase 1	0	auto - low confidence	0	LIFSLR	-0.0509335	891.515	446.765	891.566	446.79	2	1.50165	18.4382
136	6.27401	IPI00017292.1	CTNNB1 Isoform 1 of Catenin beta-1	1	auto	99	GLNTIPLFVQLLYSPIENIQR	0.00231224	2571.46	858.16	2571.45	858.159	3	0.644531	26.3095
136	6.27401	IPI00017292.1	CTNNB1 Isoform 1 of Catenin beta-1	0	no quant - weak signal	99	MLGSPVDSVLFYAITTLHNLLLHQEGAK	-1.04344	3353.78	839.453	3354.83	839.714	4
136	6.27401	IPI00017292.1	CTNNB1 Isoform 1 of Catenin beta-1	1	auto	63	LVQLLVR	0.00834094	983.67	492.842	983.661	492.838	2	0.444081	10.0982
136	6.27401	IPI00017292.1	CTNNB1 Isoform 1 of Catenin beta-1	0	no quant	0	ATVGLIRNLALCPANHAPLR	-0.603496	2304.66	461.939	2305.26	462.06	5
137	6.25	IPI00011302.1	CD59 CD59 glycoprotein precursor	1	auto	99	AGLQVYNK	-0.00148134	1179.68	590.849	1179.69	590.85	2	1.03469	11.3124
137	6.25	IPI00011302.1	CD59 CD59 glycoprotein precursor	0	no quant - weak signal	3.93519	FEHCNFNDVTTR	0.0142776	1673.71	558.91	1673.69	558.905	3
137	6.25	IPI00011302.1	CD59 CD59 glycoprotein precursor	0	auto - low confidence	0	TVLLLVTPF	0.0328573	1161.75	581.88	1161.71	581.864	2	0.938989	17.256
137	6.25	IPI00011302.1	CD59 CD59 glycoprotein precursor	0	auto - low confidence	0	VYNK	0.0169729	811.485	406.75	811.468	406.741	2	1.10554	12.5811
138	6.20117	IPI00645867.2; IPI00216269.2; IPI00021048.1	FER1L3 Isoform 6 of Myoferlin; FER1L3 Isoform 3 of Myoferlin; FER1L3 Isoform 1 of Myoferlin	1	auto	99	ADCLMGEFK	0.00531242	1346.63	674.324	1346.63	674.321	2	2.60459	22.494
138	6.20117	IPI00645867.2; IPI00216269.2; IPI00021048.1	FER1L3 Isoform 6 of Myoferlin; FER1L3 Isoform 3 of Myoferlin; FER1L3 Isoform 1 of Myoferlin	0	no quant - weak signal	99	DQLRPTQLLQNVAR	0.00361729	1795.02	599.348	1795.02	599.347	3
138	6.20117	IPI00645867.2; IPI00216269.2; IPI00021048.1	FER1L3 Isoform 6 of Myoferlin; FER1L3 Isoform 3 of Myoferlin; FER1L3 Isoform 1 of Myoferlin	1	auto	99	ISVYDYDTFTR	0.0144914	1522.76	762.386	1522.74	762.379	2	2.02359	22.0088
138	6.20117	IPI00645867.2; IPI00216269.2; IPI00021048.1	FER1L3 Isoform 6 of Myoferlin; FER1L3 Isoform 3 of Myoferlin; FER1L3 Isoform 1 of Myoferlin	1	auto	99	LIDEVIEDTR	0.0151772	1345.74	673.875	1345.72	673.868	2	1.44742	31.6932
138	6.20117	IPI00645867.2; IPI00216269.2; IPI00021048.1	FER1L3 Isoform 6 of Myoferlin; FER1L3 Isoform 3 of Myoferlin; FER1L3 Isoform 1 of Myoferlin	1	auto	99	LISLLNEK	0.0128053	1216.78	609.395	1216.76	609.389	2	1.27801	11.6784
138	6.20117	IPI00645867.2; IPI00216269.2; IPI00021048.1	FER1L3 Isoform 6 of Myoferlin; FER1L3 Isoform 3 of Myoferlin; FER1L3 Isoform 1 of Myoferlin	1	auto	99	LQTNIEALK
138	6.20117	IPI00645867.2; IPI00216269.2; IPI00021048.1	FER1L3 Isoform 6 of Myoferlin; FER1L3 Isoform 3 of Myoferlin; FER1L3 Isoform 1 of Myoferlin	1	auto	78	AMNPLK	-0.0403606	960.527	481.271	960.567	481.291	2	2.54863	17.7858
138	6.20117	IPI00645867.2; IPI00216269.2; IPI00021048.1	FER1L3 Isoform 6 of Myoferlin; FER1L3 Isoform 3 of Myoferlin; FER1L3 Isoform 1 of Myoferlin	1	auto	74	EFFLPPK	-0.00303828	1164.68	583.345	1164.68	583.347	2	2.029	34.4774
138	6.20117	IPI00645867.2; IPI00216269.2; IPI00021048.1	FER1L3 Isoform 6 of Myoferlin; FER1L3 Isoform 3 of Myoferlin; FER1L3 Isoform 1 of Myoferlin	1	auto	65	FPSVCEK	-0.00207549	1142.57	572.292	1142.57	572.293	2	3.79221	18.144
138	6.20117	IPI00645867.2; IPI00216269.2; IPI00021048.1	FER1L3 Isoform 6 of Myoferlin; FER1L3 Isoform 3 of Myoferlin; FER1L3 Isoform 1 of Myoferlin	1	auto	40	IYIVR	0.0224569	806.536	404.275	806.514	404.264	2	0.791522	25.1504
138	6.20117	IPI00645867.2; IPI00216269.2; IPI00021048.1	FER1L3 Isoform 6 of Myoferlin; FER1L3 Isoform 3 of Myoferlin; FER1L3 Isoform 1 of Myoferlin	1	auto	37	CGQYIQK	0.00765166	1172.6	587.307	1172.59	587.304	2	1.79737	15.5919
138	6.20117	IPI00645867.2; IPI00216269.2; IPI00021048.1	FER1L3 Isoform 6 of Myoferlin; FER1L3 Isoform 3 of Myoferlin; FER1L3 Isoform 1 of Myoferlin	1	auto	33	DVILDEK	-0.0119927	1118.63	560.323	1118.64	560.329	2	0.99826	11.3019
138	6.20117	IPI00645867.2; IPI00216269.2; IPI00021048.1	FER1L3 Isoform 6 of Myoferlin; FER1L3 Isoform 3 of Myoferlin; FER1L3 Isoform 1 of Myoferlin	0	auto - shared MS/MS	17.0732	VFLPK	-0.000974356	890.582	446.298	890.583	446.299	2	1.57268	19.8404
138	6.20117	IPI00645867.2; IPI00216269.2; IPI00021048.1	FER1L3 Isoform 6 of Myoferlin; FER1L3 Isoform 3 of Myoferlin; FER1L3 Isoform 1 of Myoferlin	0	auto - shared MS/MS	8.99471	FLPPK	0.0481126	904.611	453.313	904.563	453.289	2	0.874186	26.5331
138	6.20117	IPI00645867.2; IPI00216269.2; IPI00021048.1	FER1L3 Isoform 6 of Myoferlin; FER1L3 Isoform 3 of Myoferlin; FER1L3 Isoform 1 of Myoferlin	0	auto - shared MS/MS	3.86522	IFLK	0.00381375	807.55	404.782	807.546	404.78	2	0.735289	25.1858
138	6.20117	IPI00645867.2; IPI00216269.2; IPI00021048.1	FER1L3 Isoform 6 of Myoferlin; FER1L3 Isoform 3 of Myoferlin; FER1L3 Isoform 1 of Myoferlin	0	no quant - weak signal	3.24074	EELYMPPLVIK	0.004621	1618.93	540.65	1618.92	540.649	3
138	6.20117	IPI00645867.2; IPI00216269.2; IPI00021048.1	FER1L3 Isoform 6 of Myoferlin; FER1L3 Isoform 3 of Myoferlin; FER1L3 Isoform 1 of Myoferlin	1	auto	1.70068	ITLGK	-0.0196106	818.527	410.271	818.547	410.281	2	1.83366	10.8505
138	6.20117	IPI00645867.2; IPI00216269.2; IPI00021048.1	FER1L3 Isoform 6 of Myoferlin; FER1L3 Isoform 3 of Myoferlin; FER1L3 Isoform 1 of Myoferlin	1	auto	0.953984	SLPYK	0.00822851	894.55	448.282	894.542	448.278	2	2.29097	11.1607
138	6.20117	IPI00645867.2; IPI00216269.2; IPI00021048.1	FER1L3 Isoform 6 of Myoferlin; FER1L3 Isoform 3 of Myoferlin; FER1L3 Isoform 1 of Myoferlin	0	auto - low confidence	0.44899	TFLEK	-0.0175776	1068.64	535.326	1068.65	535.335	2	0.983469	26.4307
138	6.20117	IPI00645867.2; IPI00216269.2; IPI00021048.1	FER1L3 Isoform 6 of Myoferlin; FER1L3 Isoform 3 of Myoferlin; FER1L3 Isoform 1 of Myoferlin	0	auto - low confidence	0.0971014	IIGLLFL	0.0136463	931.636	466.825	931.623	466.819	2	1.21015	21.2179
138	6.20117	IPI00645867.2; IPI00216269.2; IPI00021048.1	FER1L3 Isoform 6 of Myoferlin; FER1L3 Isoform 3 of Myoferlin; FER1L3 Isoform 1 of Myoferlin	0	auto - low confidence	0.0694444	FLKYP	0.012026	954.59	478.302	954.578	478.296	2	1.87366	17.7597
138	6.20117	IPI00645867.2; IPI00216269.2; IPI00021048.1	FER1L3 Isoform 6 of Myoferlin; FER1L3 Isoform 3 of Myoferlin; FER1L3 Isoform 1 of Myoferlin	0	auto - low confidence	0	ATDVK	0.0145977	820.504	411.26	820.49	411.252	2	2.38004	6.27767
138	6.20117	IPI00645867.2; IPI00216269.2; IPI00021048.1	FER1L3 Isoform 6 of Myoferlin; FER1L3 Isoform 3 of Myoferlin; FER1L3 Isoform 1 of Myoferlin	0	auto - low confidence	0	GSPR	0.00260552	415.221	416.228	415.218	416.225	1	1.86404	28.7817
138	6.20117	IPI00645867.2; IPI00216269.2; IPI00021048.1	FER1L3 Isoform 6 of Myoferlin; FER1L3 Isoform 3 of Myoferlin; FER1L3 Isoform 1 of Myoferlin	0	auto - low confidence	0	IPGNEENK	0.00336989	1188.63	595.32	1188.62	595.319	2	1.6831	15.842
138	6.20117	IPI00645867.2; IPI00216269.2; IPI00021048.1	FER1L3 Isoform 6 of Myoferlin; FER1L3 Isoform 3 of Myoferlin; FER1L3 Isoform 1 of Myoferlin	0	auto - low confidence	0	IVKPNV	-0.0160787	956.61	479.312	956.626	479.32	2	1.51304	7.70962
138	6.20117	IPI00645867.2; IPI00216269.2; IPI00021048.1	FER1L3 Isoform 6 of Myoferlin; FER1L3 Isoform 3 of Myoferlin; FER1L3 Isoform 1 of Myoferlin	0	no quant	0	LDLPNRPETSFLWFTNPCKTMK	0.0846899	3132.67	523.118	3132.58	523.104	6
138	6.20117	IPI00645867.2; IPI00216269.2; IPI00021048.1	FER1L3 Isoform 6 of Myoferlin; FER1L3 Isoform 3 of Myoferlin; FER1L3 Isoform 1 of Myoferlin	0	auto - low confidence	0	NYLSMK	0.00208963	1043.56	522.787	1043.56	522.786	2	1.90216	18.887
138	6.20117	IPI00645867.2; IPI00216269.2; IPI00021048.1	FER1L3 Isoform 6 of Myoferlin; FER1L3 Isoform 3 of Myoferlin; FER1L3 Isoform 1 of Myoferlin	0	no quant - weak signal	0	TAIEILAWGLR	-0.0548357	1401.76	468.259	1401.81	468.277	3
138	6.20117	IPI00645867.2; IPI00216269.2; IPI00021048.1	FER1L3 Isoform 6 of Myoferlin; FER1L3 Isoform 3 of Myoferlin; FER1L3 Isoform 1 of Myoferlin	0	no quant	0	VPVELR	-0.0201107	855.51	428.762	855.53	428.772	2
138	6.20117	IPI00645867.2; IPI00216269.2; IPI00021048.1	FER1L3 Isoform 6 of Myoferlin; FER1L3 Isoform 3 of Myoferlin; FER1L3 Isoform 1 of Myoferlin	0	no quant - weak signal	0	VSMFVLGTGDEPPPERRDR	0.106765	2317.27	773.43	2317.16	773.394	3
138	6.20117	IPI00645867.2; IPI00216269.2; IPI00021048.1	FER1L3 Isoform 6 of Myoferlin; FER1L3 Isoform 3 of Myoferlin; FER1L3 Isoform 1 of Myoferlin	0	no quant - weak signal	0	WGTSGLVGR	0.0165815	1075.61	538.81	1075.59	538.802	2
138	6.20117	IPI00645867.2; IPI00216269.2; IPI00021048.1	FER1L3 Isoform 6 of Myoferlin; FER1L3 Isoform 3 of Myoferlin; FER1L3 Isoform 1 of Myoferlin	0	no quant - weak signal	0	WVTFLLK	0.0168187	1193.76	597.886	1193.74	597.878	2
139	6.14334	IPI00888783.1; IPI00855973.1; IPI00855744.1; IPI00737171.1; IPI00455531.2; IPI00216026.2	LOC729317 similar to voltage-dependent anion channel; VDAC2 36 kDa protein; VDAC2 30 kDa protein; LOC729317 similar to voltage-dependent anion channel; LOC729317;VDAC2 Uncharacterized protein ENSP00000367226; VDAC2 Isoform 3 of Voltage-dependent anion-selective channel protein 2	1	auto	99	GFGFGLVK	-0.00287333	1111.66	556.837	1111.66	556.839	2	1.0174	15.4914
139	6.14334	IPI00888783.1; IPI00855973.1; IPI00855744.1; IPI00737171.1; IPI00455531.2; IPI00216026.2	LOC729317 similar to voltage-dependent anion channel; VDAC2 36 kDa protein; VDAC2 30 kDa protein; LOC729317 similar to voltage-dependent anion channel; LOC729317;VDAC2 Uncharacterized protein ENSP00000367226; VDAC2 Isoform 3 of Voltage-dependent anion-selective channel protein 2	1	auto	99	LTLSALVDGK	0.00394742	1303.8	652.907	1303.8	652.905	2	2.15395	30.3727
139	6.14334	IPI00888783.1; IPI00855973.1; IPI00855744.1; IPI00737171.1; IPI00455531.2; IPI00216026.2	LOC729317 similar to voltage-dependent anion channel; VDAC2 36 kDa protein; VDAC2 30 kDa protein; LOC729317 similar to voltage-dependent anion channel; LOC729317;VDAC2 Uncharacterized protein ENSP00000367226; VDAC2 Isoform 3 of Voltage-dependent anion-selective channel protein 2	1	auto	7.24638	DIFNK	0.00930384	923.541	462.778	923.532	462.773	2	1.21666	13.0641
139	6.14334	IPI00888783.1; IPI00855973.1; IPI00855744.1; IPI00737171.1; IPI00455531.2; IPI00216026.2	LOC729317 similar to voltage-dependent anion channel; VDAC2 36 kDa protein; VDAC2 30 kDa protein; LOC729317 similar to voltage-dependent anion channel; LOC729317;VDAC2 Uncharacterized protein ENSP00000367226; VDAC2 Isoform 3 of Voltage-dependent anion-selective channel protein 2	0	no quant	0	AARDIF	0.449884	835.917	418.966	835.467	418.741	2
139	6.14334	IPI00888783.1; IPI00855973.1; IPI00855744.1; IPI00737171.1; IPI00455531.2; IPI00216026.2	LOC729317 similar to voltage-dependent anion channel; VDAC2 36 kDa protein; VDAC2 30 kDa protein; LOC729317 similar to voltage-dependent anion channel; LOC729317;VDAC2 Uncharacterized protein ENSP00000367226; VDAC2 Isoform 3 of Voltage-dependent anion-selective channel protein 2	0	no quant - weak signal	0	ATHGQTCARPMCIPPSYADLGK	-0.000104536	2712.26	453.05	2712.26	453.05	6
139	6.14334	IPI00888783.1; IPI00855973.1; IPI00855744.1; IPI00737171.1; IPI00455531.2; IPI00216026.2	LOC729317 similar to voltage-dependent anion channel; VDAC2 36 kDa protein; VDAC2 30 kDa protein; LOC729317 similar to voltage-dependent anion channel; LOC729317;VDAC2 Uncharacterized protein ENSP00000367226; VDAC2 Isoform 3 of Voltage-dependent anion-selective channel protein 2	0	auto - shared MS/MS	94	FGIAAK	0.0190925	893.577	447.796	893.558	447.786	2	1.168	12.0906
139	6.14334	IPI00888783.1; IPI00855973.1; IPI00855744.1; IPI00737171.1; IPI00455531.2; IPI00216026.2	LOC729317 similar to voltage-dependent anion channel; VDAC2 36 kDa protein; VDAC2 30 kDa protein; LOC729317 similar to voltage-dependent anion channel; LOC729317;VDAC2 Uncharacterized protein ENSP00000367226; VDAC2 Isoform 3 of Voltage-dependent anion-selective channel protein 2	0	auto - low confidence	0	IFNK	-0.00758543	808.497	405.256	808.505	405.26	2	0.973098	14.1962
140	6.13208	IPI00031169.1	RAB2A Ras-related protein Rab-2A	0	no quant - weak signal	98	GAAGALLVYDITR	-0.978143	1461.85	731.932	1462.83	732.421	2
140	6.13208	IPI00031169.1	RAB2A Ras-related protein Rab-2A	0	no quant	0	EHGLIFMETSAK	-0.0605608	1649.81	550.943	1649.87	550.964	3
140	6.13208	IPI00031169.1	RAB2A Ras-related protein Rab-2A	0	auto - shared MS/MS	42.0513	FMETSAK	0.0357118	1116.61	559.312	1116.57	559.294	2	0.687599	16.6068
140	6.13208	IPI00031169.1	RAB2A Ras-related protein Rab-2A	0	auto - low confidence	0	IIGDTGVGK	0.0386974	1146.72	574.369	1146.69	574.35	2	0.929439	24.2526
140	6.13208	IPI00031169.1	RAB2A Ras-related protein Rab-2A	0	no quant - weak signal	0	IYEK	-0.0458075	839.454	420.734	839.5	420.757	2
140	6.13208	IPI00031169.1	RAB2A Ras-related protein Rab-2A	0	auto - shared MS/MS	23.468	MLIGNK	-0.00255922	962.58	482.297	962.583	482.299	2	0.648628	19.9999
141	6.12245	IPI00787105.2	LOC728953 similar to S19 ribosomal protein	1	auto	99	VLQALEGLK	-0.0017576	1257.79	629.901	1257.79	629.902	2	1.03932	10.1655
141	6.12245	IPI00787105.2	LOC728953 similar to S19 ribosomal protein	0	no quant	0	SGGMPGHFSRGSK	-0.421603	1447.29	483.437	1447.71	483.578	3
141	6.12245	IPI00787105.2	LOC728953 similar to S19 ribosomal protein	0	no quant	0	TRQGQR	-0.337682	888.164	445.089	888.501	445.258	2
142	6.09244	IPI00384364.1	SPNS1 Isoform 2 of Protein spinster homolog 1	0	no quant - weak signal	99	STAEAFQIVLSHLLGDAGSPYLIGLISDR	-0.851332	3185.85	797.471	3186.7	797.683	4
142	6.09244	IPI00384364.1	SPNS1 Isoform 2 of Protein spinster homolog 1	0	no quant	0	ACARGSIVATYIF	0.589133	1562.36	521.795	1561.78	521.599	3
142	6.09244	IPI00384364.1	SPNS1 Isoform 2 of Protein spinster homolog 1	0	no quant	0	FNIGDSSSGLIQTVFI	0.171167	1986.23	497.564	1986.06	497.521	4
142	6.09244	IPI00384364.1	SPNS1 Isoform 2 of Protein spinster homolog 1	0	no quant	0	GAVERHSDLPPLNPTSWWADLRALARNLIF	0.498799	3416.28	1139.77	3415.78	1139.6	3
142	6.09244	IPI00384364.1	SPNS1 Isoform 2 of Protein spinster homolog 1	0	no quant - weak signal	0	GSIVATYIFIFIGETLLSMNWAIVADILL	-0.0651355	3182.67	796.674	3182.73	796.691	4
142	6.09244	IPI00384364.1	SPNS1 Isoform 2 of Protein spinster homolog 1	0	no quant - weak signal	0	HSNPRADPLVCATGLL	0.230366	1853.17	927.593	1852.94	927.478	2
142	6.09244	IPI00384364.1	SPNS1 Isoform 2 of Protein spinster homolog 1	0	no quant - weak signal	0	NLIFGLITCLTGVLGVGLGVEISRRLR	0.424711	3059.19	1020.74	3058.76	1020.6	3
142	6.09244	IPI00384364.1	SPNS1 Isoform 2 of Protein spinster homolog 1	0	no quant	0	NPTSWWADLRALARNLIFGLITCL	-0.149219	2934.39	1468.2	2934.54	1468.28	2
142	6.09244	IPI00384364.1	SPNS1 Isoform 2 of Protein spinster homolog 1	0	no quant	0	RAQLHVQGLLHEAGSTDDRIVVPQRGRSTRVPVASVLI	-0.386556	4290	1073.51	4290.39	1073.6	4
142	6.09244	IPI00384364.1	SPNS1 Isoform 2 of Protein spinster homolog 1	0	no quant - weak signal	0	VTPGLGVVAVLLLFLVVREPPR	0.195484	2360.61	1181.32	2360.42	1181.22	2
143	5.97826	IPI00877120.1; IPI00816182.1; IPI00796349.1; IPI00019345.1; IPI00015148.3	RAP1A RAP1A, member of RAS oncogene family; RAP1B PNAS-140 (Fragment); RAP1B 18 kDa protein; RAP1A Ras-related protein Rap-1A precursor; RAP1B Ras-related protein Rap-1b precursor	0	no quant - weak signal	99	LVVLGSGGVGK	-0.0104517	1272.79	637.403	1272.8	637.408	2
143	5.97826	IPI00877120.1; IPI00816182.1; IPI00796349.1; IPI00019345.1; IPI00015148.3	RAP1A RAP1A, member of RAS oncogene family; RAP1B PNAS-140 (Fragment); RAP1B 18 kDa protein; RAP1A Ras-related protein Rap-1A precursor; RAP1B Ras-related protein Rap-1b precursor	1	auto	25	DLYMK	0.00617222	956.531	479.273	956.524	479.27	2	0.734544	23.2323
143	5.97826	IPI00877120.1; IPI00816182.1; IPI00796349.1; IPI00019345.1; IPI00015148.3	RAP1A RAP1A, member of RAS oncogene family; RAP1B PNAS-140 (Fragment); RAP1B 18 kDa protein; RAP1A Ras-related protein Rap-1A precursor; RAP1B Ras-related protein Rap-1b precursor	0	auto - shared MS/MS	79	ILVGNK	-0.00887278	930.602	466.308	930.611	466.313	2	0.950269	11.8034
143	5.97826	IPI00877120.1; IPI00816182.1; IPI00796349.1; IPI00019345.1; IPI00015148.3	RAP1A RAP1A, member of RAS oncogene family; RAP1B PNAS-140 (Fragment); RAP1B 18 kDa protein; RAP1A Ras-related protein Rap-1A precursor; RAP1B Ras-related protein Rap-1b precursor	0	auto - low confidence	0	LYMK	0.000533859	841.498	421.756	841.498	421.756	2	0.653662	13.442
144	5.9322	IPI00749070.1; IPI00215998.5	CD63 CD63 antigen isoform B; CD63 CD63 antigen	1	auto	99	QQMENYPK	0.0125794	1324.68	663.348	1324.67	663.342	2	1.20846	13.4748
144	5.9322	IPI00749070.1; IPI00215998.5	CD63 CD63 antigen isoform B; CD63 CD63 antigen	1	auto	96	MQADFK	-0.0421887	1026.5	514.257	1026.54	514.278	2	2.1665	19.2249
144	5.9322	IPI00749070.1; IPI00215998.5	CD63 CD63 antigen isoform B; CD63 CD63 antigen	1	auto	75	EGCVEK	0.0267099	997.508	499.761	997.482	499.748	2	1.32446	8.4128
144	5.9322	IPI00749070.1; IPI00215998.5	CD63 CD63 antigen isoform B; CD63 CD63 antigen	1	auto	9.87654	IPSMSK	-0.00698209	949.544	475.779	949.551	475.783	2	1.60911	6.55349
144	5.9322	IPI00749070.1; IPI00215998.5	CD63 CD63 antigen isoform B; CD63 CD63 antigen	0	auto - low confidence	0	AVGVGAQL	-0.0265973	857.483	429.749	857.509	429.762	2	1.0744	8.21456
144	5.9322	IPI00749070.1; IPI00215998.5	CD63 CD63 antigen isoform B; CD63 CD63 antigen	0	no quant - weak signal	0	IGGWLR	0.0111782	844.515	423.265	844.504	423.259	2
144	5.9322	IPI00749070.1; IPI00215998.5	CD63 CD63 antigen isoform B; CD63 CD63 antigen	0	no quant	0	NVLVVAAAALGI	0.0392575	1253.82	418.948	1253.78	418.935	3
145	5.88235	IPI00183085.2; IPI00022078.3	NDRG1 cDNA FLJ38330 fis, clone FCBBF3025280, highly similar to NDRG1 PROTEIN; NDRG1 Protein NDRG1	1	auto	99	ISGWTQALPDMVVSHLFGK	-0.00711337	2373.27	792.097	2373.28	792.099	3	4.31299	26.5971
145	5.88235	IPI00183085.2; IPI00022078.3	NDRG1 cDNA FLJ38330 fis, clone FCBBF3025280, highly similar to NDRG1 PROTEIN; NDRG1 Protein NDRG1	0	no quant - weak signal	0	MRSRTASGSSVTSLDGTRSRSHTSEGTRSRSHTSEGTRSR	0.466732	4452.65	891.538	4452.19	891.444	5
145	5.88235	IPI00183085.2; IPI00022078.3	NDRG1 cDNA FLJ38330 fis, clone FCBBF3025280, highly similar to NDRG1 PROTEIN; NDRG1 Protein NDRG1	0	no quant - weak signal	0	MSREM	-0.186867	812.177	407.096	812.364	407.189	2
145	5.88235	IPI00183085.2; IPI00022078.3	NDRG1 cDNA FLJ38330 fis, clone FCBBF3025280, highly similar to NDRG1 PROTEIN; NDRG1 Protein NDRG1	0	no quant	0	QHIVNDMNPGNLHLF	-0.64853	1730.17	433.55	1730.82	433.712	4
145	5.88235	IPI00183085.2; IPI00022078.3	NDRG1 cDNA FLJ38330 fis, clone FCBBF3025280, highly similar to NDRG1 PROTEIN; NDRG1 Protein NDRG1	0	no quant	0	RDLEIER	-0.0978254	1074.48	538.248	1074.58	538.297	2
146	5.88235	IPI00219155.5	RPL27 60S ribosomal protein L27	0	no quant - weak signal	96	VVLVLAGR	-0.0128344	969.633	485.824	969.646	485.83	2
146	5.88235	IPI00219155.5	RPL27 60S ribosomal protein L27	0	auto - shared MS/MS	10.9863	WFFQK	0.00130813	1042.59	522.3	1042.58	522.299	2	1.10129	18.2823
146	5.88235	IPI00219155.5	RPL27 60S ribosomal protein L27	0	auto - shared MS/MS	1.70068	DPALK	-0.00537675	830.505	416.26	830.511	416.263	2	0.865299	7.37345
146	5.88235	IPI00219155.5	RPL27 60S ribosomal protein L27	0	no quant - weak signal	0	YSVDIPLDK	-0.0154942	1336.73	669.374	1336.75	669.381	2
147	5.76923	IPI00884105.1; IPI00004503.5	LAMP1 Lysosome-associated membrane glycoprotein 1 precursor; LAMP1 lysosomal-associated membrane protein 1	1	auto	99	AFSVNIFK	-0.0306348	1212.68	607.347	1212.71	607.363	2	1.11893	23.7911
147	5.76923	IPI00884105.1; IPI00004503.5	LAMP1 Lysosome-associated membrane glycoprotein 1 precursor; LAMP1 lysosomal-associated membrane protein 1	1	auto	99	TVESITDIR	0.0113081	1176.66	589.337	1176.65	589.331	2	1.10222	12.788
147	5.76923	IPI00884105.1; IPI00004503.5	LAMP1 Lysosome-associated membrane glycoprotein 1 precursor; LAMP1 lysosomal-associated membrane protein 1	1	auto	98	VWVQAFK	-0.0384361	1164.65	583.333	1164.69	583.352	2	1.5273	21.1684
147	5.76923	IPI00884105.1; IPI00004503.5	LAMP1 Lysosome-associated membrane glycoprotein 1 precursor; LAMP1 lysosomal-associated membrane protein 1	1	auto	90	AMFMVK	0.0153452	1013.58	507.797	1013.56	507.79	2	1.04759	23.6362
147	5.76923	IPI00884105.1; IPI00004503.5	LAMP1 Lysosome-associated membrane glycoprotein 1 precursor; LAMP1 lysosomal-associated membrane protein 1	1	auto	2.57732	DPAFK	-0.00341551	864.492	433.253	864.495	433.255	2	1.37637	6.57978
147	5.76923	IPI00884105.1; IPI00004503.5	LAMP1 Lysosome-associated membrane glycoprotein 1 precursor; LAMP1 lysosomal-associated membrane protein 1	0	auto - low confidence	0	FMVK	-0.000742265	811.486	406.75	811.487	406.751	2	1.06655	16.5232
148	5.7554	IPI00879238.1; IPI00221088.5	RPS9 17 kDa protein; RPS9 40S ribosomal protein S9	0	no quant - weak signal	98	LDYILGLK	0.0108473	1221.77	611.891	1221.76	611.886	2
148	5.7554	IPI00879238.1; IPI00221088.5	RPS9 17 kDa protein; RPS9 40S ribosomal protein S9	1	auto	83	LFEGNALLR	0.00180658	1175.68	588.847	1175.68	588.846	2	0.977335	20.5796
148	5.7554	IPI00879238.1; IPI00221088.5	RPS9 17 kDa protein; RPS9 40S ribosomal protein S9	1	auto	2.74914	FTLAK	-0.00668748	866.54	434.277	866.547	434.281	2	0.455235	30.032
148	5.7554	IPI00879238.1; IPI00221088.5	RPS9 17 kDa protein; RPS9 40S ribosomal protein S9	0	auto - shared MS/MS	0.963719	ILGLK	-0.0307232	830.553	416.284	830.583	416.299	2	1.91099	23.4577
148	5.7554	IPI00879238.1; IPI00221088.5	RPS9 17 kDa protein; RPS9 40S ribosomal protein S9	0	no quant - weak signal	0	KAARELLTLDEKDPRRLF	0.0062481	2602.53	434.763	2602.53	434.762	6
149	5.72687	IPI00219685.5	NDUFA13 cell death-regulatory protein GRIM19	1	auto	99	IALLPLLQAETDR	-0.00582687	1595.93	798.973	1595.94	798.976	2	2.23165	16.007
149	5.72687	IPI00219685.5	NDUFA13 cell death-regulatory protein GRIM19	0	no quant	0	GVKTPQLQPGSAF	-0.353988	1616.56	539.86	1616.91	539.978	3
149	5.72687	IPI00219685.5	NDUFA13 cell death-regulatory protein GRIM19	0	no quant	0	PRRVTPCLGKRGVKTPQLQPGSAFLPR	0.21284	3336.09	668.226	3335.88	668.183	5
149	5.72687	IPI00219685.5	NDUFA13 cell death-regulatory protein GRIM19	0	no quant	0	TPQLQPGSAFLPRVR	-0.00577441	1811.01	906.513	1811.02	906.516	2
149	5.72687	IPI00219685.5	NDUFA13 cell death-regulatory protein GRIM19	0	no quant - weak signal	0	TPQLQPGSAFLPRVRR	-0.0465318	2021.01	1011.51	2021.06	1011.54	2
150	5.71429	IPI00216691.5	PFN1 Profilin-1	1	auto	99	TLVLLMGK	0.00289449	1161.74	581.879	1161.74	581.877	2	0.990443	24.4105
150	5.64175	IPI00021983.1	NCSTN Isoform 1 of Nicastrin precursor	1	auto	99	ALADVATVLGR	-0.0891782	1228.64	615.326	1228.73	615.37	2	1.01627	9.08492
150	5.64175	IPI00021983.1	NCSTN Isoform 1 of Nicastrin precursor	1	auto	99	SFFWNVAPGAESAVASFVTQLAAAEALQK	0.00834622	3297.74	1100.25	3297.73	1100.25	3	0.868306	23.666
150	5.64175	IPI00021983.1	NCSTN Isoform 1 of Nicastrin precursor	0	no quant	0	ATAGGGSGADPGSRGLL	-0.235456	1730.68	577.901	1730.92	577.979	3
150	5.64175	IPI00021983.1	NCSTN Isoform 1 of Nicastrin precursor	0	no quant	0	ITLTVGFGILIFSLIVTYCINAKADVLF	-0.668741	3233.13	539.862	3233.8	539.973	6
150	5.64175	IPI00021983.1	NCSTN Isoform 1 of Nicastrin precursor	0	no quant	0	LLSFCVLLAGLCR	-0.357108	1514.39	505.804	1514.75	505.923	3
150	5.64175	IPI00021983.1	NCSTN Isoform 1 of Nicastrin precursor	0	auto - low confidence	0	LLYGFLIK	-0.0228627	1253.78	627.895	1253.8	627.907	2	1.15516	6.07151
150	5.64175	IPI00021983.1	NCSTN Isoform 1 of Nicastrin precursor	0	no quant	0	PAVILRRPNQSQPLPPSSLQRFLRAR	0.113136	2998.81	1000.61	2998.69	1000.57	3
150	5.64175	IPI00021983.1	NCSTN Isoform 1 of Nicastrin precursor	0	auto - low confidence	0	SGAGVPAVILRRPNQSQPLPPSSLQR	-0.0282859	2885.57	962.863	2885.6	962.873	3	0.378325	19.7272
150	5.64175	IPI00021983.1	NCSTN Isoform 1 of Nicastrin precursor	0	no quant	0	STARLARALSPAFELSQWSSTEYSTWTESR	0.174417	3642.89	1215.3	3642.71	1215.24	3
150	5.64175	IPI00021983.1	NCSTN Isoform 1 of Nicastrin precursor	0	no quant	0	TSLELWMHTDPVSQKNESVRNQ	-0.905399	2885.55	1443.78	2886.45	1444.23	2
151	5.5914	IPI00006666.1	SLC16A3 Monocarboxylate transporter 4	1	auto	99	AVSVFFK	-0.0429801	1084.61	543.312	1084.65	543.334	2	1.85302	25.1371
151	5.5914	IPI00006666.1	SLC16A3 Monocarboxylate transporter 4	1	auto	99	LLDLSVFR	0.0175113	1105.68	553.847	1105.66	553.838	2	0.810485	17.099
151	5.5914	IPI00006666.1	SLC16A3 Monocarboxylate transporter 4	1	auto	99	PAAGFVAGLGK	1.0198	1275.78	638.897	1274.76	638.387	2	0.779564	27.8421
151	5.5914	IPI00006666.1	SLC16A3 Monocarboxylate transporter 4	1	auto	65	AEPEKNGEVVHTPETSV	0.0199531	2111.08	704.702	2111.06	704.695	3	0.617742	9.26438
151	5.5914	IPI00006666.1	SLC16A3 Monocarboxylate transporter 4	0	no quant	0	FGCRPVMLVGG	0.159249	1196.71	599.362	1196.55	599.282	2
151	5.5914	IPI00006666.1	SLC16A3 Monocarboxylate transporter 4	0	auto - low confidence	0	LLDLSVFRDRGFVLYAVAASVMVLGLF	0.0574243	3114.8	520.141	3114.74	520.131	6	0.673311	30.9801
151	5.5914	IPI00006666.1	SLC16A3 Monocarboxylate transporter 4	0	auto - low confidence	0	VFFK	-0.0433197	827.472	414.743	827.515	414.765	2	1.28174	9.20841
152	5.59006	IPI00220487.4	ATP5H Isoform 1 of ATP synthase subunit d, mitochondrial	1	auto	99	AGLVDDFEK	-0.0080208	1280.68	641.346	1280.69	641.35	2	0.511908	28.9043
152	5.59006	IPI00220487.4	ATP5H Isoform 1 of ATP synthase subunit d, mitochondrial	0	auto - shared MS/MS	0.897868	AIASSLK	-0.00382617	832.51	417.262	832.514	417.264	2	0.940241	12.4873
152	5.59006	IPI00220487.4	ATP5H Isoform 1 of ATP synthase subunit d, mitochondrial	0	auto - low confidence	0	FPETK	0.0144427	908.536	455.275	908.521	455.268	2	1.6499	22.4675
152	5.59006	IPI00220487.4	ATP5H Isoform 1 of ATP synthase subunit d, mitochondrial	0	auto - low confidence	0	VPVPEDK	-0.042721	1070.58	536.297	1070.62	536.318	2	0.489112	22.7303
153	5.58835	IPI00298994.6	TLN1 Talin-1	0	no quant - weak signal	99	EGISQEALHTQMLTAVQEISHLIEPLANAAR	0.0588927	3513.9	879.481	3513.84	879.467	4
153	5.58835	IPI00298994.6	TLN1 Talin-1	1	auto	99	GVAALTSDPAVQAIVLDTASDVLDK	-1.04785	2755.46	919.493	2756.51	919.842	3	1.35211	20.624
153	5.58835	IPI00298994.6	TLN1 Talin-1	1	auto	99	GVGAAATAVTQALNELLQHVK	-1.07597	2377.28	793.433	2378.35	793.791	3	2.20228	32.0914
153	5.58835	IPI00298994.6	TLN1 Talin-1	1	auto	99	LLAALLEDEGGSGR	0.0122929	1543.85	772.93	1543.83	772.924	2	1.34953	17.2881
153	5.58835	IPI00298994.6	TLN1 Talin-1	1	auto	99	NLGTALAELR	-0.0123073	1200.68	601.348	1200.69	601.355	2	1.22334	13.2997
153	5.58835	IPI00298994.6	TLN1 Talin-1	1	auto	99	TLAESALQLLYTAK	-1.02587	1808.02	905.019	1809.05	905.532	2	1.28508	15.7117
153	5.58835	IPI00298994.6	TLN1 Talin-1	0	no quant - weak signal	99	YDQATDTILTVTENIFSSMGDAGEMVR	-0.0694648	3107.39	1036.8	3107.45	1036.83	3
153	5.58835	IPI00298994.6	TLN1 Talin-1	0	no quant	88	GTQACITAASAVSGIIADLDTTIMFATAGTLNR	0.967924	3444.69	862.18	3443.72	861.938	4
153	5.58835	IPI00298994.6	TLN1 Talin-1	1	auto	83	TVTDMLMTICAR	1.06011	1544.8	773.405	1543.74	772.875	2	1.84461	11.6495
153	5.58835	IPI00298994.6	TLN1 Talin-1	0	auto - shared MS/MS	28	VSHVLAALQAGNR	0.94113	1479.79	494.269	1478.84	493.955	3	0.781342	9.63912
153	5.58835	IPI00298994.6	TLN1 Talin-1	0	no quant	0	AHATGAGPAGRYDQATDTILTVTENIF	-0.00237173	2933.46	1467.74	2933.46	1467.74	2
153	5.58835	IPI00298994.6	TLN1 Talin-1	0	no quant	0	EAAYHPEVAP	-0.338267	1242.26	415.095	1242.6	415.207	3
153	5.58835	IPI00298994.6	TLN1 Talin-1	0	no quant	0	EAKVRYVKLARSLKTYGVSFFL	0.119171	3151	1576.51	3150.88	1576.45	2
153	5.58835	IPI00298994.6	TLN1 Talin-1	0	no quant - weak signal	0	EAPAGPPSDFGLF	0.13728	1447.85	483.623	1447.71	483.577	3
153	5.58835	IPI00298994.6	TLN1 Talin-1	0	no quant	0	GVGAAATAVTQALNELLQHVKAHATGAGPAGRYDQATDTILTVTENIF	-0.0569104	5149.65	1717.56	5149.7	1717.58	3
153	5.58835	IPI00298994.6	TLN1 Talin-1	0	no quant - weak signal	0	GVKLLAALLEDEGGSGRPLLQAAK	0.292019	2869.95	1435.98	2869.66	1435.84	2
153	5.58835	IPI00298994.6	TLN1 Talin-1	0	no quant - weak signal	0	IIRERIPEAPAGPPSDFGLFLSDDDPK	0.121021	3314.82	1105.95	3314.7	1105.91	3
153	5.58835	IPI00298994.6	TLN1 Talin-1	0	no quant	0	LAQVAKAVTQALNRCVSCLPGQRDVDNALRAVGDASK	0.575541	4234.74	847.956	4234.17	847.841	5
153	5.58835	IPI00298994.6	TLN1 Talin-1	0	no quant	0	LLLAAKALSTDPAAPNLKSQLAAAAR	-0.288841	3006.5	1003.17	3006.79	1003.27	3
153	5.58835	IPI00298994.6	TLN1 Talin-1	0	no quant	0	LLSDSLPPSTGTFQEAQSRLNEAAAGLNQAATELVQASR	-0.0949193	4202.03	1401.68	4202.12	1401.71	3
153	5.58835	IPI00298994.6	TLN1 Talin-1	0	no quant - weak signal	0	MVGGIAQIIAAQEEMLRKERELEEAR	0.0328531	3156.68	1053.23	3156.65	1053.22	3
153	5.58835	IPI00298994.6	TLN1 Talin-1	0	no quant - weak signal	0	NRVGK	0.0568488	861.584	862.592	861.528	862.535	1
153	5.58835	IPI00298994.6	TLN1 Talin-1	0	no quant - weak signal	0	PEAPAGPPSDFGLF	0.252403	1545.02	773.515	1544.76	773.389	2
153	5.58835	IPI00298994.6	TLN1 Talin-1	0	auto - low confidence	0	SGLQ	0.0185769	403.225	404.233	403.207	404.214	1	0.647072	30.9465
153	5.58835	IPI00298994.6	TLN1 Talin-1	0	no quant - weak signal	0	SLAQAARGVAALTSDPAVQAIVLDTASDVLDK	-0.0945869	3428.75	1143.93	3428.85	1143.96	3
154	5.5814	IPI00069693.4	- Uncharacterized protein ENSP00000350479	1	auto	99	LVAIVDVIDQNR	-0.00797702	1497.86	749.935	1497.86	749.939	2	0.803875	9.42667
154	5.5814	IPI00069693.4	- Uncharacterized protein ENSP00000350479	0	no quant - weak signal	0	ARERK	0.0175025	946.609	474.312	946.592	474.303	2
154	5.5814	IPI00069693.4	- Uncharacterized protein ENSP00000350479	0	no quant	0	YVQQAWQKADINTKWAATR	-0.594932	2998.06	1000.36	2998.66	1000.56	3
155	5.5814	IPI00006865.3	SEC22B Vesicle-trafficking protein SEC22b	1	auto	99	IMVANIEEVLQR	-0.00803417	1557.86	779.937	1557.87	779.941	2	0.989972	9.01746
155	5.5814	IPI00006865.3	SEC22B Vesicle-trafficking protein SEC22b	0	no quant - weak signal	0	IEFDTFIQK	0.0682453	1444.84	723.426	1444.77	723.392	2
155	5.5814	IPI00006865.3	SEC22B Vesicle-trafficking protein SEC22b	0	no quant	0	NLGSINTELQDVQR	0.252049	1730.16	433.547	1729.91	433.484	4
156	5.54529	IPI00010720.1	CCT5 T-complex protein 1 subunit epsilon	0	no quant - weak signal	99	SQDDEIGDGTTGVVVLAGALLEEAEQLLDR	-0.904271	3255.74	1086.25	3256.64	1086.56	3
156	5.54529	IPI00010720.1	CCT5 T-complex protein 1 subunit epsilon	0	auto - low confidence	0	GIHPIRIADGYEQAAR	0.209896	1910.23	956.125	1910.02	956.019	2	1.89417	10.8137
156	5.54529	IPI00010720.1	CCT5 T-complex protein 1 subunit epsilon	0	auto - low confidence	0	NSRAVTIFIR	-0.0182231	1320.75	661.38	1320.76	661.389	2	1.06557	10.818
156	5.54529	IPI00010720.1	CCT5 T-complex protein 1 subunit epsilon	0	no quant	0	VVNSCHRQMAEIAVNAVLTVADMERR	0.0801273	3101.63	776.414	3101.55	776.394	4
157	5.50459	IPI00020418.1	RRAS Ras-related protein R-Ras precursor	1	auto	99	LNVDEAFEQLVR	-0.00187889	1575.84	788.925	1575.84	788.926	2	1.04055	9.68205
157	5.50459	IPI00020418.1	RRAS Ras-related protein R-Ras precursor	1	auto	84	LFTQILR	0.0128182	1033.65	517.834	1033.64	517.828	2	0.93294	6.9879
157	5.50459	IPI00020418.1	RRAS Ras-related protein R-Ras precursor	0	no quant	0	RQSF	0.000862891	681.358	682.365	681.357	682.364	1
158	5.49777	IPI00221226.7; IPI00002459.4	ANXA6 Annexin A6; ANXA6 annexin VI isoform 2	0	no quant - weak signal	99	ALIEILATR	0.0167707	1142.73	572.373	1142.71	572.365	2
158	5.49777	IPI00221226.7; IPI00002459.4	ANXA6 Annexin A6; ANXA6 annexin VI isoform 2	1	auto	99	EAILDIITSR	0.0166903	1273.75	637.884	1273.74	637.875	2	1.16672	20.4575
158	5.49777	IPI00221226.7; IPI00002459.4	ANXA6 Annexin A6; ANXA6 annexin VI isoform 2	0	no quant - weak signal	99	ILISLATGHR	-0.0328785	1223.71	408.912	1223.75	408.923	3
158	5.49777	IPI00221226.7; IPI00002459.4	ANXA6 Annexin A6; ANXA6 annexin VI isoform 2	1	auto	99	LVFDEYLK	0.00715386	1313.75	657.885	1313.75	657.881	2	2.56989	33.9659
158	5.49777	IPI00221226.7; IPI00002459.4	ANXA6 Annexin A6; ANXA6 annexin VI isoform 2	1	auto	89	VFQEFIK	-0.000198118	1197.7	599.857	1197.7	599.857	2	1.93208	13.3415
158	5.49777	IPI00221226.7; IPI00002459.4	ANXA6 Annexin A6; ANXA6 annexin VI isoform 2	0	no quant - weak signal	87	DLIADLK	0.0135092	1074.67	538.341	1074.65	538.334	2
158	5.49777	IPI00221226.7; IPI00002459.4	ANXA6 Annexin A6; ANXA6 annexin VI isoform 2	0	auto - shared MS/MS	83	SLYSMIK	0.0147096	1128.66	565.337	1128.65	565.33	2	1.11135	19.3243
158	5.49777	IPI00221226.7; IPI00002459.4	ANXA6 Annexin A6; ANXA6 annexin VI isoform 2	1	auto	78	FMTILCTR	0.0197711	1173.6	587.809	1173.58	587.799	2	3.80784	37.2908
158	5.49777	IPI00221226.7; IPI00002459.4	ANXA6 Annexin A6; ANXA6 annexin VI isoform 2	0	auto - low confidence	0.476992	EAGELK	0.0283299	933.566	467.79	933.537	467.776	2	0.760487	8.1008
158	5.49777	IPI00221226.7; IPI00002459.4	ANXA6 Annexin A6; ANXA6 annexin VI isoform 2	0	auto - low confidence	0	AGTDEK	0.0410997	907.527	454.771	907.485	454.75	2	1.31826	25.6395
158	5.49777	IPI00221226.7; IPI00002459.4	ANXA6 Annexin A6; ANXA6 annexin VI isoform 2	0	no quant - weak signal	0	DAFVAIVQSVK	-0.00374974	1463.86	488.959	1463.86	488.96	3
158	5.49777	IPI00221226.7; IPI00002459.4	ANXA6 Annexin A6; ANXA6 annexin VI isoform 2	0	auto - shared MS/MS	0.907143	DFLK	0.00915541	809.498	405.756	809.489	405.752	2	0.822942	16.6037
158	5.49777	IPI00221226.7; IPI00002459.4	ANXA6 Annexin A6; ANXA6 annexin VI isoform 2	0	auto - low confidence	0	GDFLK	-0.0253228	866.485	434.25	866.511	434.263	2	0.266511	31.2072
158	5.49777	IPI00221226.7; IPI00002459.4	ANXA6 Annexin A6; ANXA6 annexin VI isoform 2	0	no quant - weak signal	0	HKSLEDAL	0.0346519	1199.71	400.911	1199.68	400.899	3
158	5.49777	IPI00221226.7; IPI00002459.4	ANXA6 Annexin A6; ANXA6 annexin VI isoform 2	0	no quant	0	LSGGDDDAAGQFFPEAAQVAYQMWELSAVAR	-0.552869	3298.97	550.835	3299.52	550.927	6
158	5.49777	IPI00221226.7; IPI00002459.4	ANXA6 Annexin A6; ANXA6 annexin VI isoform 2	0	auto - low confidence	0	QTFK	0.00762147	810.492	406.253	810.484	406.249	2	0.652086	5.78211
158	5.49777	IPI00221226.7; IPI00002459.4	ANXA6 Annexin A6; ANXA6 annexin VI isoform 2	0	no quant	0	SLHQAIEGDTSGDFLK	0.0256635	1860.96	621.327	1860.93	621.319	3
159	5.49683	IPI00783916.1; IPI00783894.3; IPI00783436.1; IPI00166640.5	C19orf28 hypothetical protein LOC126321 isoform b; C19orf28 Isoform 1 of Uncharacterized MFS-type transporter C19orf28; C19orf28 hypothetical protein LOC126321 isoform a; C19orf28 Isoform 2 of Uncharacterized MFS-type transporter C19orf28	0	no quant - weak signal	99	GAGLLLLLGQVADGLCTPLVGYEADR	0.421919	2803.9	935.639	2803.47	935.498	3
159	5.49683	IPI00783916.1; IPI00783894.3; IPI00783436.1; IPI00166640.5	C19orf28 hypothetical protein LOC126321 isoform b; C19orf28 Isoform 1 of Uncharacterized MFS-type transporter C19orf28; C19orf28 hypothetical protein LOC126321 isoform a; C19orf28 Isoform 2 of Uncharacterized MFS-type transporter C19orf28	0	no quant	0	ELTALR	-0.194314	683.202	684.21	683.397	684.404	1
159	5.49683	IPI00783916.1; IPI00783894.3; IPI00783436.1; IPI00166640.5	C19orf28 hypothetical protein LOC126321 isoform b; C19orf28 Isoform 1 of Uncharacterized MFS-type transporter C19orf28; C19orf28 hypothetical protein LOC126321 isoform a; C19orf28 Isoform 2 of Uncharacterized MFS-type transporter C19orf28	0	no quant - weak signal	0	GPGPPAAGAAPSPRPLSLVARLSY	-0.0305575	2494.3	1248.16	2494.33	1248.17	2
160	5.45455	IPI00555744.6; IPI00002821.4	RPL14 RPL14 protein; RPL14 60S ribosomal protein L14	0	no quant - weak signal	99	LVAIVDVIDQNR	0.00608275	1497.87	749.942	1497.86	749.939	2
160	5.45455	IPI00555744.6; IPI00002821.4	RPL14 RPL14 protein; RPL14 60S ribosomal protein L14	0	auto - shared MS/MS	1.81406	AALLK	0.00539753	802.557	402.286	802.552	402.283	2	0.641228	8.99183
160	5.45455	IPI00555744.6; IPI00002821.4	RPL14 RPL14 protein; RPL14 60S ribosomal protein L14	0	auto - shared MS/MS	1.70068	ITAASK	-0.0155605	877.532	439.773	877.548	439.781	2	0.928332	6.43914
160	5.45455	IPI00555744.6; IPI00002821.4	RPL14 RPL14 protein; RPL14 60S ribosomal protein L14	0	auto - low confidence	0	FILK	0.00707541	807.553	404.784	807.546	404.78	2	0.969287	12.2319
161	5.42636	IPI00021785.2	COX5B Cytochrome c oxidase subunit 5B, mitochondrial precursor	1	auto	95	EIMLAAK	0.0144905	1062.65	532.332	1062.64	532.325	2	0.927585	18.716
161	5.42636	IPI00021785.2	COX5B Cytochrome c oxidase subunit 5B, mitochondrial precursor	1	auto	41	LVPQQLAH	-0.00490257	1048.61	525.312	1048.62	525.315	2	1.05242	26.0681
161	5.42636	IPI00021785.2	COX5B Cytochrome c oxidase subunit 5B, mitochondrial precursor	0	auto - shared MS/MS	1.66667	MLAAK	-0.014309	820.494	411.254	820.508	411.261	2	2.11599	6.23409
162	5.42005	IPI00795618.1; IPI00414980.2; IPI00376344.3	MYO1B 128 kDa protein; MYO1B Isoform 2 of Myosin-Ib; MYO1B Isoform 1 of Myosin-Ib	1	auto	99	IIIAEVVNK	-0.0284084	1285.79	643.904	1285.82	643.918	2	0.760744	17.6998
162	5.42005	IPI00795618.1; IPI00414980.2; IPI00376344.3	MYO1B 128 kDa protein; MYO1B Isoform 2 of Myosin-Ib; MYO1B Isoform 1 of Myosin-Ib	1	auto	99	LEDLATLIQK	-0.0289243	1430.83	716.422	1430.86	716.437	2	0.902113	9.92627
162	5.42005	IPI00795618.1; IPI00414980.2; IPI00376344.3	MYO1B 128 kDa protein; MYO1B Isoform 2 of Myosin-Ib; MYO1B Isoform 1 of Myosin-Ib	1	auto	99	LVMSYVAAVCGK	0.0115798	1573.84	787.927	1573.83	787.921	2	0.814544	14.6659
162	5.42005	IPI00795618.1; IPI00414980.2; IPI00376344.3	MYO1B 128 kDa protein; MYO1B Isoform 2 of Myosin-Ib; MYO1B Isoform 1 of Myosin-Ib	1	auto	99	TSLLDNMIGVGDMVLLEPLNEETFINNLK	-0.995217	3518.85	880.72	3519.84	880.968	4	0.739572	18.7496
162	5.42005	IPI00795618.1; IPI00414980.2; IPI00376344.3	MYO1B 128 kDa protein; MYO1B Isoform 2 of Myosin-Ib; MYO1B Isoform 1 of Myosin-Ib	1	auto	4	LFSWLVNR	-0.0271389	1177.65	589.83	1177.67	589.844	2	1.75478	10.1729
162	5.42005	IPI00795618.1; IPI00414980.2; IPI00376344.3	MYO1B 128 kDa protein; MYO1B Isoform 2 of Myosin-Ib; MYO1B Isoform 1 of Myosin-Ib	0	no quant	0	ANGKSTSRIF	0.0981317	1447.84	483.621	1447.74	483.588	3
162	5.42005	IPI00795618.1; IPI00414980.2; IPI00376344.3	MYO1B 128 kDa protein; MYO1B Isoform 2 of Myosin-Ib; MYO1B Isoform 1 of Myosin-Ib	0	no quant - weak signal	0	ASHALIKSLFPEGNPAKINLKRP	0.080015	3078.88	1027.3	3078.8	1027.28	3
162	5.42005	IPI00795618.1; IPI00414980.2; IPI00376344.3	MYO1B 128 kDa protein; MYO1B Isoform 2 of Myosin-Ib; MYO1B Isoform 1 of Myosin-Ib	0	no quant	0	AVVAAVLKLGNIEF	0.31674	1731.37	578.131	1731.05	578.025	3
162	5.42005	IPI00795618.1; IPI00414980.2; IPI00376344.3	MYO1B 128 kDa protein; MYO1B Isoform 2 of Myosin-Ib; MYO1B Isoform 1 of Myosin-Ib	0	no quant	0	DIYGFEIF	0.138466	1146.71	574.362	1146.57	574.293	2
162	5.42005	IPI00795618.1; IPI00414980.2; IPI00376344.3	MYO1B 128 kDa protein; MYO1B Isoform 2 of Myosin-Ib; MYO1B Isoform 1 of Myosin-Ib	0	auto - low confidence	0	EQLLQSNPVLEAFGNAK	0.137416	1999.19	1000.6	1999.05	1000.53	2	0.723122	20.6778
162	5.42005	IPI00795618.1; IPI00414980.2; IPI00376344.3	MYO1B 128 kDa protein; MYO1B Isoform 2 of Myosin-Ib; MYO1B Isoform 1 of Myosin-Ib	0	no quant - weak signal	0	EQLLQSNPVLEAFGNAKTVR	0.0182277	2341.26	781.427	2341.24	781.421	3
162	5.42005	IPI00795618.1; IPI00414980.2; IPI00376344.3	MYO1B 128 kDa protein; MYO1B Isoform 2 of Myosin-Ib; MYO1B Isoform 1 of Myosin-Ib	0	no quant	0	GPARSGVEVLF	0.176265	1333.89	667.951	1333.71	667.863	2
162	5.42005	IPI00795618.1; IPI00414980.2; IPI00376344.3	MYO1B 128 kDa protein; MYO1B Isoform 2 of Myosin-Ib; MYO1B Isoform 1 of Myosin-Ib	0	no quant - weak signal	0	IFHLWR	-0.258092	870.228	436.122	870.486	436.25	2
162	5.42005	IPI00795618.1; IPI00414980.2; IPI00376344.3	MYO1B 128 kDa protein; MYO1B Isoform 2 of Myosin-Ib; MYO1B Isoform 1 of Myosin-Ib	0	no quant - weak signal	0	IIIAEVVNKINR	-0.013763	1671	836.509	1671.02	836.516	2
162	5.42005	IPI00795618.1; IPI00414980.2; IPI00376344.3	MYO1B 128 kDa protein; MYO1B Isoform 2 of Myosin-Ib; MYO1B Isoform 1 of Myosin-Ib	0	no quant	0	INESIKAQTKVR	0.0807688	1819.17	910.592	1819.09	910.552	2
162	5.42005	IPI00795618.1; IPI00414980.2; IPI00376344.3	MYO1B 128 kDa protein; MYO1B Isoform 2 of Myosin-Ib; MYO1B Isoform 1 of Myosin-Ib	0	no quant - weak signal	0	INRANGKSTSRIFL	0.77686	2010.94	403.194	2010.16	403.039	5
162	5.42005	IPI00795618.1; IPI00414980.2; IPI00376344.3	MYO1B 128 kDa protein; MYO1B Isoform 2 of Myosin-Ib; MYO1B Isoform 1 of Myosin-Ib	0	no quant - weak signal	0	IQHYAGKVLYQVEGFVDKNNDLLYR	0.135508	3414.97	684	3414.83	683.973	5
162	5.42005	IPI00795618.1; IPI00414980.2; IPI00376344.3	MYO1B 128 kDa protein; MYO1B Isoform 2 of Myosin-Ib; MYO1B Isoform 1 of Myosin-Ib	0	no quant	0	IRNPRTLF	0.0669963	1032.64	517.327	1032.57	517.293	2
162	5.42005	IPI00795618.1; IPI00414980.2; IPI00376344.3	MYO1B 128 kDa protein; MYO1B Isoform 2 of Myosin-Ib; MYO1B Isoform 1 of Myosin-Ib	0	no quant	0	YKKLKDAIEEKIIIAEVVNKINRANGK	0.557918	4202.03	1401.68	4201.47	1401.5	3
162	5.42005	IPI00795618.1; IPI00414980.2; IPI00376344.3	MYO1B 128 kDa protein; MYO1B Isoform 2 of Myosin-Ib; MYO1B Isoform 1 of Myosin-Ib	0	no quant	0	YLGLLENVRVRRAGYAFRQAYEPCLER	-0.402902	3389.36	1130.79	3389.76	1130.93	3
163	5.33981	IPI00217519.3	RALA Ras-related protein Ral-A precursor	1	auto	99	VIMVGSGGVGK	-0.0155201	1290.74	646.378	1290.76	646.386	2	0.420872	25.3948
163	5.33981	IPI00217519.3	RALA Ras-related protein Ral-A precursor	1	auto	93	VFFDLMR	0.00129406	1070.57	536.293	1070.57	536.293	2	0.52182	13.4688
163	5.33981	IPI00217519.3	RALA Ras-related protein Ral-A precursor	0	auto - shared MS/MS	79	LLVGNK	-0.00887278	930.602	466.308	930.611	466.313	2	0.950269	11.8034
163	5.33981	IPI00217519.3	RALA Ras-related protein Ral-A precursor	0	auto - low confidence	0	VEDYEPTK	0.0159077	1411.77	706.893	1411.76	706.885	2	0.490322	20.3521
164	5.29801	IPI00101961.2	- 17 kDa protein	1	auto	99	EAFQLFDR	-0.00925379	1168.59	585.303	1168.6	585.307	2	0.347526	15.3037
164	5.29801	IPI00101961.2	- 17 kDa protein	0	auto - low confidence	0	TEFK	0.0169729	811.485	406.75	811.468	406.741	2	1.10554	12.5811
165	5.2682	IPI00829992.1; IPI00743335.1	MYO1C myosin IC isoform b; MYO1C myosin IC isoform a	1	auto	99	GIISILDEECLRPGEATDLTFLEK	0.0459222	2995.59	999.539	2995.55	999.524	3	1.02085	7.76801
165	5.2682	IPI00829992.1; IPI00743335.1	MYO1C myosin IC isoform b; MYO1C myosin IC isoform a	1	auto	99	IICDLVEEK	-0.00944262	1394.73	698.372	1394.74	698.377	2	1.04536	10.0846
165	5.2682	IPI00829992.1; IPI00743335.1	MYO1C myosin IC isoform b; MYO1C myosin IC isoform a	1	auto	99	MSLLQLVEILQSK	-0.0172581	1789.05	597.356	1789.06	597.362	3	1.03528	12.1359
165	5.2682	IPI00829992.1; IPI00743335.1	MYO1C myosin IC isoform b; MYO1C myosin IC isoform a	1	auto	99	YLGLLENLR	0.0117042	1233.73	617.873	1233.72	617.867	2	0.886184	7.0251
165	5.2682	IPI00829992.1; IPI00743335.1	MYO1C myosin IC isoform b; MYO1C myosin IC isoform a	0	no quant	76	VGVQDFVLLENFTSEAAFIENLR	-0.87391	2754.55	919.189	2755.42	919.48	3
165	5.2682	IPI00829992.1; IPI00743335.1	MYO1C myosin IC isoform b; MYO1C myosin IC isoform a	0	auto - shared MS/MS	14.9367	FLLNLR	0.0242953	918.602	460.308	918.577	460.296	2	0.255013	9.71135
165	5.2682	IPI00829992.1; IPI00743335.1	MYO1C myosin IC isoform b; MYO1C myosin IC isoform a	0	no quant	0	AKNGHLAVVAPR	-0.551503	1562.37	521.798	1562.92	521.982	3
165	5.2682	IPI00829992.1; IPI00743335.1	MYO1C myosin IC isoform b; MYO1C myosin IC isoform a	0	no quant	0	AKNGHLAVVAPRLN	-0.00250559	1747.04	583.355	1747.05	583.356	3
165	5.2682	IPI00829992.1; IPI00743335.1	MYO1C myosin IC isoform b; MYO1C myosin IC isoform a	0	auto - low confidence	0	ARDALAK	0.040384	1048.65	525.333	1048.61	525.313	2	1.3434	31.6633
165	5.2682	IPI00829992.1; IPI00743335.1	MYO1C myosin IC isoform b; MYO1C myosin IC isoform a	0	no quant	0	AVYSRTF	0.0859809	1146.71	574.364	1146.63	574.321	2
165	5.2682	IPI00829992.1; IPI00743335.1	MYO1C myosin IC isoform b; MYO1C myosin IC isoform a	0	no quant - weak signal	0	DALAKAVYSRTFTWLVGKINRSLASK	-0.244707	3428.75	1143.93	3429	1144.01	3
165	5.2682	IPI00829992.1; IPI00743335.1	MYO1C myosin IC isoform b; MYO1C myosin IC isoform a	0	auto - low confidence	0	DRVGVQDFVLLENFTSEAAFIENLR	0.538166	3069.11	1024.04	3068.57	1023.86	3	1.44567	32.4854
165	5.2682	IPI00829992.1; IPI00743335.1	MYO1C myosin IC isoform b; MYO1C myosin IC isoform a	0	no quant - weak signal	0	ESALTAR	0.0713853	890.566	891.573	890.494	891.502	1
165	5.2682	IPI00829992.1; IPI00743335.1	MYO1C myosin IC isoform b; MYO1C myosin IC isoform a	0	no quant - weak signal	0	FLRVKRSAICIQSWWRGTLGRRK	-0.351771	3337.55	1113.52	3337.9	1113.64	3
165	5.2682	IPI00829992.1; IPI00743335.1	MYO1C myosin IC isoform b; MYO1C myosin IC isoform a	0	no quant	0	GTLGRRKAAKR	0.462662	1561.4	521.475	1560.94	521.321	3
165	5.2682	IPI00829992.1; IPI00743335.1	MYO1C myosin IC isoform b; MYO1C myosin IC isoform a	0	no quant - weak signal	0	GYKPRSRQLLLTPNAVVIVEDAK	-0.266604	2870.39	1436.2	2870.66	1436.34	2
165	5.2682	IPI00829992.1; IPI00743335.1	MYO1C myosin IC isoform b; MYO1C myosin IC isoform a	0	no quant - weak signal	0	HLGYKPEEYKMGRTKIFIRFPK	-0.263728	3313.63	1105.55	3313.9	1105.64	3
165	5.2682	IPI00829992.1; IPI00743335.1	MYO1C myosin IC isoform b; MYO1C myosin IC isoform a	0	no quant	0	NGHLAVVAPRLN	0.0145298	1403.83	468.949	1403.81	468.945	3
165	5.2682	IPI00829992.1; IPI00743335.1	MYO1C myosin IC isoform b; MYO1C myosin IC isoform a	0	no quant - weak signal	0	RAGFAYRRKY	-0.117973	1718.89	860.451	1719.01	860.51	2
165	5.2682	IPI00829992.1; IPI00743335.1	MYO1C myosin IC isoform b; MYO1C myosin IC isoform a	0	no quant	0	RHAPRCPENAFFLDHVR	-0.101515	2255.98	1129	2256.08	1129.05	2
165	5.2682	IPI00829992.1; IPI00743335.1	MYO1C myosin IC isoform b; MYO1C myosin IC isoform a	0	no quant	0	RKWAAQTIRRLIRGFVLRHAPRCPENAFFLDHVR	0.177257	4480.62	1121.16	4480.45	1121.12	4
165	5.2682	IPI00829992.1; IPI00743335.1	MYO1C myosin IC isoform b; MYO1C myosin IC isoform a	0	no quant	0	RLIRGFVLRHAPR	-0.32206	1735.72	434.938	1736.04	435.018	4
165	5.2682	IPI00829992.1; IPI00743335.1	MYO1C myosin IC isoform b; MYO1C myosin IC isoform a	0	no quant	0	RLLHYAGEVTYSVTGFLDKNNDLLFR	0.202169	3390.97	566.168	3390.76	566.135	6
165	5.2682	IPI00829992.1; IPI00743335.1	MYO1C myosin IC isoform b; MYO1C myosin IC isoform a	0	no quant - weak signal	0	RRLIRGFVLRHAP	0.0437908	1750.12	876.065	1750.07	876.043	2
165	5.2682	IPI00829992.1; IPI00743335.1	MYO1C myosin IC isoform b; MYO1C myosin IC isoform a	0	no quant - weak signal	0	TKIFIRFPKTLFATEDALEVRR	0.293684	3115.09	1039.37	3114.79	1039.27	3
165	5.2682	IPI00829992.1; IPI00743335.1	MYO1C myosin IC isoform b; MYO1C myosin IC isoform a	0	no quant - weak signal	0	TLFATEDALEVRRQSLATK	-0.111214	2495.25	832.756	2495.36	832.794	3
165	5.2682	IPI00829992.1; IPI00743335.1	MYO1C myosin IC isoform b; MYO1C myosin IC isoform a	0	no quant - weak signal	0	VLQALGSEPIQYAVPVVKYDRK	0.173827	2761.74	921.586	2761.56	921.528	3
165	5.2682	IPI00829992.1; IPI00743335.1	MYO1C myosin IC isoform b; MYO1C myosin IC isoform a	0	no quant - weak signal	0	VVHQNHGERNFHIFYQL	0.297787	2281.46	1141.74	2281.16	1141.59	2
166	5.24809	IPI00027505.2	ITGAV Isoform 1 of Integrin alpha-V precursor	1	auto	99	AGTQLLAGLR	-0.0155716	1142.67	572.344	1142.69	572.352	2	1.22259	14.3552
166	5.24809	IPI00027505.2	ITGAV Isoform 1 of Integrin alpha-V precursor	0	no quant - weak signal	99	MFLLVGAPK	0.0059232	1262.77	632.393	1262.77	632.39	2
166	5.24809	IPI00027505.2	ITGAV Isoform 1 of Integrin alpha-V precursor	1	auto	99	SAILYVK	0.0122235	1080.69	541.353	1080.68	541.347	2	1.09212	21.6001
166	5.24809	IPI00027505.2	ITGAV Isoform 1 of Integrin alpha-V precursor	1	auto	99	VRPPQEEQER	-0.00524613	1410.73	471.25	1410.73	471.252	3	0.805477	13.0609
166	5.24809	IPI00027505.2	ITGAV Isoform 1 of Integrin alpha-V precursor	1	auto	98	TCSLPGTALK	-0.0126087	1323.7	662.858	1323.71	662.864	2	1.57255	24.4871
166	5.24809	IPI00027505.2	ITGAV Isoform 1 of Integrin alpha-V precursor	1	auto	97	YDPNVYSIK	0.00329826	1385.75	693.881	1385.74	693.879	2	0.676232	27.2039
166	5.24809	IPI00027505.2	ITGAV Isoform 1 of Integrin alpha-V precursor	1	auto	92	LSCAFK	0.0022358	1001.53	501.772	1001.53	501.771	2	1.14162	16.9196
166	5.24809	IPI00027505.2	ITGAV Isoform 1 of Integrin alpha-V precursor	1	auto	81	ALFLYSR	-1.00923	1011.57	506.794	1012.58	507.299	2	1.2033	24.8996
166	5.24809	IPI00027505.2	ITGAV Isoform 1 of Integrin alpha-V precursor	0	auto - shared MS/MS	47	DDPLEFK	0.0211857	1150.63	576.323	1150.61	576.313	2	1.21513	15.5988
166	5.24809	IPI00027505.2	ITGAV Isoform 1 of Integrin alpha-V precursor	1	auto	22	LNGFEVFAR	0.00502671	1196.64	599.325	1196.63	599.323	2	1.14437	23.7138
166	5.24809	IPI00027505.2	ITGAV Isoform 1 of Integrin alpha-V precursor	0	auto - shared MS/MS	7.05619	LLVGAPK	0.0496552	1000.7	501.358	1000.65	501.334	2	0.374605	26.1403
166	5.24809	IPI00027505.2	ITGAV Isoform 1 of Integrin alpha-V precursor	0	no quant - weak signal	2.10648	LFMDR	-0.00975316	824.424	413.219	824.434	413.224	2
166	5.24809	IPI00027505.2	ITGAV Isoform 1 of Integrin alpha-V precursor	0	auto - shared MS/MS	1.92744	FCLK	-0.0390185	843.42	422.717	843.459	422.737	2	2.91122	28.9115
166	5.24809	IPI00027505.2	ITGAV Isoform 1 of Integrin alpha-V precursor	0	no quant - weak signal	0.953984	GIVYIFNGR	0.0141174	1182.67	592.34	1182.65	592.333	2
166	5.24809	IPI00027505.2	ITGAV Isoform 1 of Integrin alpha-V precursor	0	auto - low confidence	0.476992	SIDFTK	-0.00358785	997.565	499.79	997.569	499.792	2	1.24607	17.71
166	5.24809	IPI00027505.2	ITGAV Isoform 1 of Integrin alpha-V precursor	0	no quant - weak signal	0	ARPVITVNAGLEVYP	0.0100744	1597.89	533.638	1597.88	533.635	3
166	5.24809	IPI00027505.2	ITGAV Isoform 1 of Integrin alpha-V precursor	0	auto - low confidence	0	AVLVFVMYR	0.00223626	1256.71	629.362	1256.71	629.361	2	2.27848	19.4336
166	5.24809	IPI00027505.2	ITGAV Isoform 1 of Integrin alpha-V precursor	0	auto - low confidence	0	LRLGPR	-0.00676019	827.492	414.753	827.499	414.757	2	1.27453	32.2961
167	5.19481	IPI00419266.1	NDUFA6 NADH dehydrogenase (ubiquinone) 1 alpha subcomplex, 6, 14kDa	0	no quant - weak signal	99	VVDLLVIK	0.00496616	1185.8	593.907	1185.79	593.904	2
167	5.19481	IPI00419266.1	NDUFA6 NADH dehydrogenase (ubiquinone) 1 alpha subcomplex, 6, 14kDa	0	no quant	0	VRELYRAWYR	-0.242814	1554.61	778.313	1554.85	778.434	2
168	5.12195	IPI00739827.1; IPI00216172.2; IPI00009030.1	LAMP2 Isoform LAMP-2B of Lysosome-associated membrane glycoprotein 2 precursor; LAMP2 lysosomal-associated membrane protein 2 isoform C precursor; LAMP2 Isoform LAMP-2A of Lysosome-associated membrane glycoprotein 2 precursor	1	auto	99	GILTVDELLAIR	0.000879483	1455.88	728.947	1455.88	728.946	2	0.794587	7.73573
168	5.12195	IPI00739827.1; IPI00216172.2; IPI00009030.1	LAMP2 Isoform LAMP-2B of Lysosome-associated membrane glycoprotein 2 precursor; LAMP2 lysosomal-associated membrane protein 2 isoform C precursor; LAMP2 Isoform LAMP-2A of Lysosome-associated membrane glycoprotein 2 precursor	1	auto	99	YLDFVFAVK	-0.0288977	1388.77	695.39	1388.79	695.405	2	1.03676	10.8355
169	5.06912	IPI00216171.3	ENO2 Gamma-enolase	0	no quant - weak signal	99	SGETEDTFIADLVVGLCTGQIK	0.167305	2629.49	877.504	2629.32	877.448	3
169	5.06912	IPI00216171.3	ENO2 Gamma-enolase	0	no quant - weak signal	21.0458	LELDGTENK	0.254488	1322.94	662.475	1322.68	662.348	2
169	5.06912	IPI00216171.3	ENO2 Gamma-enolase	0	no quant	0	AGHNFRNPSV	0.332751	1241.97	414.998	1241.64	414.887	3
169	5.06912	IPI00216171.3	ENO2 Gamma-enolase	0	no quant - weak signal	0	AQLAGNSDLILPVPAFNVINGGSHAGNK	0.582045	3079.22	1027.41	3078.63	1027.22	3
169	5.06912	IPI00216171.3	ENO2 Gamma-enolase	0	no quant	0	FTANVGIQIVGDDLTVTNPKRIER	0.0435687	2800.56	1401.29	2800.52	1401.27	2
169	5.06912	IPI00216171.3	ENO2 Gamma-enolase	0	no quant - weak signal	0	IEKIWAREILDSRGNPTVEVDLYTAKGLFRAAVPSGASTGIYEALELR	-0.766625	5706.34	1427.59	5707.11	1427.78	4
169	5.06912	IPI00216171.3	ENO2 Gamma-enolase	0	no quant - weak signal	0	SKFGANAILGVSLAVCKAGAAER	-0.472559	2565.92	1283.97	2566.4	1284.21	2
169	5.06912	IPI00216171.3	ENO2 Gamma-enolase	0	no quant - weak signal	0	TANVGIQIVGDDLTVTNPK	-0.193964	2243.03	1122.52	2243.23	1122.62	2
170	5.01672	IPI00027252.6	PHB2 Prohibitin-2	1	auto	99	AQFLVEK	0.00348761	1121.67	561.843	1121.67	561.842	2	1.3273	13.6021
170	5.01672	IPI00027252.6	PHB2 Prohibitin-2	1	auto	99	MLGEALSK	-0.025515	1135.63	568.82	1135.65	568.833	2	1.07684	10.4844
170	5.01672	IPI00027252.6	PHB2 Prohibitin-2	1	auto	14	ESVFTVEGGHR	0.0212874	1360.71	454.576	1360.69	454.569	3	1.33746	17.9033
170	5.01672	IPI00027252.6	PHB2 Prohibitin-2	1	auto	11	AQVSLLIR	0.00204452	1042.66	522.339	1042.66	522.338	2	0.455001	25.0078
170	5.01672	IPI00027252.6	PHB2 Prohibitin-2	0	auto - shared MS/MS	10	GSDSLIK	0.0839701	862.572	432.293	862.488	432.251	2	1.46455	12.4189
170	5.01672	IPI00027252.6	PHB2 Prohibitin-2	0	no quant - weak signal	0.44899	FLVEK	-0.00639813	922.567	462.291	922.573	462.294	2
170	5.01672	IPI00027252.6	PHB2 Prohibitin-2	0	no quant - weak signal	0	AIFFNR	0.0127024	910.527	456.271	910.515	456.265	2
170	5.01672	IPI00027252.6	PHB2 Prohibitin-2	0	auto - low confidence	0.44899	DSLIK	0.0353998	862.572	432.293	862.537	432.276	2	1.46455	12.4189
170	5.01672	IPI00027252.6	PHB2 Prohibitin-2	0	auto - low confidence	0	TVEGGHRAIFFNR	0.00724614	1646.88	549.968	1646.88	549.966	3	0.482607	31.3037
171	4.89642	IPI00479186.5; IPI00220644.8	PKM2 Isoform M2 of Pyruvate kinase isozymes M1/M2; PKM2 Isoform M1 of Pyruvate kinase isozymes M1/M2	0	no quant - weak signal	99	GIFPVLCK	0.00453062	1209.69	605.852	1209.69	605.85	2
171	4.89642	IPI00479186.5; IPI00220644.8	PKM2 Isoform M2 of Pyruvate kinase isozymes M1/M2; PKM2 Isoform M1 of Pyruvate kinase isozymes M1/M2	1	auto	99	PVAVALDTK	-0.0387026	1200.69	601.354	1200.73	601.373	2	0.711778	22.7562
171	4.89642	IPI00479186.5; IPI00220644.8	PKM2 Isoform M2 of Pyruvate kinase isozymes M1/M2; PKM2 Isoform M1 of Pyruvate kinase isozymes M1/M2	1	auto	99	VNFAMNVGK	0.00746501	1266.71	634.361	1266.7	634.357	2	0.439279	25.0283
171	4.89642	IPI00479186.5; IPI00220644.8	PKM2 Isoform M2 of Pyruvate kinase isozymes M1/M2; PKM2 Isoform M1 of Pyruvate kinase isozymes M1/M2	1	auto	32	VFLAQK	-0.00155983	992.625	497.32	992.626	497.32	2	0.794106	14.4129
171	4.89642	IPI00479186.5; IPI00220644.8	PKM2 Isoform M2 of Pyruvate kinase isozymes M1/M2; PKM2 Isoform M1 of Pyruvate kinase isozymes M1/M2	0	auto - shared MS/MS	1.21134	LESMIK	0.0657592	1023.65	512.834	1023.59	512.801	2	0.655155	21.7884
171	4.89642	IPI00479186.5; IPI00220644.8	PKM2 Isoform M2 of Pyruvate kinase isozymes M1/M2; PKM2 Isoform M1 of Pyruvate kinase isozymes M1/M2	1	auto	0.912698	VFLAQKMM	0.0122565	1206.72	604.365	1206.7	604.359	2	0.405146	12.3609
171	4.89642	IPI00479186.5; IPI00220644.8	PKM2 Isoform M2 of Pyruvate kinase isozymes M1/M2; PKM2 Isoform M1 of Pyruvate kinase isozymes M1/M2	0	auto - low confidence	0.44899	IQDLK	0.00993321	903.573	452.794	903.563	452.789	2	1.17949	9.20423
171	4.89642	IPI00479186.5; IPI00220644.8	PKM2 Isoform M2 of Pyruvate kinase isozymes M1/M2; PKM2 Isoform M1 of Pyruvate kinase isozymes M1/M2	0	auto - shared MS/MS	11.7571	DIQDLK	-0.000489119	1018.59	510.302	1018.59	510.302	2	0.990367	10.1329
171	4.89642	IPI00479186.5; IPI00220644.8	PKM2 Isoform M2 of Pyruvate kinase isozymes M1/M2; PKM2 Isoform M1 of Pyruvate kinase isozymes M1/M2	0	no quant - weak signal	0	GDVVIVLTGWRPGSGFTNTMRVVP	1.39763	2703.83	451.646	2702.43	451.413	6
171	4.89642	IPI00479186.5; IPI00220644.8	PKM2 Isoform M2 of Pyruvate kinase isozymes M1/M2; PKM2 Isoform M1 of Pyruvate kinase isozymes M1/M2	0	no quant - weak signal	0	IPAEK	-0.0621637	844.464	423.239	844.526	423.27	2
171	4.89642	IPI00479186.5; IPI00220644.8	PKM2 Isoform M2 of Pyruvate kinase isozymes M1/M2; PKM2 Isoform M1 of Pyruvate kinase isozymes M1/M2	0	auto - low confidence	0	LDIDSPPITAR	-0.0039178	1196.64	599.325	1196.64	599.327	2	1.14437	23.7138
171	4.89642	IPI00479186.5; IPI00220644.8	PKM2 Isoform M2 of Pyruvate kinase isozymes M1/M2; PKM2 Isoform M1 of Pyruvate kinase isozymes M1/M2	0	auto - low confidence	0	MQHLIAR	-0.0318941	1011.55	506.78	1011.58	506.796	2	0.679592	28.2276
171	4.89642	IPI00479186.5; IPI00220644.8	PKM2 Isoform M2 of Pyruvate kinase isozymes M1/M2; PKM2 Isoform M1 of Pyruvate kinase isozymes M1/M2	0	auto - low confidence	0	NICK	0.0734984	810.507	406.261	810.434	406.224	2	1.82604	7.87054
172	4.88889	IPI00007755.3	RAB21 Ras-related protein Rab-21	1	auto	99	GIEELFLDLCK	0.029196	1612.87	807.444	1612.84	807.43	2	0.730988	20.0343
172	4.88889	IPI00007755.3	RAB21 Ras-related protein Rab-21	0	auto - low confidence	0	ERHVSIQEAESYAESVGAK	0.0648229	2377.28	793.433	2377.21	793.411	3	2.20228	32.0914
173	4.81928	IPI00012011.6	CFL1 Cofilin-1	1	auto	95	NIILEEGK	-0.0111901	1202.7	602.357	1202.71	602.363	2	0.875009	12.4465
173	4.81928	IPI00012011.6	CFL1 Cofilin-1	1	auto	40	CTLAEK	0.00945751	997.527	499.771	997.518	499.766	2	1.13223	11.3105
173	4.81928	IPI00012011.6	CFL1 Cofilin-1	1	auto	36	MIYASSK	-0.000466122	1086.6	544.306	1086.6	544.307	2	0.627187	12.0318
173	4.81928	IPI00012011.6	CFL1 Cofilin-1	1	auto	1.81406	LTGIK	-0.0175964	818.529	410.272	818.547	410.281	2	0.920683	8.93333
173	4.81928	IPI00012011.6	CFL1 Cofilin-1	1	auto	1.81406	VFNDMK	0.0169297	1040.57	521.294	1040.56	521.286	2	0.958744	12.4903
173	4.81928	IPI00012011.6	CFL1 Cofilin-1	0	no quant	0	MASGVAVSDGVIKVFNDMK	-1.13411	2414.15	483.838	2415.29	484.065	5
174	4.77454	IPI00290928.2	GNA13 Guanine nucleotide-binding protein alpha-13 subunit	1	auto	99	FLVECFR	1.01434	1103.56	552.786	1102.54	552.279	2	0.742817	27.0111
174	4.77454	IPI00290928.2	GNA13 Guanine nucleotide-binding protein alpha-13 subunit	0	auto - low confidence	0	EQQRK	0.0262235	975.597	488.806	975.571	488.793	2	0.621077	19.6565
174	4.77454	IPI00290928.2	GNA13 Guanine nucleotide-binding protein alpha-13 subunit	0	auto - shared MS/MS	99	ILLLGAGESGK	0.013856	1344.84	673.425	1344.82	673.418	2	0.548064	25.5858
174	4.77454	IPI00290928.2	GNA13 Guanine nucleotide-binding protein alpha-13 subunit	0	auto - low confidence	0	NVPFK	-0.00482915	891.537	446.776	891.542	446.778	2	0.795701	14.0095
174	4.77454	IPI00290928.2	GNA13 Guanine nucleotide-binding protein alpha-13 subunit	0	auto - shared MS/MS	0.897868	STFLK	-0.00776859	882.534	442.274	882.542	442.278	2	0.63993	18.9572
174	4.77454	IPI00290928.2	GNA13 Guanine nucleotide-binding protein alpha-13 subunit	0	auto - low confidence	0	VLVDAR	0.103953	815.603	408.809	815.499	408.757	2	1.03344	16.7605
174	4.77454	IPI00290928.2	GNA13 Guanine nucleotide-binding protein alpha-13 subunit	0	auto - shared MS/MS	1.47392	VQIVSIK	0.0366608	975.628	488.821	975.591	488.803	2	0.62909	26.6782
175	4.73684	IPI00807403.1; IPI00795504.1; IPI00791964.2; IPI00015102.2	ALCAM Isoform 2 of CD166 antigen precursor; ALCAM 62 kDa protein; ALCAM ALCAM protein; ALCAM Isoform 1 of CD166 antigen precursor	1	auto	99	ALFLETEQLK	-0.00288423	1478.86	740.435	1478.86	740.437	2	1.0258	22.2361
175	4.73684	IPI00807403.1; IPI00795504.1; IPI00791964.2; IPI00015102.2	ALCAM Isoform 2 of CD166 antigen precursor; ALCAM 62 kDa protein; ALCAM ALCAM protein; ALCAM Isoform 1 of CD166 antigen precursor	1	auto	99	CSLIDK	0.0221488	1011.56	506.785	1011.53	506.774	2	1.5358	17.1789
175	4.73684	IPI00807403.1; IPI00795504.1; IPI00791964.2; IPI00015102.2	ALCAM Isoform 2 of CD166 antigen precursor; ALCAM 62 kDa protein; ALCAM ALCAM protein; ALCAM Isoform 1 of CD166 antigen precursor	1	auto	99	SVQYDDVPEYK	0.0137575	1629.83	815.921	1629.81	815.914	2	0.928755	21.3679
175	4.73684	IPI00807403.1; IPI00795504.1; IPI00791964.2; IPI00015102.2	ALCAM Isoform 2 of CD166 antigen precursor; ALCAM 62 kDa protein; ALCAM ALCAM protein; ALCAM Isoform 1 of CD166 antigen precursor	0	auto - low confidence	0	ALFLETEQLKK	0.022806	1751.08	584.7	1751.06	584.693	3	0.884741	30.5256
175	4.73684	IPI00807403.1; IPI00795504.1; IPI00791964.2; IPI00015102.2	ALCAM Isoform 2 of CD166 antigen precursor; ALCAM 62 kDa protein; ALCAM ALCAM protein; ALCAM Isoform 1 of CD166 antigen precursor	0	auto - low confidence	0.392873	IIFK	-0.0397515	807.506	404.76	807.546	404.78	2	0.837677	13.2587
175	4.73684	IPI00807403.1; IPI00795504.1; IPI00791964.2; IPI00015102.2	ALCAM Isoform 2 of CD166 antigen precursor; ALCAM 62 kDa protein; ALCAM ALCAM protein; ALCAM Isoform 1 of CD166 antigen precursor	0	no quant - weak signal	0	IIISPEENVTLTCTAENQLER	-0.660612	2561.62	427.944	2562.28	428.054	6
175	4.73684	IPI00807403.1; IPI00795504.1; IPI00791964.2; IPI00015102.2	ALCAM Isoform 2 of CD166 antigen precursor; ALCAM 62 kDa protein; ALCAM ALCAM protein; ALCAM Isoform 1 of CD166 antigen precursor	0	no quant - weak signal	0	LFYLPGQPEGIRSSNTYTLTDVRR	0.200045	2926.74	488.798	2926.54	488.764	6
175	4.73684	IPI00807403.1; IPI00795504.1; IPI00791964.2; IPI00015102.2	ALCAM Isoform 2 of CD166 antigen precursor; ALCAM 62 kDa protein; ALCAM ALCAM protein; ALCAM Isoform 1 of CD166 antigen precursor	0	auto - low confidence	0	LYMK	0.000533859	841.498	421.756	841.498	421.756	2	0.653662	13.442
176	4.65632	IPI00853589.1	SGCE sarcoglycan, epsilon isoform 3	1	auto	99	NMNVEEMLASEVLGDFLGAVK	-0.0165796	2553.29	852.104	2553.31	852.109	3	3.21584	38.4644
176	4.65632	IPI00853589.1	SGCE sarcoglycan, epsilon isoform 3	0	auto - low confidence	0	FEVNGIPEERKLTEAMNL	0.014302	2394.25	799.09	2394.23	799.085	3	0.344748	10.2502
176	4.65632	IPI00853589.1	SGCE sarcoglycan, epsilon isoform 3	0	no quant	0	MSPATTGTFLLTVYSIF	-0.161799	1991.88	664.967	1992.04	665.021	3
176	4.65632	IPI00853589.1	SGCE sarcoglycan, epsilon isoform 3	0	no quant - weak signal	0	PSDSLKSRDYYTDFLITLAVPSAVALVLFL	0.10205	3618.09	905.529	3617.98	905.503	4
176	4.65632	IPI00853589.1	SGCE sarcoglycan, epsilon isoform 3	0	no quant - weak signal	0	SRDYYTDFLITLAVPSAVALVLF	-0.169211	2717.31	1359.66	2717.48	1359.75	2
177	4.64286	IPI00883950.1	CKAP4 Similar to cytoskeleton-associated protein 4 (Fragment)	1	auto	99	LSSLDNLK	-0.000588048	1176.7	589.355	1176.7	589.355	2	1.01279	20.1794
177	4.64286	IPI00883950.1	CKAP4 Similar to cytoskeleton-associated protein 4 (Fragment)	1	auto	99	VQEQVHTLLSQDQAQAAR	-0.993171	2164.14	722.387	2165.13	722.718	3	0.533848	29.064
177	4.64286	IPI00883950.1	CKAP4 Similar to cytoskeleton-associated protein 4 (Fragment)	1	auto	90	LQNEILK	0.00141861	1144.71	573.361	1144.71	573.36	2	0.939504	14.134
177	4.64286	IPI00883950.1	CKAP4 Similar to cytoskeleton-associated protein 4 (Fragment)	0	auto - shared MS/MS	40	ELVSLK	0.00671741	975.628	488.821	975.621	488.818	2	0.62909	26.6782
177	4.64286	IPI00883950.1	CKAP4 Similar to cytoskeleton-associated protein 4 (Fragment)	1	auto	7	ISEVLQK	0.00784673	1103.69	552.851	1103.68	552.847	2	1.42839	20.6825
177	4.64286	IPI00883950.1	CKAP4 Similar to cytoskeleton-associated protein 4 (Fragment)	0	auto - shared MS/MS	1	SASLTGR	0.0665978	834.535	418.275	834.468	418.241	2	1.10172	7.35601
177	4.64286	IPI00883950.1	CKAP4 Similar to cytoskeleton-associated protein 4 (Fragment)	0	no quant - weak signal	0	EALR	0.0714639	487.347	488.354	487.275	488.283	1
177	4.64286	IPI00883950.1	CKAP4 Similar to cytoskeleton-associated protein 4 (Fragment)	0	auto - low confidence	0	QEQQAFK	0.00764189	1168.59	585.304	1168.59	585.3	2	0.420141	29.7995
177	4.64286	IPI00883950.1	CKAP4 Similar to cytoskeleton-associated protein 4 (Fragment)	0	auto - low confidence	0	QGESEVSR	0.0990077	890.508	446.262	890.409	446.212	2	1.17438	29.7141
178	4.60993	IPI00160538.2	- 31 kDa protein	0	no quant - weak signal	96	NPPDIVVQPGHIR	-0.00700827	1584.88	529.3	1584.89	529.303	3
178	4.60993	IPI00160538.2	- 31 kDa protein	0	auto - shared MS/MS	0.680385	VYLPK	-0.0351571	906.543	454.279	906.578	454.296	2	1.24781	6.40327
178	4.60993	IPI00160538.2	- 31 kDa protein	0	auto - low confidence	0	LYVVEK	-0.0114277	1037.63	519.82	1037.64	519.826	2	0.87241	12.9407
179	4.48598	IPI00550382.2	SLC29A1 Equilibrative nucleoside transporter 1	1	auto	99	LVFVPLLLLCNIKPR	-1.10987	2070.16	691.059	2071.27	691.429	3	3.66852	40.9318
179	4.48598	IPI00550382.2	SLC29A1 Equilibrative nucleoside transporter 1	1	auto	99	WLPSLVLAR	0.00612701	1197.74	599.878	1197.74	599.875	2	4.85112	10.5612
179	4.48598	IPI00550382.2	SLC29A1 Equilibrative nucleoside transporter 1	0	auto - low confidence	0.0392817	LLLCNIK	-0.00221703	1149.68	575.849	1149.69	575.85	2	1.0887	5.65961
179	4.48598	IPI00550382.2	SLC29A1 Equilibrative nucleoside transporter 1	0	no quant	0	AFSNGY	-0.0359793	881.308	441.661	881.344	441.679	2
179	4.48598	IPI00550382.2	SLC29A1 Equilibrative nucleoside transporter 1	0	no quant	0	MRRERTRGPQAWEFPSPTK	0.417787	2619.78	874.266	2619.36	874.127	3
179	4.48598	IPI00550382.2	SLC29A1 Equilibrative nucleoside transporter 1	0	no quant	0	YFIPVSCFLTFNIFDWLGR	0.0104203	2528.25	1265.13	2528.24	1265.13	2
180	4.43686	IPI00843975.1	EZR Ezrin	1	auto	99	FYPEDVAEELIQDITQK	-0.939651	2324.26	775.76	2325.2	776.073	3	0.2632	16.2076
180	4.43686	IPI00843975.1	EZR Ezrin	0	no quant	0	KPINVRVTTMDAELEFAIQPNTTGKQLF	0.168373	3593.13	899.291	3592.97	899.249	4
180	4.43686	IPI00843975.1	EZR Ezrin	0	no quant - weak signal	0	LTRDQWEDRIQVWH	-0.0652506	2025.95	676.324	2026.01	676.345	3
180	4.43686	IPI00843975.1	EZR Ezrin	0	auto - low confidence	0	QLERQQLETEK	-0.00282035	1688.93	563.983	1688.93	563.984	3	1.72748	18.0337
180	4.43686	IPI00843975.1	EZR Ezrin	0	no quant - weak signal	0	RETVEREKEQMMR	-0.068921	2025.95	676.324	2026.02	676.347	3
181	4.43623	IPI00019472.4	SLC1A5 Neutral amino acid transporter B	1	auto	99	EVLDSFLDLAR	-0.00545275	1420.76	711.389	1420.77	711.391	2	1.30416	5.74775
181	4.43623	IPI00019472.4	SLC1A5 Neutral amino acid transporter B	1	auto	99	NIFPSNLVSAAFR	-0.00915294	1578.85	790.435	1578.86	790.439	2	1.22823	7.29845
181	4.43623	IPI00019472.4	SLC1A5 Neutral amino acid transporter B	0	no quant	0	ALGPERLSAFVF	0.0870446	1449.9	725.956	1449.81	725.912	2
181	4.43623	IPI00019472.4	SLC1A5 Neutral amino acid transporter B	0	no quant	0	APVGIMFLVAGKIVEMEDVGLLF	1.31462	2736.84	685.217	2735.52	684.889	4
181	4.43623	IPI00019472.4	SLC1A5 Neutral amino acid transporter B	0	no quant	0	GPAGDATVASEKESVM	-2.48929	1833.43	612.15	1835.92	612.98	3
181	4.43623	IPI00019472.4	SLC1A5 Neutral amino acid transporter B	0	no quant - weak signal	0	LLRMIILPLVVCSLI	-0.100707	1885.04	943.529	1885.15	943.58	2
181	4.43623	IPI00019472.4	SLC1A5 Neutral amino acid transporter B	0	no quant - weak signal	0	PLPVPTEEGNPLLK	0.288383	1807.32	904.668	1807.03	904.524	2
182	4.43038	IPI00025091.3	RPS11 40S ribosomal protein S11	1	auto	99	NIGLGFK	-0.0079722	1035.62	518.819	1035.63	518.823	2	0.977583	14.5581
182	4.43038	IPI00025091.3	RPS11 40S ribosomal protein S11	0	auto - low confidence	0	FNVLK	0.00756348	908.565	455.29	908.557	455.286	2	0.927102	9.41138
182	4.43038	IPI00025091.3	RPS11 40S ribosomal protein S11	0	auto - low confidence	0	QPTIFQNK	0.0497493	1263.76	632.885	1263.71	632.861	2	0.711823	31.3376
183	4.39883	IPI00646491.2; IPI00095891.2	GNAS Isoform XLas-2 of Guanine nucleotide-binding protein G(s) subunit alpha isoforms XLas; GNAS Isoform XLas-1 of Guanine nucleotide-binding protein G(s) subunit alpha isoforms XLas	0	no quant - weak signal	99	EAIETIVAAMSNLVPPVELANPENQFR	0.00744841	3095.62	1032.88	3095.61	1032.88	3
183	4.39883	IPI00646491.2; IPI00095891.2	GNAS Isoform XLas-2 of Guanine nucleotide-binding protein G(s) subunit alpha isoforms XLas; GNAS Isoform XLas-1 of Guanine nucleotide-binding protein G(s) subunit alpha isoforms XLas	1	auto	99	LQEALNLFK	-0.0217438	1362.79	682.402	1362.81	682.413	2	1.15903	7.05739
183	4.39883	IPI00646491.2; IPI00095891.2	GNAS Isoform XLas-2 of Guanine nucleotide-binding protein G(s) subunit alpha isoforms XLas; GNAS Isoform XLas-1 of Guanine nucleotide-binding protein G(s) subunit alpha isoforms XLas	0	no quant - weak signal	99	NNLKEAIETIVAAMSNLVPPVELANPENQFR	-0.562562	3708.41	928.111	3708.98	928.251	4
183	4.39883	IPI00646491.2; IPI00095891.2	GNAS Isoform XLas-2 of Guanine nucleotide-binding protein G(s) subunit alpha isoforms XLas; GNAS Isoform XLas-1 of Guanine nucleotide-binding protein G(s) subunit alpha isoforms XLas	0	no quant - weak signal	99	VQDIKNNLKEAIETIVAAMSNLVPPVELANPENQFR	-2.13395	4704.5	1177.13	4706.63	1177.66	4
183	4.39883	IPI00646491.2; IPI00095891.2	GNAS Isoform XLas-2 of Guanine nucleotide-binding protein G(s) subunit alpha isoforms XLas; GNAS Isoform XLas-1 of Guanine nucleotide-binding protein G(s) subunit alpha isoforms XLas	1	auto	1.54656	AMSNLVPPVELANPENQFR	0.117781	2350.23	1176.12	2350.12	1176.06	2	1.21482	28.6395
183	4.39883	IPI00646491.2; IPI00095891.2	GNAS Isoform XLas-2 of Guanine nucleotide-binding protein G(s) subunit alpha isoforms XLas; GNAS Isoform XLas-1 of Guanine nucleotide-binding protein G(s) subunit alpha isoforms XLas	0	no quant - weak signal	0.953984	ATKVQDIKNNLKEAIETIVAAMSNLVPPVELANPENQFR	0.366967	4704.95	1177.24	4704.58	1177.15	4
183	4.39883	IPI00646491.2; IPI00095891.2	GNAS Isoform XLas-2 of Guanine nucleotide-binding protein G(s) subunit alpha isoforms XLas; GNAS Isoform XLas-1 of Guanine nucleotide-binding protein G(s) subunit alpha isoforms XLas	0	no quant	0	AAQVRRAASAAPASGARRK	-0.0511967	2040.09	1021.05	2040.14	1021.08	2
183	4.39883	IPI00646491.2; IPI00095891.2	GNAS Isoform XLas-2 of Guanine nucleotide-binding protein G(s) subunit alpha isoforms XLas; GNAS Isoform XLas-1 of Guanine nucleotide-binding protein G(s) subunit alpha isoforms XLas	0	no quant - weak signal	0	AASAAPASGARRKIHLRPPSPEIQAADPPT	-0.264609	3337.55	1113.52	3337.81	1113.61	3
183	4.39883	IPI00646491.2; IPI00095891.2	GNAS Isoform XLas-2 of Guanine nucleotide-binding protein G(s) subunit alpha isoforms XLas; GNAS Isoform XLas-1 of Guanine nucleotide-binding protein G(s) subunit alpha isoforms XLas	0	no quant	0	ADPDSGAAPDAP	-0.289647	1242.26	415.094	1242.55	415.19	3
183	4.39883	IPI00646491.2; IPI00095891.2	GNAS Isoform XLas-2 of Guanine nucleotide-binding protein G(s) subunit alpha isoforms XLas; GNAS Isoform XLas-1 of Guanine nucleotide-binding protein G(s) subunit alpha isoforms XLas	0	auto - low confidence	0	ASRSLKVKKVPLAEKRR	-3.06883	2683.66	671.922	2686.73	672.689	4	0.525908	26.425
183	4.39883	IPI00646491.2; IPI00095891.2	GNAS Isoform XLas-2 of Guanine nucleotide-binding protein G(s) subunit alpha isoforms XLas; GNAS Isoform XLas-1 of Guanine nucleotide-binding protein G(s) subunit alpha isoforms XLas	0	no quant	0	GAAAPGAGPSP	-0.110406	995.405	498.71	995.516	498.765	2
183	4.39883	IPI00646491.2; IPI00095891.2	GNAS Isoform XLas-2 of Guanine nucleotide-binding protein G(s) subunit alpha isoforms XLas; GNAS Isoform XLas-1 of Guanine nucleotide-binding protein G(s) subunit alpha isoforms XLas	0	no quant	0	GRSESPQPKASR	-0.341788	1730.63	577.885	1730.98	577.999	3
183	4.39883	IPI00646491.2; IPI00095891.2	GNAS Isoform XLas-2 of Guanine nucleotide-binding protein G(s) subunit alpha isoforms XLas; GNAS Isoform XLas-1 of Guanine nucleotide-binding protein G(s) subunit alpha isoforms XLas	0	no quant	0	GSPAAGAASADTAAR	0.124254	1432.83	478.616	1432.7	478.575	3
183	4.39883	IPI00646491.2; IPI00095891.2	GNAS Isoform XLas-2 of Guanine nucleotide-binding protein G(s) subunit alpha isoforms XLas; GNAS Isoform XLas-1 of Guanine nucleotide-binding protein G(s) subunit alpha isoforms XLas	0	no quant	0	GSPSQEAVRPPSNF	0.746606	1616.55	539.859	1615.81	539.61	3
183	4.39883	IPI00646491.2; IPI00095891.2	GNAS Isoform XLas-2 of Guanine nucleotide-binding protein G(s) subunit alpha isoforms XLas; GNAS Isoform XLas-1 of Guanine nucleotide-binding protein G(s) subunit alpha isoforms XLas	0	no quant - weak signal	0	KVQDIKNNLKEAIETIVAAMSNLVPPVELANPENQFR	-7.99133	4700.62	1176.16	4708.61	1178.16	4
183	4.39883	IPI00646491.2; IPI00095891.2	GNAS Isoform XLas-2 of Guanine nucleotide-binding protein G(s) subunit alpha isoforms XLas; GNAS Isoform XLas-1 of Guanine nucleotide-binding protein G(s) subunit alpha isoforms XLas	0	auto - low confidence	0	NLFKSIWNNR	-0.0325712	1578.85	790.435	1578.89	790.451	2	1.22823	7.29845
183	4.39883	IPI00646491.2; IPI00095891.2	GNAS Isoform XLas-2 of Guanine nucleotide-binding protein G(s) subunit alpha isoforms XLas; GNAS Isoform XLas-1 of Guanine nucleotide-binding protein G(s) subunit alpha isoforms XLas	0	no quant	0	VPSPGYGSPAAGAASADTAAR	-0.336484	2016.66	1009.34	2017	1009.51	2
183	4.39883	IPI00646491.2; IPI00095891.2	GNAS Isoform XLas-2 of Guanine nucleotide-binding protein G(s) subunit alpha isoforms XLas; GNAS Isoform XLas-1 of Guanine nucleotide-binding protein G(s) subunit alpha isoforms XLas	0	no quant - weak signal	0	VRNCLYGNNMSGQRDIPPEIGEQPEQPPLEAPGAAAP	0.499499	4121.45	825.298	4120.95	825.198	5
184	4.34783	IPI00645256.1	LITAF Isoform 1 of Lipopolysaccharide-induced tumor necrosis factor-alpha factor	1	auto	99	ALLGTYK	-0.017401	1052.63	527.322	1052.65	527.331	2	2.53245	18.2634
185	4.34028	IPI00061267.2	RSPRY1 Isoform 1 of RING finger and SPRY domain-containing protein 1 precursor	0	no quant - weak signal	99	VIPLEDPLGPAVITLLLDECPLPTK	0.0483081	2989.72	997.581	2989.67	997.565	3
185	4.34028	IPI00061267.2	RSPRY1 Isoform 1 of RING finger and SPRY domain-containing protein 1 precursor	0	no quant - weak signal	0	DPVRPPRRGRGPHEPRR	-0.117157	2139.04	714.019	2139.15	714.058	3
185	4.34028	IPI00061267.2	RSPRY1 Isoform 1 of RING finger and SPRY domain-containing protein 1 precursor	0	no quant - weak signal	0	LAGPASIGLLSPGI	0.0664213	1408.91	705.461	1408.84	705.428	2
185	4.34028	IPI00061267.2	RSPRY1 Isoform 1 of RING finger and SPRY domain-containing protein 1 precursor	0	auto - low confidence	0	RQVGFCAQW	0.0413571	1285.61	643.813	1285.57	643.793	2	1.38294	9.10274
185	4.34028	IPI00061267.2	RSPRY1 Isoform 1 of RING finger and SPRY domain-containing protein 1 precursor	0	no quant	0	SKPHIHPCWKEGDTVGFL	-0.549688	2527.75	422.3	2528.3	422.391	6
185	4.34028	IPI00061267.2	RSPRY1 Isoform 1 of RING finger and SPRY domain-containing protein 1 precursor	0	no quant - weak signal	0	SQPRDPVRPPRRGRGPHEPRRKKQNVDGLVLDTLAVIRTLVDNDQEP	0.137098	5809.35	1162.88	5809.22	1162.85	5
186	4.3222	IPI00021058.1	SLC4A7 Isoform 3 of Sodium bicarbonate cotransporter 3	1	auto	99	ASTLDEIADMVLDNMIASGQLDESIR	-1.00266	2949.44	984.153	2950.44	984.487	3	1.29915	19.7444
186	4.3222	IPI00021058.1	SLC4A7 Isoform 3 of Sodium bicarbonate cotransporter 3	1	auto	95	LAPAVLLTGLTEVPVPTR	-1.03831	1989.16	664.059	1990.19	664.406	3	1.53971	15.9111
186	4.3222	IPI00021058.1	SLC4A7 Isoform 3 of Sodium bicarbonate cotransporter 3	0	no quant - weak signal	13	FLFLLLGPAGK	-0.0474389	1344.78	673.398	1344.83	673.422	2
186	4.3222	IPI00021058.1	SLC4A7 Isoform 3 of Sodium bicarbonate cotransporter 3	0	auto - low confidence	0	ALSMNTENAK	0.0956347	1510.9	756.456	1510.8	756.409	2
186	4.3222	IPI00021058.1	SLC4A7 Isoform 3 of Sodium bicarbonate cotransporter 3	0	no quant - weak signal	0	DALSLQCLASILFLYCACMSPVITFGGLLGEATEGR	-0.0961157	4043.82	1011.96	4043.92	1011.99	4
186	4.3222	IPI00021058.1	SLC4A7 Isoform 3 of Sodium bicarbonate cotransporter 3	0	no quant	0	EAAHHAGPELQRTGRLF	0.0811353	2076.15	416.238	2076.07	416.222	5
186	4.3222	IPI00021058.1	SLC4A7 Isoform 3 of Sodium bicarbonate cotransporter 3	0	no quant	0	HSDPHLLERNGIL	0.458389	1644.34	412.094	1643.89	411.979	4
187	4.28571	IPI00888100.1	LOC390956 similar to peptidylprolyl isomerase A-like	1	auto	99	VSFELFADK	-0.00362345	1342.73	672.374	1342.74	672.376	2	1.49791	7.6988
187	4.28571	IPI00888100.1	LOC390956 similar to peptidylprolyl isomerase A-like	0	no quant	0	LHLGLEQAEYNLGCPGYRSWFSICR	0.432855	3163.9	1055.64	3163.46	1055.49	3
187	4.28571	IPI00888100.1	LOC390956 similar to peptidylprolyl isomerase A-like	0	auto - low confidence	0	SLYREKFDDENFILK	0.166257	2204.34	735.787	2204.17	735.731	3	1.94418	13.0025
188	4.26357	IPI00019157.2	CSPG4 Chondroitin sulfate proteoglycan 4 precursor	1	auto	99	DVNERPPQPQASVPLR	-0.0550577	1945.99	649.671	1946.05	649.689	3	1.12275	11.235
188	4.26357	IPI00019157.2	CSPG4 Chondroitin sulfate proteoglycan 4 precursor	0	no quant - weak signal	99	GQLLVSEEPLHAGQPH	-0.0708888	1854.9	619.307	1854.97	619.331	3
188	4.26357	IPI00019157.2	CSPG4 Chondroitin sulfate proteoglycan 4 precursor	0	no quant - weak signal	99	GSLLLGGLDAEASR	0.00271108	1501.82	751.92	1501.82	751.918	2
188	4.26357	IPI00019157.2	CSPG4 Chondroitin sulfate proteoglycan 4 precursor	0	no quant - weak signal	99	HGELELDIPGAQAR	0.00243276	1648.87	550.63	1648.87	550.629	3
188	4.26357	IPI00019157.2	CSPG4 Chondroitin sulfate proteoglycan 4 precursor	0	no quant - weak signal	99	LIQGPQYGHLLVGGR	-0.00359357	1751.98	585	1751.98	585.001	3
188	4.26357	IPI00019157.2	CSPG4 Chondroitin sulfate proteoglycan 4 precursor	1	auto	99	VAIQPVNDHAPVQTISR	-0.0175962	1988.07	663.699	1988.09	663.705	3	0.476241	25.6233
188	4.26357	IPI00019157.2	CSPG4 Chondroitin sulfate proteoglycan 4 precursor	1	auto	97	QVLLSLK	0.999404	1088.72	545.367	1087.72	544.868	2	0.990724	21.0982
188	4.26357	IPI00019157.2	CSPG4 Chondroitin sulfate proteoglycan 4 precursor	0	no quant - weak signal	94	ELEAGSLVYVHR	0.0250598	1515.84	506.288	1515.82	506.28	3
188	4.26357	IPI00019157.2	CSPG4 Chondroitin sulfate proteoglycan 4 precursor	0	no quant - weak signal	78	SQVLFSVTR	-0.0200759	1179.65	590.834	1179.67	590.844	2
188	4.26357	IPI00019157.2	CSPG4 Chondroitin sulfate proteoglycan 4 precursor	0	no quant - weak signal	11	LVLGQEELR	0.000244205	1199.7	600.857	1199.7	600.857	2
188	4.26357	IPI00019157.2	CSPG4 Chondroitin sulfate proteoglycan 4 precursor	1	auto	9	GCLHAATLNGR	0.01694	1302.65	435.223	1302.63	435.217	3	0.963353	20.9223
188	4.26357	IPI00019157.2	CSPG4 Chondroitin sulfate proteoglycan 4 precursor	1	auto	4	VLFVHSGADR	0.00147297	1243.68	415.568	1243.68	415.567	3	0.534128	18.2547
188	4.26357	IPI00019157.2	CSPG4 Chondroitin sulfate proteoglycan 4 precursor	1	auto	1	LGLEVGRPEGR	-0.00776998	1325.75	442.923	1325.75	442.925	3	1.05622	12.9006
188	4.26357	IPI00019157.2	CSPG4 Chondroitin sulfate proteoglycan 4 precursor	1	auto	1	LLEGPR	-0.00256103	827.496	414.755	827.499	414.757	2	0.832958	19.5852
188	4.26357	IPI00019157.2	CSPG4 Chondroitin sulfate proteoglycan 4 precursor	0	no quant	1	SEHDVLFQVTQFPSR	-0.0228922	1932.96	645.327	1932.98	645.334	3
188	4.26357	IPI00019157.2	CSPG4 Chondroitin sulfate proteoglycan 4 precursor	0	no quant - weak signal	0.505107	LPYLR	-0.0364365	804.462	403.238	804.498	403.256	2
188	4.26357	IPI00019157.2	CSPG4 Chondroitin sulfate proteoglycan 4 precursor	0	no quant - weak signal	0	AFQAGGRRGDFIYVDI	-0.0437875	1927.96	643.66	1928	643.675	3
188	4.26357	IPI00019157.2	CSPG4 Chondroitin sulfate proteoglycan 4 precursor	0	no quant - weak signal	0	DAGELANRTGSVPR	0.0184716	1442.73	722.372	1442.71	722.363	2
188	4.26357	IPI00019157.2	CSPG4 Chondroitin sulfate proteoglycan 4 precursor	0	auto - low confidence	0	DTAVLHLDTNL	0.0760214	1210.7	404.572	1210.62	404.547	3	0.956281	9.5318
188	4.26357	IPI00019157.2	CSPG4 Chondroitin sulfate proteoglycan 4 precursor	0	no quant	0	DVAATLAVAVSF	-0.0422727	1306.68	654.349	1306.73	654.37	2
188	4.26357	IPI00019157.2	CSPG4 Chondroitin sulfate proteoglycan 4 precursor	0	no quant - weak signal	0	EALR	0.0714639	487.347	488.354	487.275	488.283	1
188	4.26357	IPI00019157.2	CSPG4 Chondroitin sulfate proteoglycan 4 precursor	0	no quant - weak signal	0	FRLLEGPRHGRVVRVP	-0.141974	2031.07	508.774	2031.21	508.809	4
188	4.26357	IPI00019157.2	CSPG4 Chondroitin sulfate proteoglycan 4 precursor	0	no quant	0	GGPAQDLTFRVSDGLQASPPATLKVVAIR	0.0477423	3107.77	518.969	3107.72	518.961	6
188	4.26357	IPI00019157.2	CSPG4 Chondroitin sulfate proteoglycan 4 precursor	0	no quant - weak signal	0	PSAIEVQLR	-0.0235892	1011.55	506.781	1011.57	506.793	2
188	4.26357	IPI00019157.2	CSPG4 Chondroitin sulfate proteoglycan 4 precursor	0	no quant - weak signal	0	QEDLR	0.0515907	804.462	403.238	804.41	403.212	2
188	4.26357	IPI00019157.2	CSPG4 Chondroitin sulfate proteoglycan 4 precursor	0	no quant	0	RVLFVHSGADR	0.599074	1400.38	467.8	1399.78	467.601	3
188	4.26357	IPI00019157.2	CSPG4 Chondroitin sulfate proteoglycan 4 precursor	0	no quant - weak signal	0	VTYGATARASEAVEDTFR	-0.0461658	1942.89	486.73	1942.94	486.742	4
189	4.24242	IPI00887664.1; IPI00787956.2	LOC440575 hypothetical LOC440575; LOC440575 similar to ribosomal protein L21	0	no quant - weak signal	95	GTWVQLK	-0.000632175	1118.67	560.342	1118.67	560.342	2
189	4.24242	IPI00887664.1; IPI00787956.2	LOC440575 hypothetical LOC440575; LOC440575 similar to ribosomal protein L21	0	no quant - weak signal	70	GDIVDIK	-0.0137213	1046.61	524.311	1046.62	524.318	2
189	4.24242	IPI00887664.1; IPI00787956.2	LOC440575 hypothetical LOC440575; LOC440575 similar to ribosomal protein L21	1	auto	2.92096	QPAPPSK	0.00705969	1012.59	507.301	1012.58	507.297	2	0.63856	5.58415
189	4.24242	IPI00887664.1; IPI00787956.2	LOC440575 hypothetical LOC440575; LOC440575 similar to ribosomal protein L21	0	auto - low confidence	0.476992	SRPFRK	0.0645857	949.623	475.818	949.558	475.786	2	0.482656	17.7907
189	4.24242	IPI00887664.1; IPI00787956.2	LOC440575 hypothetical LOC440575; LOC440575 similar to ribosomal protein L21	0	auto - shared MS/MS	6.2724	DSFLK	-0.00119889	896.52	449.267	896.521	449.268	2	0.794537	13.2237
189	4.24242	IPI00887664.1; IPI00787956.2	LOC440575 hypothetical LOC440575; LOC440575 similar to ribosomal protein L21	0	auto - low confidence	0	SRDSFLK	-0.0257489	1139.63	570.822	1139.65	570.834	2	0.919009	13.8578
190	4.22297	IPI00020984.1	CANX Calnexin precursor	1	auto	99	GTLSGWILSK	-0.0120188	1348.78	675.399	1348.8	675.405	2	1.51813	10.7647
190	4.22297	IPI00020984.1	CANX Calnexin precursor	1	auto	99	KIPNPDFFEDLEPFR	0.0164614	2151.14	718.054	2151.12	718.049	3	0.979367	11.6973
190	4.22297	IPI00020984.1	CANX Calnexin precursor	1	auto	29	LHFIFR	-0.00645375	975.571	488.793	975.578	488.796	2	1.56812	14.2087
190	4.22297	IPI00020984.1	CANX Calnexin precursor	0	no quant - weak signal	0	HHAISAKLNKPFLF	-0.0190605	2071.18	691.399	2071.19	691.405	3
190	4.22297	IPI00020984.1	CANX Calnexin precursor	0	auto - low confidence	0	TYFTDKKTHLYTLILNPDNSFEILVDQSVVNSGNLLNDMTPPVNPSR	0.464698	5704.31	1141.87	5703.84	1141.78	5	0.918835	11.5605
190	4.22297	IPI00020984.1	CANX Calnexin precursor	0	no quant	0	VDQSVVNSGNLLNDMTPPVNPSREIEDPEDRKPEDWDERPK	-0.0924869	5148.45	1717.16	5148.54	1717.19	3
191	4.17957	IPI00025874.2	RPN1 Dolichyl-diphosphooligosaccharide--protein glycosyltransferase 67 kDa subunit precursor	1	auto	99	ALTSEIALLQSR	-0.00638597	1444.83	723.423	1444.84	723.426	2	0.961826	12.6003
191	4.17957	IPI00025874.2	RPN1 Dolichyl-diphosphooligosaccharide--protein glycosyltransferase 67 kDa subunit precursor	1	auto	99	ATSFLLALEPELEAR	0.00262592	1802.99	902.504	1802.99	902.502	2	1.1297	17.2406
191	4.17957	IPI00025874.2	RPN1 Dolichyl-diphosphooligosaccharide--protein glycosyltransferase 67 kDa subunit precursor	0	no quant	0	AEMAPSHSSLLF	0.107436	1432.82	478.615	1432.71	478.579	3
191	4.17957	IPI00025874.2	RPN1 Dolichyl-diphosphooligosaccharide--protein glycosyltransferase 67 kDa subunit precursor	0	no quant - weak signal	0	ALTSEIALLQSRLKTEGSDLCDR	0.0952845	2852.59	1427.3	2852.5	1427.26	2
191	4.17957	IPI00025874.2	RPN1 Dolichyl-diphosphooligosaccharide--protein glycosyltransferase 67 kDa subunit precursor	0	no quant	0	FFTVKLPVALDPGAKISVIVETVYTHVLHPYPTQITQSEK	-0.363811	5058.45	1012.7	5058.82	1012.77	5
191	4.17957	IPI00025874.2	RPN1 Dolichyl-diphosphooligosaccharide--protein glycosyltransferase 67 kDa subunit precursor	0	no quant	0	NIEIDSPYEISRAPDELHYTYLDTFGRPVIVAYK	-0.0216358	4272.18	1425.07	4272.2	1425.07	3
191	4.17957	IPI00025874.2	RPN1 Dolichyl-diphosphooligosaccharide--protein glycosyltransferase 67 kDa subunit precursor	0	no quant - weak signal	0	QFVVFEGNHYFYSPYPTKTQTMRVK	-0.185535	3429.52	1144.18	3429.71	1144.24	3
191	4.17957	IPI00025874.2	RPN1 Dolichyl-diphosphooligosaccharide--protein glycosyltransferase 67 kDa subunit precursor	0	no quant	0	RTVDLSSHLAKVTAEVVLAHLGGGSTSR	0.291726	3149.05	1575.53	3148.76	1575.39	2
191	4.17957	IPI00025874.2	RPN1 Dolichyl-diphosphooligosaccharide--protein glycosyltransferase 67 kDa subunit precursor	0	no quant - weak signal	0	VHYENNSPFLTITSMTR	-0.258306	2010.68	403.143	2010.94	403.194	5
191	4.17957	IPI00025874.2	RPN1 Dolichyl-diphosphooligosaccharide--protein glycosyltransferase 67 kDa subunit precursor	0	no quant - weak signal	0	YILFFTVIIYVRLDFSITK	-0.134071	2670.39	891.139	2670.53	891.183	3
192	4.16667	IPI00016339.4	RAB5C Ras-related protein Rab-5C	1	auto	99	IVIALAGNK	0.00506052	1185.77	593.894	1185.77	593.892	2	1.4548	29.6345
192	4.16667	IPI00016339.4	RAB5C Ras-related protein Rab-5C	1	auto	43	ICQFK	-0.036744	971.481	486.748	971.518	486.766	2	1.0258	14.6131
192	4.16667	IPI00016339.4	RAB5C Ras-related protein Rab-5C	0	auto - shared MS/MS	42.0513	FMETSAK	0.0357118	1116.61	559.312	1116.57	559.294	2	0.687599	16.6068
192	4.16667	IPI00016339.4	RAB5C Ras-related protein Rab-5C	0	no quant	0	NEPQNATGAPGRNRGVDLQENNPASR	1.0364	2908.43	485.746	2907.39	485.573	6
193	4.14508	IPI00395510.5	NCALD Neurocalcin-delta	1	auto	98	LSLEEFIR	-0.00741289	1149.64	575.829	1149.65	575.833	2	9.11008	42.9238
193	4.14508	IPI00395510.5	NCALD Neurocalcin-delta	0	auto - shared MS/MS	9.87654	MVSSVMK	0.00985233	1068.6	535.308	1068.59	535.303	2	0.636023	11.2715
193	4.14508	IPI00395510.5	NCALD Neurocalcin-delta	0	no quant - weak signal	0	IYGNFFPYGDASK	0.0627186	1782.93	595.318	1782.87	595.298	3
194	4.10959	IPI00217467.3	HIST1H1E Histone H1.4	1	auto	95	SGVSLAALK	0.00531528	1132.71	567.363	1132.71	567.36	2	0.300846	16.3171
194	4.10959	IPI00217467.3	HIST1H1E Histone H1.4	0	no quant - weak signal	73	ASGPPVSELITK	0.0129275	1485.88	743.946	1485.86	743.94	2
194	4.10959	IPI00217467.3	HIST1H1E Histone H1.4	0	auto - shared MS/MS	0.793764	LAALK	0.00539753	802.557	402.286	802.552	402.283	2	0.641228	8.99183
194	4.10959	IPI00217467.3	HIST1H1E Histone H1.4	0	no quant - weak signal	0	ATGAATPK	0.0312673	1003.62	502.818	1003.59	502.803	2
194	4.10959	IPI00217467.3	HIST1H1E Histone H1.4	0	no quant - weak signal	0	KALAAAGYDVEK	0.0108223	1666.97	556.665	1666.96	556.661	3
194	4.10959	IPI00217467.3	HIST1H1E Histone H1.4	0	auto - low confidence	0	KATGAATPK	-0.00875933	1275.78	638.897	1275.79	638.901	2	0.779564	27.8421
194	4.10959	IPI00217467.3	HIST1H1E Histone H1.4	0	no quant - weak signal	0	SGVSLAALKKALAAAGYDVEKNNSR	0.0200407	3108.79	519.14	3108.77	519.136	6
195	4.09914	IPI00306604.5	ITGA5 Integrin alpha-5 precursor	0	no quant - weak signal	99	VVLGGPGSYFWQGQILSATQEQIAESYYPEYLINLVQGQLQTR	1.04743	4988.6	1248.16	4987.55	1247.9	4
195	4.09914	IPI00306604.5	ITGA5 Integrin alpha-5 precursor	0	no quant	0	EMKIYLRNESEFRDKLSP	0.282689	2524.62	842.547	2524.34	842.452	3
195	4.09914	IPI00306604.5	ITGA5 Integrin alpha-5 precursor	0	no quant	0	FGLLLLGLLIYILYK	0.138221	2039.44	1020.73	2039.3	1020.66	2
195	4.09914	IPI00306604.5	ITGA5 Integrin alpha-5 precursor	0	auto - low confidence	0	FTVPHLRDTKKTIQFDFQI	-0.100076	2621.36	874.793	2621.46	874.826	3
195	4.09914	IPI00306604.5	ITGA5 Integrin alpha-5 precursor	0	no quant - weak signal	0	GRPIVSASASLTIF	0.0156445	1561.91	521.644	1561.89	521.639	3
195	4.09914	IPI00306604.5	ITGA5 Integrin alpha-5 precursor	0	no quant - weak signal	0	LSPIHIALNFSLDPQAPVDSHGLRPALHYQSK	0.322562	3681.28	921.327	3680.95	921.246	4
195	4.09914	IPI00306604.5	ITGA5 Integrin alpha-5 precursor	0	no quant - weak signal	0	PHLRDTKKTIQFDFQILSK	-0.0674564	2891.6	964.875	2891.67	964.898	3
195	4.09914	IPI00306604.5	ITGA5 Integrin alpha-5 precursor	0	auto - low confidence	0	TFLQREHQPFSLQCEAVYK	0.257756	2817.69	940.237	2817.43	940.151	3	0.748846	24.1382
196	4	IPI00871319.1; IPI00446235.2; IPI00328415.11	CYB5R3 34 kDa protein; CYB5R3 Isoform 2 of NADH-cytochrome b5 reductase 3; CYB5R3 Isoform 1 of NADH-cytochrome b5 reductase 3	1	auto	99	DILLRPELEELR	0.0192847	1638.96	547.328	1638.94	547.321	3	0.750851	21.8481
196	4	IPI00871319.1; IPI00446235.2; IPI00328415.11	CYB5R3 34 kDa protein; CYB5R3 Isoform 2 of NADH-cytochrome b5 reductase 3; CYB5R3 Isoform 1 of NADH-cytochrome b5 reductase 3	0	no quant - weak signal	51	GFVDLVIK	0.0237273	1177.76	589.885	1177.73	589.873	2
196	4	IPI00871319.1; IPI00446235.2; IPI00328415.11	CYB5R3 34 kDa protein; CYB5R3 Isoform 2 of NADH-cytochrome b5 reductase 3; CYB5R3 Isoform 1 of NADH-cytochrome b5 reductase 3	0	auto - shared MS/MS	1.37474	DLVIK	0.016678	874.59	438.302	874.573	438.294	2	2.09845	16.6302
196	4	IPI00871319.1; IPI00446235.2; IPI00328415.11	CYB5R3 34 kDa protein; CYB5R3 Isoform 2 of NADH-cytochrome b5 reductase 3; CYB5R3 Isoform 1 of NADH-cytochrome b5 reductase 3	0	auto - shared MS/MS	1.47392	VYFK	-0.0459685	843.464	422.739	843.51	422.762	2	2.65	20.5272
196	4	IPI00871319.1; IPI00446235.2; IPI00328415.11	CYB5R3 34 kDa protein; CYB5R3 Isoform 2 of NADH-cytochrome b5 reductase 3; CYB5R3 Isoform 1 of NADH-cytochrome b5 reductase 3	0	auto - low confidence	0	LVYQGK	-0.0460423	994.56	498.287	994.606	498.31	2	1.14026	21.4314
197	3.9783	IPI00440493.2	ATP5A1 ATP synthase subunit alpha, mitochondrial precursor	1	auto	99	EVAAFAQFGSDLDAATQQLLSR	0.00135941	2481.26	828.095	2481.26	828.095	3	1.24009	22.2246
197	3.9783	IPI00440493.2	ATP5A1 ATP synthase subunit alpha, mitochondrial precursor	0	auto - low confidence	0	EGDIVK	0.117004	947.67	948.677	947.553	948.56	1	0.708744	16.2069
197	3.9783	IPI00440493.2	ATP5A1 ATP synthase subunit alpha, mitochondrial precursor	0	no quant - weak signal	0	LKEIVTNFLAGFEA	0.0180474	1839.06	920.536	1839.04	920.527	2
197	3.9783	IPI00440493.2	ATP5A1 ATP synthase subunit alpha, mitochondrial precursor	0	no quant - weak signal	0	QGQYSPMAIEEQVAVIYAGVRGYLDKLEPSKITK	0.286304	4357.67	1090.42	4357.38	1090.35	4
197	3.9783	IPI00440493.2	ATP5A1 ATP synthase subunit alpha, mitochondrial precursor	0	no quant	0	VAAAVVRALPRR	-0.00156524	1278.79	427.27	1278.79	427.27	3
197	3.9783	IPI00440493.2	ATP5A1 ATP synthase subunit alpha, mitochondrial precursor	0	auto - low confidence	0	VGSAAQTRAMKQVAGTMK	0.109278	2218.37	740.463	2218.26	740.427	3	0.64115	6.65197
197	3.9783	IPI00440493.2	ATP5A1 ATP synthase subunit alpha, mitochondrial precursor	0	no quant - weak signal	0	VLSIGDGIARVHGLRNVQAEEMVEFSSGLK	0.44352	3415.21	1139.41	3414.77	1139.26	3
198	3.89831	IPI00642310.1; IPI00019971.3	STXBP2 syntaxin binding protein 2; STXBP2 Syntaxin-binding protein 2	0	no quant	99	QLEVLAQQIATLCATLQEYPAIR	0.531389	2761.99	921.672	2761.46	921.495	3
198	3.89831	IPI00642310.1; IPI00019971.3	STXBP2 syntaxin binding protein 2; STXBP2 Syntaxin-binding protein 2	0	auto - low confidence	0	AADPVSPLL	0.0723527	1025.66	513.837	1025.59	513.801	2	0.345292	28.1574
198	3.89831	IPI00642310.1; IPI00019971.3	STXBP2 syntaxin binding protein 2; STXBP2 Syntaxin-binding protein 2	0	no quant	0	GSVEKLCSVEQDLAMGSDAEGEK	0.149091	2795.38	699.852	2795.23	699.815	4
198	3.89831	IPI00642310.1; IPI00019971.3	STXBP2 syntaxin binding protein 2; STXBP2 Syntaxin-binding protein 2	0	no quant	0	LDRNLWPFVSDPAPTASSQAAVSAR	-0.320646	2800.11	1401.06	2800.43	1401.22	2
199	3.83663	IPI00894417.1	- Transporter 1 ATP-binding cassette sub-family B	0	no quant - weak signal	99	SENAGAQGWLAALKPLAAALGLALPGLALFR	-0.802578	3347.13	1116.72	3347.93	1116.98	3
199	3.83663	IPI00894417.1	- Transporter 1 ATP-binding cassette sub-family B	0	no quant - weak signal	0	DDATSALDANSQLQVEQLLYESPERYSRSVLLITQHLSLVEQADHILF	0.0909723	5598.95	1120.8	5598.86	1120.78	5
199	3.83663	IPI00894417.1	- Transporter 1 ATP-binding cassette sub-family B	0	no quant	0	DRTPRCPPSGLLTPLHLEGLVQFQDVSFAY	0.0310426	3545.82	887.463	3545.79	887.455	4
199	3.83663	IPI00894417.1	- Transporter 1 ATP-binding cassette sub-family B	0	no quant	0	PPPAASRGGLGGTR	0.0143005	1452.81	1453.81	1452.79	1453.8	1
199	3.83663	IPI00894417.1	- Transporter 1 ATP-binding cassette sub-family B	0	no quant - weak signal	0	PTVRSFANEEGEAQKFREK	-0.0773945	2670.33	891.118	2670.41	891.144	3
199	3.83663	IPI00894417.1	- Transporter 1 ATP-binding cassette sub-family B	0	no quant	0	QAVALARALIR	0.0292552	1164.73	583.371	1164.7	583.356	2
199	3.83663	IPI00894417.1	- Transporter 1 ATP-binding cassette sub-family B	0	no quant	0	RPHRGAESPRPGR	-0.300411	1616.57	539.865	1616.87	539.965	3
199	3.83663	IPI00894417.1	- Transporter 1 ATP-binding cassette sub-family B	0	no quant - weak signal	0	SPRP	-0.0010963	599.35	600.357	599.351	600.359	1
199	3.83663	IPI00894417.1	- Transporter 1 ATP-binding cassette sub-family B	0	no quant - weak signal	0	SRWAVLWLGACGVLRATGGSKSENAGAQGWLAALK	0.274106	4121.45	825.298	4121.18	825.243	5
199	3.83663	IPI00894417.1	- Transporter 1 ATP-binding cassette sub-family B	0	no quant - weak signal	0	VGILYIGGQLVTSGAVSSGNLVTFVLYQMQFTQAVEVLLSIYPR	0.37407	4892.98	816.504	4892.6	816.441	6
200	3.83142	IPI00056334.4	PRKCDBP Protein kinase C delta-binding protein	1	auto	99	IQSGLGALSR	-0.00425713	1144.66	573.34	1144.67	573.342	2	1.02757	22.22
200	3.83142	IPI00056334.4	PRKCDBP Protein kinase C delta-binding protein	1	auto	84	LASMLETLR	0.00194364	1176.67	589.341	1176.67	589.34	2	2.26584	32.7003
200	3.83142	IPI00056334.4	PRKCDBP Protein kinase C delta-binding protein	0	no quant - weak signal	13	ERQGGLAR	0.0239078	1030.59	516.301	1030.56	516.289	2
200	3.83142	IPI00056334.4	PRKCDBP Protein kinase C delta-binding protein	0	no quant - weak signal	9	LEANHGLLVAR	-0.00411355	1335.77	446.264	1335.77	446.265	3
200	3.83142	IPI00056334.4	PRKCDBP Protein kinase C delta-binding protein	0	no quant - weak signal	0	ANAAQERAVR	-0.0160962	1229.64	615.829	1229.66	615.837	2
200	3.83142	IPI00056334.4	PRKCDBP Protein kinase C delta-binding protein	0	no quant - weak signal	0	LHVLLFK	-0.00799335	1012.65	507.331	1012.66	507.335	2
200	3.83142	IPI00056334.4	PRKCDBP Protein kinase C delta-binding protein	0	auto - low confidence	0.336756	LLFK	-0.0397515	807.506	404.76	807.546	404.78	2	0.837677	13.2587
200	3.83142	IPI00056334.4	PRKCDBP Protein kinase C delta-binding protein	0	auto - shared MS/MS	2.33947	TLLEK	-0.009875	890.558	446.286	890.568	446.291	2	1.92945	22.9619
201	3.8	IPI00024650.1	SLC16A1 Monocarboxylate transporter 1	1	auto	99	DLHDANTDLIGR	-0.0360224	1482.72	495.247	1482.75	495.259	3	0.82739	25.3375
201	3.8	IPI00024650.1	SLC16A1 Monocarboxylate transporter 1	1	auto	97	SITVFFK	-0.00294325	1128.68	565.345	1128.68	565.347	2	1.4127	20.1224
201	3.8	IPI00024650.1	SLC16A1 Monocarboxylate transporter 1	0	no quant - weak signal	42	AAESPDQK	0.00192059	1132.6	567.307	1132.6	567.306	2
201	3.8	IPI00024650.1	SLC16A1 Monocarboxylate transporter 1	1	auto	0.897868	YFYK	-0.0161028	907.489	454.752	907.505	454.76	2	0.638109	21.2144
201	3.8	IPI00024650.1	SLC16A1 Monocarboxylate transporter 1	0	auto - low confidence	0	TKAGK	0.0163083	935.629	468.822	935.613	468.814	2	0.48952	21.1208
201	3.8	IPI00024650.1	SLC16A1 Monocarboxylate transporter 1	0	auto - low confidence	0	VFFK	-0.0433197	827.472	414.743	827.515	414.765	2	1.28174	9.20841
202	3.79147	IPI00465361.4	RPL13 60S ribosomal protein L13	1	auto	99	GFSLEELR	-0.00645515	1093.58	547.798	1093.59	547.802	2	0.749853	21.0422
202	3.79147	IPI00465361.4	RPL13 60S ribosomal protein L13	0	no quant - weak signal	54	LILFPR	0.00204526	901.589	451.802	901.587	451.801	2
202	3.79147	IPI00465361.4	RPL13 60S ribosomal protein L13	0	auto - no iTRAQ	5	TIGISVDPR	0.0425661	999.578	500.796	999.535	500.775	2	1.23919	12.0867
202	3.79147	IPI00465361.4	RPL13 60S ribosomal protein L13	0	no quant	0	AFASLR	0.124547	807.597	404.806	807.472	404.744	2
203	3.75494	IPI00555991.2; IPI00027505.2	ITGAV Isoform 2 of Integrin alpha-V precursor; ITGAV Isoform 1 of Integrin alpha-V precursor	1	auto	99	GGLMQCEELIAYLR	-0.0166569	1784.86	893.436	1784.87	893.445	2	1.4494	20.7661
203	3.75494	IPI00555991.2; IPI00027505.2	ITGAV Isoform 2 of Integrin alpha-V precursor; ITGAV Isoform 1 of Integrin alpha-V precursor	1	auto	99	LTPITIFMEYR	-0.00921044	1526.82	764.417	1526.83	764.422	2	1.14579	7.03876
203	3.75494	IPI00555991.2; IPI00027505.2	ITGAV Isoform 2 of Integrin alpha-V precursor; ITGAV Isoform 1 of Integrin alpha-V precursor	0	no quant - weak signal	96	LQEVGQVSVSLQR	-0.0120959	1585.88	793.947	1585.89	793.953	2
203	3.75494	IPI00555991.2; IPI00027505.2	ITGAV Isoform 2 of Integrin alpha-V precursor; ITGAV Isoform 1 of Integrin alpha-V precursor	0	no quant	0	ADGKGVLPRKLNF	-0.776118	1845.34	462.342	1846.12	462.536	4
203	3.75494	IPI00555991.2; IPI00027505.2	ITGAV Isoform 2 of Integrin alpha-V precursor; ITGAV Isoform 1 of Integrin alpha-V precursor	0	auto - low confidence	0	GLPLLLSGLLLPLCR	-0.0117289	1911.15	956.584	1911.17	956.59	2	1.28577	23.0208
203	3.75494	IPI00555991.2; IPI00027505.2	ITGAV Isoform 2 of Integrin alpha-V precursor; ITGAV Isoform 1 of Integrin alpha-V precursor	0	no quant	0	GPRGLPLLLSGLLL	0.36741	1562.37	521.798	1562	521.675	3
203	3.75494	IPI00555991.2; IPI00027505.2	ITGAV Isoform 2 of Integrin alpha-V precursor; ITGAV Isoform 1 of Integrin alpha-V precursor	0	no quant	0	KYNNQLATRTAQAIFDDSYLGYSVAVGDFNGDGIDDFVSGVPRAAR	-0.956704	5241.63	874.612	5242.58	874.771	6
203	3.75494	IPI00555991.2; IPI00027505.2	ITGAV Isoform 2 of Integrin alpha-V precursor; ITGAV Isoform 1 of Integrin alpha-V precursor	0	no quant - weak signal	0	LEVSVDSDQK	0.0780486	1322.71	662.362	1322.63	662.323	2
203	3.75494	IPI00555991.2; IPI00027505.2	ITGAV Isoform 2 of Integrin alpha-V precursor; ITGAV Isoform 1 of Integrin alpha-V precursor	0	no quant	0	LGPRGLPLLLSGLL	-0.0346499	1433.86	478.961	1433.9	478.973	3
203	3.75494	IPI00555991.2; IPI00027505.2	ITGAV Isoform 2 of Integrin alpha-V precursor; ITGAV Isoform 1 of Integrin alpha-V precursor	0	no quant	0	MGFFKRVRPPQEEQEREQLQPHENGEGNSET	0.0135608	4002.93	1001.74	4002.91	1001.74	4
203	3.75494	IPI00555991.2; IPI00027505.2	ITGAV Isoform 2 of Integrin alpha-V precursor; ITGAV Isoform 1 of Integrin alpha-V precursor	0	no quant	0	NNGPSSFSKAMLHLQWPY	0.102663	2396.29	600.079	2396.18	600.053	4
203	3.75494	IPI00555991.2; IPI00027505.2	ITGAV Isoform 2 of Integrin alpha-V precursor; ITGAV Isoform 1 of Integrin alpha-V precursor	0	no quant - weak signal	0	STGLNAVPSQILEGQWAARSMPPSFGYSMKGATDIDK	-0.401135	4357.8	1090.46	4358.2	1090.56	4
203	3.75494	IPI00555991.2; IPI00027505.2	ITGAV Isoform 2 of Integrin alpha-V precursor; ITGAV Isoform 1 of Integrin alpha-V precursor	0	no quant - weak signal	0	VGAPKANTTQPGIVEGGQVLK	0.34631	2496.77	1249.39	2496.43	1249.22	2
204	3.75408	IPI00853369.1	PLXNB2 Plexin-B2 precursor	0	no quant - weak signal	99	GTLQQFVDNFFQSVLAPGHAVPPAVK	-0.0496419	3054.6	1019.21	3054.65	1019.23	3
204	3.75408	IPI00853369.1	PLXNB2 Plexin-B2 precursor	1	auto	99	LQQIAAALENK	-0.0052247	1485.87	743.943	1485.88	743.945	2	0.769277	10.9724
204	3.75408	IPI00853369.1	PLXNB2 Plexin-B2 precursor	1	auto	99	RPVVEQALYQFSNLLNSK	-1.94111	2391.39	798.137	2393.33	798.784	3	1.24908	25.1419
204	3.75408	IPI00853369.1	PLXNB2 Plexin-B2 precursor	1	auto	99	SFLINFIHTLENQR	0.00233107	1875.01	626.012	1875.01	626.011	3	0.558385	20.2428
204	3.75408	IPI00853369.1	PLXNB2 Plexin-B2 precursor	1	auto	4.2029	YQFSNLLNSKSFLINFIHTLENQR	0.986231	3214.7	1072.58	3213.72	1072.25	3	1.0173	20.6539
204	3.75408	IPI00853369.1	PLXNB2 Plexin-B2 precursor	0	no quant	0	AANPDYRCAWCGGQSR	1.8925	1993.68	499.427	1991.79	498.954	4
204	3.75408	IPI00853369.1	PLXNB2 Plexin-B2 precursor	0	no quant	0	ALSNISLRLF	0.0527657	1278.78	427.268	1278.73	427.251	3
204	3.75408	IPI00853369.1	PLXNB2 Plexin-B2 precursor	0	no quant	0	GGSPVPNPGIF	0.0228261	1040.55	521.283	1040.53	521.272	2
204	3.75408	IPI00853369.1	PLXNB2 Plexin-B2 precursor	0	auto - low confidence	0	GNGPHDNGIIVSTRL	0.0308303	1724.92	863.469	1724.89	863.454	2	0.749811	7.9655
204	3.75408	IPI00853369.1	PLXNB2 Plexin-B2 precursor	0	no quant	0	GTAVLQRGGLNLTAVTVAAENNHTVAF	-0.873528	2765.57	461.935	2766.44	462.081	6
204	3.75408	IPI00853369.1	PLXNB2 Plexin-B2 precursor	0	no quant	0	LGAGASLRPR	-0.0328499	1040.54	521.277	1040.57	521.294	2
204	3.75408	IPI00853369.1	PLXNB2 Plexin-B2 precursor	0	auto - low confidence	0	LIHAR	-0.0336976	608.342	609.349	608.376	609.383	1	0.518817	23.5263
204	3.75408	IPI00853369.1	PLXNB2 Plexin-B2 precursor	0	auto - low confidence	0	LSRDSPSNK	0.0424754	1323.73	662.872	1323.69	662.851	2	0.530247	17.6917
204	3.75408	IPI00853369.1	PLXNB2 Plexin-B2 precursor	0	no quant	0	PALSEEDELLCLFGESPPHPAR	-0.170217	2628.06	439.018	2628.23	439.046	6
204	3.75408	IPI00853369.1	PLXNB2 Plexin-B2 precursor	0	no quant	0	PPRKRLVECGSLF	-0.588293	1834.43	612.483	1835.02	612.679	3
204	3.75408	IPI00853369.1	PLXNB2 Plexin-B2 precursor	0	no quant - weak signal	0	QFSNLLNSKSFLINFI	-0.413119	2010.68	403.143	2011.09	403.225	5
204	3.75408	IPI00853369.1	PLXNB2 Plexin-B2 precursor	0	no quant	0	RALSNISLRLF	-0.0419456	1432.82	478.615	1432.86	478.628	3
204	3.75408	IPI00853369.1	PLXNB2 Plexin-B2 precursor	0	no quant - weak signal	0	SETVVERMLSNWMSICLYQYLKDSAGEPLYKLF	0.491128	4359.69	1090.93	4359.2	1090.81	4
204	3.75408	IPI00853369.1	PLXNB2 Plexin-B2 precursor	0	no quant - weak signal	0	TVSVIVQDEGVDAIP	-0.000181892	1684.9	843.457	1684.9	843.458	2
205	3.74707	IPI00003918.6	RPL4 60S ribosomal protein L4	1	auto	99	APIRPDIVNFVHTNLR	-0.0108085	2005.12	669.382	2005.13	669.385	3	0.774693	13.4149
205	3.74707	IPI00003918.6	RPL4 60S ribosomal protein L4	0	no quant - weak signal	16	RIQRRGPCIIYNEDNGIIK	-8.21546	2583.19	646.804	2591.4	648.858	4
205	3.74707	IPI00003918.6	RPL4 60S ribosomal protein L4	0	no quant - weak signal	0.953984	RGPCIIYNEDNGIIK	0.42872	1937.39	646.804	1936.96	646.661	3
205	3.74707	IPI00003918.6	RPL4 60S ribosomal protein L4	0	no quant	0	ACARPLISVYSEKGESSGKNVTLPAVFKAPIRPDI	-0.189897	4352.18	726.371	4352.37	726.403	6
205	3.74707	IPI00003918.6	RPL4 60S ribosomal protein L4	0	no quant	0	GPCIIYNEDNGIIKAFR	0.145295	2070.19	415.044	2070.04	415.015	5
205	3.74707	IPI00003918.6	RPL4 60S ribosomal protein L4	0	auto - low confidence	0	LNILKLAPGGHVGR	-0.0627119	1588.89	795.453	1588.95	795.484	2	4.08649	12.4437
205	3.74707	IPI00003918.6	RPL4 60S ribosomal protein L4	0	no quant - weak signal	0	LRVDKAAAAAAALQAK	0.0854863	1999.31	1000.66	1999.23	1000.62	2
205	3.74707	IPI00003918.6	RPL4 60S ribosomal protein L4	0	auto - low confidence	0	MRNRRRIQRR	-0.0245231	1617.89	809.955	1617.92	809.967	2	0.661176	15.4996
205	3.74707	IPI00003918.6	RPL4 60S ribosomal protein L4	0	no quant	0	RNTILRQARNHKLRVDK	0.101608	2565.64	1283.83	2565.54	1283.78	2
206	3.72881	IPI00009253.2	NAPA Alpha-soluble NSF attachment protein	1	auto	99	LDQWLTTMLLR	0.0081618	1532.86	767.437	1532.85	767.433	2	1.68945	17.2206
206	3.72881	IPI00009253.2	NAPA Alpha-soluble NSF attachment protein	0	no quant	0	NSQSFFSGLF	0.175065	1132.69	567.354	1132.52	567.267	2
206	3.72881	IPI00009253.2	NAPA Alpha-soluble NSF attachment protein	0	auto - low confidence	0	QKAIDIYEQVGTNAMDSPLLK	-0.494402	2909.11	970.71	2909.6	970.875	3	6.3919	31.1453
206	3.72881	IPI00009253.2	NAPA Alpha-soluble NSF attachment protein	0	auto - low confidence	0	YEELFPAFSDSR	0.012349	1603.78	802.895	1603.76	802.889	2	1.91168	8.83432
207	3.72178	IPI00455383.4; IPI00024067.4	CLTC Isoform 2 of Clathrin heavy chain 1; CLTC Isoform 1 of Clathrin heavy chain 1	1	auto	99	AFMTADLPNELIELLEK	-0.000151797	2234.21	745.744	2234.21	745.744	3	1.22422	12.9705
207	3.72178	IPI00455383.4; IPI00024067.4	CLTC Isoform 2 of Clathrin heavy chain 1; CLTC Isoform 1 of Clathrin heavy chain 1	1	auto	99	DTELAEELLQWFLQEEK	0.18131	2408.42	803.813	2408.24	803.752	3	1.52955	14.0821
207	3.72178	IPI00455383.4; IPI00024067.4	CLTC Isoform 2 of Clathrin heavy chain 1; CLTC Isoform 1 of Clathrin heavy chain 1	0	no quant - weak signal	99	LDNYDAPDIANIAISNELFEEAFAIFR	0.0346262	3214.63	1072.55	3214.59	1072.54	3
207	3.72178	IPI00455383.4; IPI00024067.4	CLTC Isoform 2 of Clathrin heavy chain 1; CLTC Isoform 1 of Clathrin heavy chain 1	1	auto	85	IAAYLFK	-0.0149961	1112.67	557.342	1112.68	557.349	2	2.34297	12.3114
207	3.72178	IPI00455383.4; IPI00024067.4	CLTC Isoform 2 of Clathrin heavy chain 1; CLTC Isoform 1 of Clathrin heavy chain 1	1	auto	81	LLLPWLEAR	0.0144743	1253.78	627.895	1253.76	627.888	2	1.15516	6.07151
207	3.72178	IPI00455383.4; IPI00024067.4	CLTC Isoform 2 of Clathrin heavy chain 1; CLTC Isoform 1 of Clathrin heavy chain 1	0	no quant	3.93519	AVNYFSK	-0.0973536	972.406	487.211	972.504	487.259	2
207	3.72178	IPI00455383.4; IPI00024067.4	CLTC Isoform 2 of Clathrin heavy chain 1; CLTC Isoform 1 of Clathrin heavy chain 1	0	no quant	0.460157	SPRLDHTRAVNYFSK	-0.102847	1981.91	496.484	1982.01	496.51	4
207	3.72178	IPI00455383.4; IPI00024067.4	CLTC Isoform 2 of Clathrin heavy chain 1; CLTC Isoform 1 of Clathrin heavy chain 1	0	no quant - weak signal	0	AGKTLQIFNIEMKSK	-0.355673	2282.99	1142.5	2283.35	1142.68	2
207	3.72178	IPI00455383.4; IPI00024067.4	CLTC Isoform 2 of Clathrin heavy chain 1; CLTC Isoform 1 of Clathrin heavy chain 1	0	no quant	0	DRAHIAQLCEKAGLLQRALEHF	0.464226	2998.06	1000.36	2997.6	1000.21	3
207	3.72178	IPI00455383.4; IPI00024067.4	CLTC Isoform 2 of Clathrin heavy chain 1; CLTC Isoform 1 of Clathrin heavy chain 1	0	auto - low confidence	0	EHFTDLYDIKR	0.0359415	1868.05	935.033	1868.02	935.015	2	1.10541	6.50726
207	3.72178	IPI00455383.4; IPI00024067.4	CLTC Isoform 2 of Clathrin heavy chain 1; CLTC Isoform 1 of Clathrin heavy chain 1	0	no quant	0	GQCDLELINVCNENSLF	0.0600838	2306.09	462.225	2306.03	462.213	5
207	3.72178	IPI00455383.4; IPI00024067.4	CLTC Isoform 2 of Clathrin heavy chain 1; CLTC Isoform 1 of Clathrin heavy chain 1	0	no quant	0	HNIMDFAMPY	-0.369637	1398.24	467.086	1398.61	467.21	3
207	3.72178	IPI00455383.4; IPI00024067.4	CLTC Isoform 2 of Clathrin heavy chain 1; CLTC Isoform 1 of Clathrin heavy chain 1	0	no quant	0	ICRESNCYDPERVKNFLKEAKLTDQLPLIIVCDRF	0.966997	4842.43	969.493	4841.46	969.299	5
207	3.72178	IPI00455383.4; IPI00024067.4	CLTC Isoform 2 of Clathrin heavy chain 1; CLTC Isoform 1 of Clathrin heavy chain 1	0	auto - low confidence	0	ISGETIFVTAPHEATAGIIGVNR	-0.144733	2496.2	625.058	2496.35	625.094	4	1.19776	12.3179
208	3.7037	IPI00646304.4	PPIB peptidylprolyl isomerase B precursor	0	no quant - weak signal	99	VIFGLFGK	-0.00209777	1167.72	584.869	1167.73	584.87	2
208	3.7037	IPI00646304.4	PPIB peptidylprolyl isomerase B precursor	1	auto	1.81406	GFGYK	-0.0276842	858.457	430.236	858.484	430.249	2	1.35296	7.6706
208	3.7037	IPI00646304.4	PPIB peptidylprolyl isomerase B precursor	0	auto - low confidence	0	FPDENFK	-0.0105188	1183.6	592.808	1183.61	592.813	2	1.62082	22.5196
208	3.7037	IPI00646304.4	PPIB peptidylprolyl isomerase B precursor	0	auto - low confidence	0	KVTVKVYFDLRIGDEDVGRVIFGLFGK	0.149577	3502.16	584.7	3502.01	584.675	6	0.884741	30.5256
209	3.69458	IPI00871852.1; IPI00025491.1	EIF4A1 46 kDa protein; EIF4A1 Eukaryotic initiation factor 4A-I	0	no quant - weak signal	99	LQMEAPHIIVGTPGR	0.00144889	1761.97	588.331	1761.97	588.33	3
209	3.69458	IPI00871852.1; IPI00025491.1	EIF4A1 46 kDa protein; EIF4A1 Eukaryotic initiation factor 4A-I	1	auto	60	AILPCIK	2.00528	1092.65	547.334	1090.65	546.332	2	0.438661	28.391
209	3.69458	IPI00871852.1; IPI00025491.1	EIF4A1 46 kDa protein; EIF4A1 Eukaryotic initiation factor 4A-I	0	no quant	0	SGSSRVLITTDLLAR	-0.0130257	1587.88	530.301	1587.89	530.305	3
209	3.69458	IPI00871852.1; IPI00025491.1	EIF4A1 46 kDa protein; EIF4A1 Eukaryotic initiation factor 4A-I	0	no quant	0	TLRDIETFYNTSIEEMPLNVAD	-0.0123856	2714.31	453.392	2714.32	453.394	6
210	3.69427	IPI00816614.1; IPI00470711.4; IPI00470468.3	EFR3A Isoform 2 of Protein EFR3 homolog A; EFR3A Isoform 1 of Protein EFR3 homolog A; EFR3A Isoform 3 of Protein EFR3 homolog A	0	no quant - weak signal	99	AGIIQVLLEAVAIAAK	0.0231982	1763.13	882.571	1763.1	882.559	2
210	3.69427	IPI00816614.1; IPI00470711.4; IPI00470468.3	EFR3A Isoform 2 of Protein EFR3 homolog A; EFR3A Isoform 1 of Protein EFR3 homolog A; EFR3A Isoform 3 of Protein EFR3 homolog A	0	no quant - weak signal	99	QLVLEVMHNLMDR	-0.00345975	1579.78	790.898	1579.79	790.9	2
210	3.69427	IPI00816614.1; IPI00470711.4; IPI00470468.3	EFR3A Isoform 2 of Protein EFR3 homolog A; EFR3A Isoform 1 of Protein EFR3 homolog A; EFR3A Isoform 3 of Protein EFR3 homolog A	0	auto - low confidence	0	AGIIQVLLEAVAI	0.00947894	1452.91	727.464	1452.9	727.459	2	0.525455	8.33562
210	3.69427	IPI00816614.1; IPI00470711.4; IPI00470468.3	EFR3A Isoform 2 of Protein EFR3 homolog A; EFR3A Isoform 1 of Protein EFR3 homolog A; EFR3A Isoform 3 of Protein EFR3 homolog A	0	no quant	0	ESGEPKLQVLGTNSF	0.470804	1731.37	578.13	1730.9	577.973	3
210	3.69427	IPI00816614.1; IPI00470711.4; IPI00470468.3	EFR3A Isoform 2 of Protein EFR3 homolog A; EFR3A Isoform 1 of Protein EFR3 homolog A; EFR3A Isoform 3 of Protein EFR3 homolog A	0	no quant	0	LRSLLMVTSGYKAKTIVTALPGSFL	0.761236	3115.57	520.269	3114.81	520.142	6
210	3.69427	IPI00816614.1; IPI00470711.4; IPI00470468.3	EFR3A Isoform 2 of Protein EFR3 homolog A; EFR3A Isoform 1 of Protein EFR3 homolog A; EFR3A Isoform 3 of Protein EFR3 homolog A	0	no quant	0	LWDPNEFAVHCFKIIMYSIQAQYSHHVIQEILGHL	-0.720413	4513.54	1129.39	4514.26	1129.57	4
210	3.69427	IPI00816614.1; IPI00470711.4; IPI00470468.3	EFR3A Isoform 2 of Protein EFR3 homolog A; EFR3A Isoform 1 of Protein EFR3 homolog A; EFR3A Isoform 3 of Protein EFR3 homolog A	0	no quant - weak signal	0	MYSIQAQYSHHVIQEILGHLDAR	-0.241568	2853.19	1427.6	2853.44	1427.72	2
210	3.69427	IPI00816614.1; IPI00470711.4; IPI00470468.3	EFR3A Isoform 2 of Protein EFR3 homolog A; EFR3A Isoform 1 of Protein EFR3 homolog A; EFR3A Isoform 3 of Protein EFR3 homolog A	0	auto - low confidence	0	QLVLEVMHNLMDRHDNRAK	0.203493	2608.55	870.524	2608.35	870.456	3	0.719911	11.3268
211	3.69004	IPI00797188.1; IPI00749454.4	RFTN1 Proliferation-inducing protein 10; RFTN1 Raftlin	0	no quant - weak signal	99	TLDGPESNPLEVHEEPLSGK	0.0187246	2435.26	812.761	2435.24	812.755	3
211	3.69004	IPI00797188.1; IPI00749454.4	RFTN1 Proliferation-inducing protein 10; RFTN1 Raftlin	0	no quant - weak signal	91	LIPEFIK	-0.00349754	1146.72	574.368	1146.73	574.37	2
211	3.69004	IPI00797188.1; IPI00749454.4	RFTN1 Proliferation-inducing protein 10; RFTN1 Raftlin	1	auto	10.3659	QIVFLQR	-0.0235412	1046.61	524.313	1046.64	524.325	2	1.34361	16.17
211	3.69004	IPI00797188.1; IPI00749454.4	RFTN1 Proliferation-inducing protein 10; RFTN1 Raftlin	0	auto - shared MS/MS	45	AILIK	-0.00853238	844.59	423.303	844.599	423.307	2	1.54442	27.7139
211	3.69004	IPI00797188.1; IPI00749454.4	RFTN1 Proliferation-inducing protein 10; RFTN1 Raftlin	0	auto - low confidence	0	SGPR	0.00260552	415.221	416.228	415.218	416.225	1	1.86404	28.7817
212	3.68324	IPI00013981.4	YES1 Proto-oncogene tyrosine-protein kinase Yes	0	no quant - weak signal	99	LPQLVDMAAQIADGMAYIER	0.0196477	2348.22	783.747	2348.2	783.74	3
212	3.68324	IPI00013981.4	YES1 Proto-oncogene tyrosine-protein kinase Yes	0	no quant - weak signal	64	LVPLYAVVSEEPIYIVTEFMSK	-0.0111153	2814.53	939.183	2814.54	939.186	3
212	3.68324	IPI00013981.4	YES1 Proto-oncogene tyrosine-protein kinase Yes	0	no quant - weak signal	0	DAERLLLNPGNQR	0.000668841	1655.87	828.943	1655.87	828.943	2
212	3.68324	IPI00013981.4	YES1 Proto-oncogene tyrosine-protein kinase Yes	0	no quant	0	GTAVNFSSLSMTPF	-0.330733	1617.45	540.158	1617.78	540.268	3
212	3.68324	IPI00013981.4	YES1 Proto-oncogene tyrosine-protein kinase Yes	0	no quant	0	LRHDKLVPLYAVVSEEPIYIVTEF	-0.0201669	2989.61	997.543	2989.63	997.55	3
212	3.68324	IPI00013981.4	YES1 Proto-oncogene tyrosine-protein kinase Yes	0	no quant - weak signal	0	RPENTPEPVSTSVSHYGAEPTTVSPCPSSSAK	0.0795219	3488.71	1163.91	3488.63	1163.88	3
213	3.58974	IPI00641181.5	MARCKSL1 MARCKS-related protein	1	auto	99	LSGLSFK	0.0155453	1038.65	520.331	1038.63	520.323	2	0.288933	24.3614
213	3.58974	IPI00641181.5	MARCKSL1 MARCKS-related protein	0	auto - low confidence	0	FSFK	0.034815	815.513	408.764	815.479	408.747	2	0.681874	27.0842
213	3.58974	IPI00641181.5	MARCKSL1 MARCKS-related protein	0	auto - low confidence	0	GDVTAEEAAGASPAK	-0.0287064	1660.82	416.213	1660.85	416.22	4	1.55943	30.3166
214	3.52113	IPI00871813.1; IPI00294779.1; IPI00031804.1	VDAC3 31 kDa protein; VDAC3 Isoform 2 of Voltage-dependent anion-selective channel protein 3; VDAC3 Isoform 1 of Voltage-dependent anion-selective channel protein 3	1	auto	99	LTLSALIDGK	-0.0200202	1317.79	659.903	1317.81	659.913	2	1.00979	6.82125
214	3.52113	IPI00871813.1; IPI00294779.1; IPI00031804.1	VDAC3 31 kDa protein; VDAC3 Isoform 2 of Voltage-dependent anion-selective channel protein 3; VDAC3 Isoform 1 of Voltage-dependent anion-selective channel protein 3	0	no quant	0	AADFQLHTHVNDGTEFGGSIY	-0.00798336	2278.02	1140.02	2278.03	1140.02	2
214	3.52113	IPI00871813.1; IPI00294779.1; IPI00031804.1	VDAC3 31 kDa protein; VDAC3 Isoform 2 of Voltage-dependent anion-selective channel protein 3; VDAC3 Isoform 1 of Voltage-dependent anion-selective channel protein 3	0	no quant	0	WNTDNTLGTEISWENKLAEGLKLTLDTIFVPNTGK	0.299863	4495.7	750.29	4495.4	750.24	6
215	3.42205	IPI00217030.10	RPS4X 40S ribosomal protein S4, X isoform	1	auto	99	LSNIFVIGK	0.0046363	1277.8	639.907	1277.8	639.905	2	0.511908	28.9043
215	3.42205	IPI00217030.10	RPS4X 40S ribosomal protein S4, X isoform	1	auto	87	LTGVFAPR	-0.00809868	1003.59	502.8	1003.59	502.804	2	0.924828	22.3309
215	3.42205	IPI00217030.10	RPS4X 40S ribosomal protein S4, X isoform	1	auto	86	ITDFIK	0.000445461	1023.62	512.818	1023.62	512.818	2	1.538	23.5307
215	3.42205	IPI00217030.10	RPS4X 40S ribosomal protein S4, X isoform	1	auto	55	IFVGTK	0.00913047	951.609	476.812	951.6	476.807	2	0.749718	13.6194
215	3.42205	IPI00217030.10	RPS4X 40S ribosomal protein S4, X isoform	1	auto	7	YPDPLIK	0.00102742	1132.67	567.345	1132.67	567.344	2	0.49574	30.3324
215	3.42205	IPI00217030.10	RPS4X 40S ribosomal protein S4, X isoform	0	auto - shared MS/MS	0.907143	DFIK	0.00915541	809.498	405.756	809.489	405.752	2	0.822942	16.6037
215	3.42205	IPI00217030.10	RPS4X 40S ribosomal protein S4, X isoform	0	auto - low confidence	0	SNIFVIGK	-0.0184928	1164.69	583.354	1164.71	583.363	2	1.76394	20.8137
216	3.41837	IPI00019502.3	MYH9 Myosin-9	1	auto	99	HSQAVEELAEQLEQTK	-0.00602783	2127.1	710.04	2127.11	710.042	3	0.649395	16.8806
216	3.41837	IPI00019502.3	MYH9 Myosin-9	1	auto	99	IAQLEEELEEEQGNTELINDR	0.0263483	2615.29	872.772	2615.27	872.763	3	1.13449	29.7113
216	3.41837	IPI00019502.3	MYH9 Myosin-9	1	auto	99	KQELEEICHDLEAR	-0.00359192	2046.01	683.01	2046.01	683.011	3	0.676813	19.5574
216	3.41837	IPI00019502.3	MYH9 Myosin-9	1	auto	99	LQQELDDLLVDLDHQR	-0.910875	2092.18	698.399	2093.09	698.703	3	0.626874	9.63926
216	3.41837	IPI00019502.3	MYH9 Myosin-9	0	no quant	0	ALEQQVEEMK	-0.101463	1491.68	498.235	1491.78	498.269	3
216	3.41837	IPI00019502.3	MYH9 Myosin-9	0	auto - low confidence	0	DRAEAEAREKETKALSLAR	-0.834347	2574.61	430.108	2575.44	430.247	6
216	3.41837	IPI00019502.3	MYH9 Myosin-9	0	no quant - weak signal	0	EDEK	-0.038547	663.281	664.288	663.32	664.327	1
216	3.41837	IPI00019502.3	MYH9 Myosin-9	0	auto - low confidence	0	ETKALSLAR	0.0233945	1257.79	629.901	1257.76	629.89	2	1.03932	10.1655
216	3.41837	IPI00019502.3	MYH9 Myosin-9	0	no quant	0	GILTPRIKVGRDYVQKAQTK	0.374413	2848.09	1425.05	2847.71	1424.86	2
216	3.41837	IPI00019502.3	MYH9 Myosin-9	0	no quant	0	GINVTDFTRGIL	-0.448983	1448.36	483.795	1448.81	483.944	3
216	3.41837	IPI00019502.3	MYH9 Myosin-9	0	no quant	0	GINVTDFTRGILTPR	-0.600975	1845.42	462.362	1846.02	462.512	4
216	3.41837	IPI00019502.3	MYH9 Myosin-9	0	no quant - weak signal	0	GYLARKAFAKR	-0.158127	1628.77	815.39	1628.92	815.469	2
216	3.41837	IPI00019502.3	MYH9 Myosin-9	0	auto - low confidence	0	IMGIPEEEQMGLLR	0.00644923	1790.91	896.462	1790.9	896.459	2	1.49323	12.9506
216	3.41837	IPI00019502.3	MYH9 Myosin-9	0	auto - low confidence	0	LDPHLVLDQLR	0.0414392	1461.88	488.302	1461.84	488.288	3	0.895146	8.98531
216	3.41837	IPI00019502.3	MYH9 Myosin-9	0	no quant - weak signal	0	NTNPNFVRCIIPNHEKKAGKLDPHLVLDQLRCNGVLEGIRICR	0.0723506	5624.02	1407.01	5623.95	1406.99	4
216	3.41837	IPI00019502.3	MYH9 Myosin-9	0	no quant	0	NVTDFTR	0.104887	996.605	499.31	996.5	499.257	2
216	3.41837	IPI00019502.3	MYH9 Myosin-9	0	no quant	0	QACCRGY	0.188511	1036.56	519.288	1036.37	519.193	2
216	3.41837	IPI00019502.3	MYH9 Myosin-9	0	no quant - weak signal	0	QEFRQRYEILTPNSIPK	0.024529	2406.35	803.124	2406.33	803.116	3
216	3.41837	IPI00019502.3	MYH9 Myosin-9	0	no quant	0	QLLQANPILEAF	0.0682789	1398.82	700.417	1398.75	700.383	2
216	3.41837	IPI00019502.3	MYH9 Myosin-9	0	no quant - weak signal	0	TRRKLEGDSTDLSDQIAELQAQIAELKMQLAK	0.239461	4175.55	836.117	4175.31	836.069	5
217	3.38115	IPI00745296.1	EPHA2 ephrin receptor EphA2	1	auto	99	FADIVSILDK	-0.021403	1407.8	704.907	1407.82	704.918	2	0.954502	9.04691
217	3.38115	IPI00745296.1	EPHA2 ephrin receptor EphA2	0	no quant - weak signal	99	LPTPMDCPSAIYQLMMQCWQQER	-0.858544	3003.44	1002.15	3004.3	1002.44	3
217	3.38115	IPI00745296.1	EPHA2 ephrin receptor EphA2	0	no quant - weak signal	0	ELQAARACFALLWGCAL	0.259346	2071.26	691.427	2071	691.341	3
217	3.38115	IPI00745296.1	EPHA2 ephrin receptor EphA2	0	no quant	0	GEAERIF	-0.0395389	922.449	462.232	922.488	462.251	2
217	3.38115	IPI00745296.1	EPHA2 ephrin receptor EphA2	0	no quant - weak signal	0	GHQKRIAYSLLGLK	0.234999	2016.46	1009.24	2016.22	1009.12	2
217	3.38115	IPI00745296.1	EPHA2 ephrin receptor EphA2	0	no quant	0	GLTRTSVTVSDLEPHMNYTFTVEARNGVSGLVTSRSFR	0.0736115	4344.28	1449.1	4344.2	1449.08	3
217	3.38115	IPI00745296.1	EPHA2 ephrin receptor EphA2	0	no quant	0	LPGHQKRIAYSLLGLKDQVNTVGIP	0.175525	3150.99	1576.5	3150.81	1576.41	2
217	3.38115	IPI00745296.1	EPHA2 ephrin receptor EphA2	0	auto - low confidence	0	NGVSGLVTSRSFRTASVSINQTEPPKVRLEGRSTTSLSVSWSIPPPQQSR	0.0539523	5703.04	951.514	5702.99	951.505	6	1.08213	31.6047
217	3.38115	IPI00745296.1	EPHA2 ephrin receptor EphA2	0	no quant - weak signal	0	QRVDFLGEAGIMGQFSHHNIIR	0.436867	2685.79	896.272	2685.36	896.126	3
217	3.38115	IPI00745296.1	EPHA2 ephrin receptor EphA2	0	no quant	0	RIAYSLLGLKDQVNTVGIPI	0.095948	2458.54	820.519	2458.44	820.487	3
218	3.19855	IPI00009342.1	IQGAP1 Ras GTPase-activating-like protein IQGAP1	0	no quant - weak signal	99	IGGILANELSVDEAALHAAVIAINEAIDR	0.182122	3101.87	776.474	3101.68	776.428	4
218	3.19855	IPI00009342.1	IQGAP1 Ras GTPase-activating-like protein IQGAP1	1	auto	99	VNTFSALANIDLALEQGDALALFR	-0.986529	2704.46	902.495	2705.45	902.824	3	0.842512	17.0678
218	3.19855	IPI00009342.1	IQGAP1 Ras GTPase-activating-like protein IQGAP1	0	no quant - weak signal	0.897868	FLSAIVSSVDK	0.145321	1322.9	662.458	1322.76	662.386	2
218	3.19855	IPI00009342.1	IQGAP1 Ras GTPase-activating-like protein IQGAP1	0	no quant	0	ALSKEKREKLEAYQHLF	-0.320752	2767.3	462.224	2767.62	462.277	6
218	3.19855	IPI00009342.1	IQGAP1 Ras GTPase-activating-like protein IQGAP1	0	no quant - weak signal	0	EQLWLANEGLITRLQARCRGYLVR	-0.111274	2903.38	968.8	2903.49	968.837	3
218	3.19855	IPI00009342.1	IQGAP1 Ras GTPase-activating-like protein IQGAP1	0	no quant	0	FPDAGEDELLKIIGNLLYYRYMNPAIVAPDAFDIIDLSAGGQLTTDQR	-0.143362	5600.72	1121.15	5600.86	1121.18	5
218	3.19855	IPI00009342.1	IQGAP1 Ras GTPase-activating-like protein IQGAP1	0	no quant - weak signal	0	FQPGETLTEILETPATSEQEAEHQR	-0.03252	3002.38	1001.8	3002.41	1001.81	3
218	3.19855	IPI00009342.1	IQGAP1 Ras GTPase-activating-like protein IQGAP1	0	no quant - weak signal	0	GVAEK	-0.590532	645.787	646.794	646.377	647.384	1
218	3.19855	IPI00009342.1	IQGAP1 Ras GTPase-activating-like protein IQGAP1	0	auto - low confidence	0	IGGILANELSVDEAALHAAVIAINEAIDRR	-0.127328	3113.56	1038.86	3113.68	1038.9	3	1.44736	12.6804
218	3.19855	IPI00009342.1	IQGAP1 Ras GTPase-activating-like protein IQGAP1	0	no quant	0	IRSNQQLENDLNLMDIKIGLLVKNKITLQDVVSH	0.444624	4493.99	750.006	4493.55	749.932	6
218	3.19855	IPI00009342.1	IQGAP1 Ras GTPase-activating-like protein IQGAP1	0	no quant	0	LAVGDNNSKWVKHWVK	0.0888582	2312.4	1157.21	2312.31	1157.16	2
218	3.19855	IPI00009342.1	IQGAP1 Ras GTPase-activating-like protein IQGAP1	0	auto - low confidence	0	LGNFFSPK	-0.00141904	1196.68	599.346	1196.68	599.347	2	1.2887	20.5609
218	3.19855	IPI00009342.1	IQGAP1 Ras GTPase-activating-like protein IQGAP1	0	no quant - weak signal	0	RQSGQTDPLQKEELQSGVDAANSAAQQYQRR	0.285272	3790.18	948.553	3789.9	948.482	4
218	3.19855	IPI00009342.1	IQGAP1 Ras GTPase-activating-like protein IQGAP1	0	no quant	0	VDQIQEIVTGNPTVIKMVVSFNR	0.140184	2875.71	1438.86	2875.57	1438.79	2
218	3.19855	IPI00009342.1	IQGAP1 Ras GTPase-activating-like protein IQGAP1	0	no quant - weak signal	0	VVSLKKIYDREQTRYKATGLHFRHTDNVIQWLNAMDEIGLPK	-0.349617	5703.78	951.637	5704.13	951.695	6
218	3.19855	IPI00009342.1	IQGAP1 Ras GTPase-activating-like protein IQGAP1	0	no quant - weak signal	0	YGEQVDYYKSYIKTCLDNLASK	0.221437	3078.76	1027.26	3078.54	1027.19	3
219	3.17782	IPI00005707.6	MRC2 Macrophage mannose receptor 2 precursor	1	auto	99	TLGDQLSLLLGAR	0.00620923	1499.89	750.95	1499.88	750.947	2	2.2348	11.8827
219	3.17782	IPI00005707.6	MRC2 Macrophage mannose receptor 2 precursor	0	no quant - weak signal	97	SWVQAQGACQELGAQLLSLASYEEEHFVANMLNK	0.763715	4099.74	1025.94	4098.97	1025.75	4
219	3.17782	IPI00005707.6	MRC2 Macrophage mannose receptor 2 precursor	0	no quant	0	GCLHLGRPGAPGDAALPEPNVFLIF	-0.842985	2765.57	461.935	2766.41	462.076	6
219	3.17782	IPI00005707.6	MRC2 Macrophage mannose receptor 2 precursor	0	no quant	0	GDQTRSGQWR	0.140401	1333.8	445.608	1333.66	445.561	3
219	3.17782	IPI00005707.6	MRC2 Macrophage mannose receptor 2 precursor	0	no quant - weak signal	0	HLGRPGAPGDAALPEPNVFLIFSHGLQGCLEAQGGQVR	-0.311216	4099.74	1025.94	4100.05	1026.02	4
219	3.17782	IPI00005707.6	MRC2 Macrophage mannose receptor 2 precursor	0	no quant - weak signal	0	LPPAP	-0.011108	637.381	638.388	637.392	638.399	1
219	3.17782	IPI00005707.6	MRC2 Macrophage mannose receptor 2 precursor	0	no quant	0	QSIERGAFEGARYSRSSSSPTEATEKNILVSDMEMNEQQ	0.0420237	4492.08	749.688	4492.04	749.681	6
219	3.17782	IPI00005707.6	MRC2 Macrophage mannose receptor 2 precursor	0	auto - low confidence	0	TAALILYRR	-0.120572	1075.53	538.772	1075.65	538.832	2
220	3.16901	IPI00845461.2	ATL3 Isoform 2 of Atlastin-3	1	auto	98	YQQELEEEIKELYENFCK	0.349301	2812.72	938.579	2812.37	938.463	3
220	3.16901	IPI00845461.2	ATL3 Isoform 2 of Atlastin-3	0	no quant - weak signal	87	LKDIAGEFKEQLQALIPYVLNPSK	-2.27806	3555.42	889.863	3557.7	890.433	4
220	3.16901	IPI00845461.2	ATL3 Isoform 2 of Atlastin-3	0	no quant	0	GADDAMESSNILLQDHI	0.069885	1844.88	462.227	1844.81	462.21	4
221	3.11688	IPI00872619.1	FLOT2 43 kDa protein	1	auto	99	NVVLQTLEGHLR	0.00944134	1521.88	508.302	1521.87	508.299	3	1.72746	19.9839
221	3.11688	IPI00872619.1	FLOT2 43 kDa protein	1	auto	34	ISLEIMTLQPR	0.0366156	1443.86	722.938	1443.82	722.919	2	0.807638	13.6208
221	3.11688	IPI00872619.1	FLOT2 43 kDa protein	0	no quant	0	GVAEAERDAGIR	-0.369679	1242.26	415.095	1242.63	415.218	3
221	3.11688	IPI00872619.1	FLOT2 43 kDa protein	0	no quant - weak signal	0	QMARRVNAPLPVPSGKI	-0.171784	2139.04	714.019	2139.21	714.077	3
222	3.10559	IPI00795979.1; IPI00789008.1	FLOT2 Flotillin-2; FLOT2 flotillin 2	1	auto	99	VDYLSSLGK	-0.0133762	1268.71	635.362	1268.72	635.368	2	3.50326	37.256
222	3.10559	IPI00795979.1; IPI00789008.1	FLOT2 Flotillin-2; FLOT2 flotillin 2	1	auto	96	AFELQK	-0.0111415	1022.59	512.302	1022.6	512.307	2	1.81892	13.4203
222	3.10559	IPI00795979.1; IPI00789008.1	FLOT2 Flotillin-2; FLOT2 flotillin 2	0	no quant - weak signal	85	NVVLQTLEGHLR	-0.00818577	1521.87	508.296	1521.87	508.299	3
222	3.10559	IPI00795979.1; IPI00789008.1	FLOT2 Flotillin-2; FLOT2 flotillin 2	0	auto - shared MS/MS	25	IAAPLTK	0.00173414	1000.65	501.334	1000.65	501.334	2	1.09611	10.3417
222	3.10559	IPI00795979.1; IPI00789008.1	FLOT2 Flotillin-2; FLOT2 flotillin 2	0	auto - shared MS/MS	6	VTSEVNR	0.0367022	947.553	474.784	947.516	474.765	2	1.17061	5.80781
222	3.10559	IPI00795979.1; IPI00789008.1	FLOT2 Flotillin-2; FLOT2 flotillin 2	0	auto - low confidence	0	AEAYQK	-0.0241089	997.508	499.761	997.532	499.773	2	1.23044	9.03815
222	3.10559	IPI00795979.1; IPI00789008.1	FLOT2 Flotillin-2; FLOT2 flotillin 2	0	auto - low confidence	0	DQFAK	0.0158027	895.517	448.765	895.501	448.758	2	1.34733	26.1452
222	3.10559	IPI00795979.1; IPI00789008.1	FLOT2 Flotillin-2; FLOT2 flotillin 2	0	auto - shared MS/MS	9.25926	IPLIK	0.013902	870.629	436.322	870.615	436.315	2	0.822704	19.0364
222	3.10559	IPI00795979.1; IPI00789008.1	FLOT2 Flotillin-2; FLOT2 flotillin 2	0	auto - low confidence	0	VQDIK	0.0172787	889.565	445.79	889.548	445.781	2	1.14387	27.523
222	3.10559	IPI00795979.1; IPI00789008.1	FLOT2 Flotillin-2; FLOT2 flotillin 2	0	auto - low confidence	0	VYDK	0.0169729	811.485	406.75	811.468	406.741	2	1.10554	12.5811
223	3.10559	IPI00102685.1	MYADM Myeloid-associated differentiation marker	1	auto	99	ALTQPLGLLR	0.00729901	1224.77	613.395	1224.77	613.391	2	2.48544	24.0334
223	3.10559	IPI00102685.1	MYADM Myeloid-associated differentiation marker	0	auto - shared MS/MS	43.2353	LVFVK	0.0144983	892.613	447.314	892.599	447.307	2	0.921998	25.1784
223	3.10559	IPI00102685.1	MYADM Myeloid-associated differentiation marker	0	no quant - weak signal	0	DVSCSR	0.0921964	855.462	428.738	855.37	428.692	2
223	3.10559	IPI00102685.1	MYADM Myeloid-associated differentiation marker	0	auto - low confidence	0	GSPR	0.00260552	415.221	416.228	415.218	416.225	1	1.86404	28.7817
223	3.10559	IPI00102685.1	MYADM Myeloid-associated differentiation marker	0	no quant	0	LKVLETFVACIIF	0.0711886	1829.12	458.286	1829.04	458.268	4
224	3.09735	IPI00013219.1	ILK Integrin-linked protein kinase	1	auto	99	GMAFLHTLEPLIPR	0.022076	1737.99	580.339	1737.97	580.331	3	0.721991	25.386
224	3.09735	IPI00013219.1	ILK Integrin-linked protein kinase	0	auto - low confidence	0	APLRELLR	0.0371469	1142.73	572.37	1142.69	572.352	2	1.62075	8.90594
224	3.09735	IPI00013219.1	ILK Integrin-linked protein kinase	0	no quant - weak signal	0	WQGNDIVVKVLKVRDWSTRKSR	-0.149097	3101.65	776.418	3101.79	776.456	4
225	3.0837	IPI00444204.1; IPI00004397.1	RALB cDNA FLJ45773 fis, clone NETRP2003448, highly similar to Ras-related protein RAL-B; RALB Ras-related protein Ral-B precursor	1	auto	96	VFFDLMR	-0.000896216	1070.57	536.292	1070.57	536.293	2	0.568693	6.91493
225	3.0837	IPI00444204.1; IPI00004397.1	RALB cDNA FLJ45773 fis, clone NETRP2003448, highly similar to Ras-related protein RAL-B; RALB Ras-related protein Ral-B precursor	0	no quant	0	AANKSKGQSSLALHK	-0.183255	2012.99	504.254	2013.17	504.3	4
226	3.08123	IPI00892872.1; IPI00607626.1; IPI00027438.2	- Flotillin 1; FLOT1 Flotillin 1; FLOT1 Flotillin-1	1	auto	99	VTGEVLDILTR	0.0197698	1358.81	680.412	1358.79	680.402	2	1.44588	30.6426
226	3.08123	IPI00892872.1; IPI00607626.1; IPI00027438.2	- Flotillin 1; FLOT1 Flotillin 1; FLOT1 Flotillin-1	1	auto	48	FSEQVFK	-0.011284	1171.64	586.826	1171.65	586.831	2	3.80762	20.107
226	3.08123	IPI00892872.1; IPI00607626.1; IPI00027438.2	- Flotillin 1; FLOT1 Flotillin 1; FLOT1 Flotillin-1	0	auto - shared MS/MS	14	IGEAEAK	0.0298285	1004.6	503.31	1004.57	503.295	2	0.697599	4.83199
226	3.08123	IPI00892872.1; IPI00607626.1; IPI00027438.2	- Flotillin 1; FLOT1 Flotillin 1; FLOT1 Flotillin-1	0	auto - shared MS/MS	1.5873	IQGQNK	0.034466	975.594	488.804	975.559	488.787	2	0.864185	9.65687
226	3.08123	IPI00892872.1; IPI00607626.1; IPI00027438.2	- Flotillin 1; FLOT1 Flotillin 1; FLOT1 Flotillin-1	0	auto - low confidence	0.460157	SGPLTSANK	0.00444406	1161.66	581.839	1161.66	581.837	2	0.306675	24.8538
226	3.08123	IPI00892872.1; IPI00607626.1; IPI00027438.2	- Flotillin 1; FLOT1 Flotillin 1; FLOT1 Flotillin-1	0	no quant - weak signal	0	TAQVQKDARIGEAEA	0.165722	1874.18	469.551	1874.01	469.51	4
227	3.0722	IPI00295624.4; IPI00003406.3	DBN1 Isoform 2 of Drebrin; DBN1 Isoform 1 of Drebrin	1	auto	99	LAASGEGGLQELSGHFENQK	1.02441	2360.23	787.749	2359.2	787.408	3	0.568131	26.4306
227	3.0722	IPI00295624.4; IPI00003406.3	DBN1 Isoform 2 of Drebrin; DBN1 Isoform 1 of Drebrin	0	no quant	0	AVEMK	-0.139663	880.354	441.184	880.493	441.254	2
227	3.0722	IPI00295624.4; IPI00003406.3	DBN1 Isoform 2 of Drebrin; DBN1 Isoform 1 of Drebrin	0	no quant	0	EAEEAKRRLKEQSIFGDHR	0.197351	2746.68	687.678	2746.48	687.628	4
227	3.0722	IPI00295624.4; IPI00003406.3	DBN1 Isoform 2 of Drebrin; DBN1 Isoform 1 of Drebrin	0	no quant	0	HDAADTIETDTATADTTVANNVPP	-0.292316	2583.9	1292.96	2584.19	1293.1	2
227	3.0722	IPI00295624.4; IPI00003406.3	DBN1 Isoform 2 of Drebrin; DBN1 Isoform 1 of Drebrin	0	no quant	0	QQTLEAEEAKRRLKEQSIFGDHR	-2.22258	3038.37	760.6	3040.59	761.156	4
227	3.0722	IPI00295624.4; IPI00003406.3	DBN1 Isoform 2 of Drebrin; DBN1 Isoform 1 of Drebrin	0	no quant - weak signal	0	VAEFFQGVDVIVNASSVEDI	0.300462	2281.46	1141.74	2281.16	1141.59	2
227	3.0722	IPI00295624.4; IPI00003406.3	DBN1 Isoform 2 of Drebrin; DBN1 Isoform 1 of Drebrin	0	no quant - weak signal	0	VASASAGSCDVPSPFNHRPGSHLDSHRR	0.252496	3005.63	1002.88	3005.37	1002.8	3
227	3.0722	IPI00295624.4; IPI00003406.3	DBN1 Isoform 2 of Drebrin; DBN1 Isoform 1 of Drebrin	0	auto - low confidence	0	YVLINWVGEDVPDAR	-0.0151753	1888.97	945.49	1888.98	945.498	2	0.806217	19.4505
228	3.06905	IPI00007956.4	TXNIP Thioredoxin-interacting protein	0	no quant - weak signal	98	VILDLPLVIGSR	0.0219865	1437.93	719.97	1437.9	719.959	2
228	3.06905	IPI00007956.4	TXNIP Thioredoxin-interacting protein	0	auto - shared MS/MS	6.69056	MVMFK	0.0690897	974.586	488.3	974.517	488.266	2	0.772917	16.9916
228	3.06905	IPI00007956.4	TXNIP Thioredoxin-interacting protein	0	auto - shared MS/MS	0.79932	VMFK	-0.0463179	811.441	406.728	811.487	406.751	2	1.31615	12.9032
229	3.04709	IPI00215777.1; IPI00022202.3	SLC25A3 Isoform B of Phosphate carrier protein, mitochondrial precursor; SLC25A3 Isoform A of Phosphate carrier protein, mitochondrial precursor	1	auto	99	GIFNGFSVTLK	-0.0161354	1470.82	736.415	1470.83	736.424	2	0.913184	9.38683
229	3.04709	IPI00215777.1; IPI00022202.3	SLC25A3 Isoform B of Phosphate carrier protein, mitochondrial precursor; SLC25A3 Isoform A of Phosphate carrier protein, mitochondrial precursor	0	no quant	0	PLDLVKCR	0.58857	1278.3	427.106	1277.71	426.91	3
229	3.04709	IPI00215777.1; IPI00022202.3	SLC25A3 Isoform B of Phosphate carrier protein, mitochondrial precursor; SLC25A3 Isoform A of Phosphate carrier protein, mitochondrial precursor	0	no quant	0	RLGFKGVWKGLFARIIMIGTLTALQWFI	0.0541515	3667.22	612.211	3667.17	612.202	6
230	3.02457	IPI00303476.1	ATP5B ATP synthase subunit beta, mitochondrial precursor	1	auto	99	DQEGQDVLLFIDNIFR	-0.000754622	2065.06	1033.54	2065.06	1033.54	2	2.01759	26.5936
230	3.02457	IPI00303476.1	ATP5B ATP synthase subunit beta, mitochondrial precursor	0	no quant - weak signal	0	PAVDP	0.0642626	641.415	642.422	641.351	642.358	1
230	3.02457	IPI00303476.1	ATP5B ATP synthase subunit beta, mitochondrial precursor	0	no quant - weak signal	0	PAVDPLDSTSRIMDPNI	-0.395401	1999.61	1000.81	2000	1001.01	2
230	3.02457	IPI00303476.1	ATP5B ATP synthase subunit beta, mitochondrial precursor	0	no quant	0	VALTGLTVAEYFR	0.20132	1583.09	792.55	1582.88	792.449	2
230	3.02457	IPI00303476.1	ATP5B ATP synthase subunit beta, mitochondrial precursor	0	no quant	0	VALTGLTVAEYFRDQEGQDVLLF	-0.182235	2583.14	1292.58	2583.32	1292.67	2
231	3.00752	IPI00299573.12	RPL7A 60S ribosomal protein L7a	1	auto	99	VVNPLFEK	-0.00605343	1232.73	617.373	1232.74	617.376	2	0.708068	18.804
231	3.00752	IPI00299573.12	RPL7A 60S ribosomal protein L7a	1	auto	13	AILYK	-0.0569483	894.521	448.268	894.578	448.296	2	0.993719	15.2318
231	3.00752	IPI00299573.12	RPL7A 60S ribosomal protein L7a	0	auto - shared MS/MS	3.7037	GDVPTK	0.00871206	903.536	452.775	903.527	452.771	2	0.908695	15.7502
231	3.00752	IPI00299573.12	RPL7A 60S ribosomal protein L7a	0	no quant - weak signal	0.44899	RAILYK	-0.0646952	1194.72	598.366	1194.78	598.398	2
231	3.00752	IPI00299573.12	RPL7A 60S ribosomal protein L7a	0	auto - low confidence	0	AGVNTVTTLVENK	0.0261145	1632.96	545.326	1632.93	545.317	3	0.596489	15.8516
231	3.00752	IPI00299573.12	RPL7A 60S ribosomal protein L7a	0	no quant - weak signal	0	EAIR	0.0714639	487.347	488.354	487.275	488.283	1
231	3.00752	IPI00299573.12	RPL7A 60S ribosomal protein L7a	0	no quant - weak signal	0	HWGGNVLGPKSVAR	0.0402572	1925.14	642.719	1925.1	642.706	3
231	3.00752	IPI00299573.12	RPL7A 60S ribosomal protein L7a	0	auto - low confidence	0.44899	ILYK	-0.0278912	823.513	412.764	823.541	412.778	2	0.710793	12.5755
232	3.00231	IPI00884085.1; IPI00550854.2; IPI00153049.3	MXRA8 48 kDa protein; MXRA8 Isoform 1 of Matrix-remodeling-associated protein 8 precursor; MXRA8 Isoform 2 of Matrix-remodeling-associated protein 8 precursor	0	no quant - weak signal	96	GHNVINVIVPESR	0.029605	1576.91	526.644	1576.88	526.634	3
232	2.9661	IPI00009225.1	STX8 Syntaxin-8	1	auto	97	LLLASFK	0.0171203	1078.72	540.365	1078.7	540.357	2	0.607221	23.4484
232	2.9661	IPI00009225.1	STX8 Syntaxin-8	0	auto - shared MS/MS	7.14286	IALLK	-0.0103634	844.589	423.302	844.599	423.307	2	2.65206	31.2028
232	2.9661	IPI00009225.1	STX8 Syntaxin-8	0	auto - low confidence	0.347924	LQNLK	0.0121286	902.591	452.303	902.579	452.297	2	0.85783	5.23759
233	2.9304	IPI00872387.1; IPI00871908.2; IPI00871827.1; IPI00472171.2; IPI00030179.3	- Uncharacterized protein ENSP00000381447 (Fragment); - 32 kDa protein; RPL7 Uncharacterized protein RPL7 (Fragment); RPL7 RPL7 protein; RPL7 60S ribosomal protein L7	1	auto	99	SVNELIYK	0.0055219	1252.73	627.374	1252.73	627.371	2	0.817006	21.6848
233	2.9304	IPI00872387.1; IPI00871908.2; IPI00871827.1; IPI00472171.2; IPI00030179.3	- Uncharacterized protein ENSP00000381447 (Fragment); - 32 kDa protein; RPL7 Uncharacterized protein RPL7 (Fragment); RPL7 RPL7 protein; RPL7 60S ribosomal protein L7	1	auto	43	GINGVSPK	-0.0458797	1059.57	530.793	1059.62	530.816	2	1.20189	7.18153
233	2.9304	IPI00872387.1; IPI00871908.2; IPI00871827.1; IPI00472171.2; IPI00030179.3	- Uncharacterized protein ENSP00000381447 (Fragment); - 32 kDa protein; RPL7 Uncharacterized protein RPL7 (Fragment); RPL7 RPL7 protein; RPL7 60S ribosomal protein L7	0	no quant - weak signal	35	VLQLLR	0.0181783	884.611	443.313	884.593	443.304	2
233	2.9304	IPI00872387.1; IPI00871908.2; IPI00871827.1; IPI00472171.2; IPI00030179.3	- Uncharacterized protein ENSP00000381447 (Fragment); - 32 kDa protein; RPL7 Uncharacterized protein RPL7 (Fragment); RPL7 RPL7 protein; RPL7 60S ribosomal protein L7	1	auto	11	NFAELK	0.0191338	1008.6	505.309	1008.58	505.3	2	1.03163	11.2775
233	2.9304	IPI00872387.1; IPI00871908.2; IPI00871827.1; IPI00472171.2; IPI00030179.3	- Uncharacterized protein ENSP00000381447 (Fragment); - 32 kDa protein; RPL7 Uncharacterized protein RPL7 (Fragment); RPL7 RPL7 protein; RPL7 60S ribosomal protein L7	0	no quant - weak signal	0	IYEK	-0.0458075	839.454	420.734	839.5	420.757	2
233	2.9304	IPI00872387.1; IPI00871908.2; IPI00871827.1; IPI00472171.2; IPI00030179.3	- Uncharacterized protein ENSP00000381447 (Fragment); - 32 kDa protein; RPL7 Uncharacterized protein RPL7 (Fragment); RPL7 RPL7 protein; RPL7 60S ribosomal protein L7	0	auto - low confidence	0	LAFVIR	0.0195249	861.575	431.795	861.556	431.785	2	0.846132	24.315
233	2.9304	IPI00872387.1; IPI00871908.2; IPI00871827.1; IPI00472171.2; IPI00030179.3	- Uncharacterized protein ENSP00000381447 (Fragment); - 32 kDa protein; RPL7 Uncharacterized protein RPL7 (Fragment); RPL7 RPL7 protein; RPL7 60S ribosomal protein L7	0	auto - low confidence	0	LIYEK	-0.00558783	952.578	477.296	952.584	477.299	2	0.712246	25.7909
233	2.9304	IPI00872387.1; IPI00871908.2; IPI00871827.1; IPI00472171.2; IPI00030179.3	- Uncharacterized protein ENSP00000381447 (Fragment); - 32 kDa protein; RPL7 Uncharacterized protein RPL7 (Fragment); RPL7 RPL7 protein; RPL7 60S ribosomal protein L7	0	auto - low confidence	0.44899	LIYK	-0.0278912	823.513	412.764	823.541	412.778	2	0.710793	12.5755
234	2.92018	IPI00719178.1; IPI00014985.1; IPI00008465.3	ABCC1 Isoform 9 of Multidrug resistance-associated protein 1; ABCC1 Isoform 1 of Multidrug resistance-associated protein 1; ABCC1 166 kDa protein	0	no quant - weak signal	99	ILVLDEATAAVDLETDDLIQSTIR	-1.06445	2756.41	919.812	2757.48	920.166	3
234	2.92018	IPI00719178.1; IPI00014985.1; IPI00008465.3	ABCC1 Isoform 9 of Multidrug resistance-associated protein 1; ABCC1 Isoform 1 of Multidrug resistance-associated protein 1; ABCC1 166 kDa protein	1	auto	99	SSLLSALLAEMDKVEGHVAIK	0.332292	2642.84	881.953	2642.5	881.842	3	3.51858	37.053
234	2.92018	IPI00719178.1; IPI00014985.1; IPI00008465.3	ABCC1 Isoform 9 of Multidrug resistance-associated protein 1; ABCC1 Isoform 1 of Multidrug resistance-associated protein 1; ABCC1 166 kDa protein	0	no quant	0	AEAKKEETWKLM	-0.722952	2070.42	415.092	2071.15	415.237	5
234	2.92018	IPI00719178.1; IPI00014985.1; IPI00008465.3	ABCC1 Isoform 9 of Multidrug resistance-associated protein 1; ABCC1 Isoform 1 of Multidrug resistance-associated protein 1; ABCC1 166 kDa protein	0	no quant	0	AIGLFISFLSIFLF	0.351039	1731.36	578.129	1731.01	578.012	3
234	2.92018	IPI00719178.1; IPI00014985.1; IPI00008465.3	ABCC1 Isoform 9 of Multidrug resistance-associated protein 1; ABCC1 Isoform 1 of Multidrug resistance-associated protein 1; ABCC1 166 kDa protein	0	no quant	0	AVYSNADIYLF	-0.453814	1562.37	521.797	1562.82	521.948	3
234	2.92018	IPI00719178.1; IPI00014985.1; IPI00008465.3	ABCC1 Isoform 9 of Multidrug resistance-associated protein 1; ABCC1 Isoform 1 of Multidrug resistance-associated protein 1; ABCC1 166 kDa protein	0	no quant	0	DYMKAIGLFISFLSIF	-0.02651	2008.06	503.022	2008.09	503.029	4
234	2.92018	IPI00719178.1; IPI00014985.1; IPI00008465.3	ABCC1 Isoform 9 of Multidrug resistance-associated protein 1; ABCC1 Isoform 1 of Multidrug resistance-associated protein 1; ABCC1 166 kDa protein	0	no quant - weak signal	0	EGSDLWSLNK	0.0736947	1452.81	727.411	1452.73	727.374	2
234	2.92018	IPI00719178.1; IPI00014985.1; IPI00008465.3	ABCC1 Isoform 9 of Multidrug resistance-associated protein 1; ABCC1 Isoform 1 of Multidrug resistance-associated protein 1; ABCC1 166 kDa protein	0	no quant	0	EYSETEKEAPWQIQETAPPSSWPQVGR	0.172818	3417.84	1140.29	3417.67	1140.23	3
234	2.92018	IPI00719178.1; IPI00014985.1; IPI00008465.3	ABCC1 Isoform 9 of Multidrug resistance-associated protein 1; ABCC1 Isoform 1 of Multidrug resistance-associated protein 1; ABCC1 166 kDa protein	0	no quant	0	FIHQSDLK	-0.13235	1274.59	638.302	1274.72	638.369	2
234	2.92018	IPI00719178.1; IPI00014985.1; IPI00008465.3	ABCC1 Isoform 9 of Multidrug resistance-associated protein 1; ABCC1 Isoform 1 of Multidrug resistance-associated protein 1; ABCC1 166 kDa protein	0	no quant	0	HDPNPCPESSASFL	-0.582204	1689.14	423.293	1689.72	423.438	4
234	2.92018	IPI00719178.1; IPI00014985.1; IPI00008465.3	ABCC1 Isoform 9 of Multidrug resistance-associated protein 1; ABCC1 Isoform 1 of Multidrug resistance-associated protein 1; ABCC1 166 kDa protein	0	no quant - weak signal	0	PSGDRTEIGEKGVNLSGGQKQR	-0.195373	2761.27	691.326	2761.47	691.374	4
235	2.91971	IPI00657752.1; IPI00555750.1; IPI00000190.1	CD81 Uncharacterized protein CD81; CD81 CD81 antigen variant (Fragment); CD81 CD81 antigen	1	auto	99	IDDLFSGK	0.0130753	1181.67	591.841	1181.65	591.834	2	4.64633	24.5788
236	2.9035	IPI00014898.2	PLEC1 Isoform 1 of Plectin-1	1	auto	99	ALQALEELR	-0.0136783	1185.67	593.842	1185.68	593.849	2	3.11057	13.9468
236	2.9035	IPI00014898.2	PLEC1 Isoform 1 of Plectin-1	1	auto	99	ATTAALLLEAQAATGFLVDPVR	0.0169272	2371.34	791.454	2371.32	791.448	3	1.56531	32.6195
236	2.9035	IPI00014898.2	PLEC1 Isoform 1 of Plectin-1	0	no quant - weak signal	99	DGHNLISLLEVLSGDSLPR	-1.02558	2177.15	726.724	2178.18	727.066	3
236	2.9035	IPI00014898.2	PLEC1 Isoform 1 of Plectin-1	1	auto	99	ILITIVEEVETLR	-0.00814252	1670.99	836.5	1670.99	836.504	2	6.5077	20.5798
236	2.9035	IPI00014898.2	PLEC1 Isoform 1 of Plectin-1	1	auto	99	LISLFQAMK	0.00906759	1337.81	669.911	1337.8	669.907	2	5.58715	22.6831
236	2.9035	IPI00014898.2	PLEC1 Isoform 1 of Plectin-1	1	auto	99	LQNVQIALDYLR	-0.015093	1588.89	795.453	1588.91	795.46	2	4.08649	12.4437
236	2.9035	IPI00014898.2	PLEC1 Isoform 1 of Plectin-1	0	no quant - weak signal	99	QLLSPGTALILLEAQAASGFLLDPVR	-0.0302504	2836.59	946.537	2836.62	946.547	3
236	2.9035	IPI00014898.2	PLEC1 Isoform 1 of Plectin-1	1	auto	99	SIITYVSSLYDAMPR	-0.0060326	1858.96	930.485	1858.96	930.488	2
236	2.9035	IPI00014898.2	PLEC1 Isoform 1 of Plectin-1	1	auto	99	WQAVLAQTDVR	0.0301035	1429.81	715.912	1429.78	715.897	2	5.46959	28.5967
236	2.9035	IPI00014898.2	PLEC1 Isoform 1 of Plectin-1	1	auto	61	LPLLAVCDYK	0.00122148	1467.81	734.912	1467.81	734.911	2	3.49076	24.148
236	2.9035	IPI00014898.2	PLEC1 Isoform 1 of Plectin-1	1	auto	23.532	LRYLQDLLAWVEENQHR	-2.50868	2323.72	1162.87	2326.23	1164.12	2	5.64867	30.8178
236	2.9035	IPI00014898.2	PLEC1 Isoform 1 of Plectin-1	0	no quant	6.3171	LITIVEEVETLR	-6.10103	1551.81	776.912	1557.91	779.962	2
236	2.9035	IPI00014898.2	PLEC1 Isoform 1 of Plectin-1	0	no quant - weak signal	0	AALEEVERLKANVEEAR	-0.14836	2070.95	691.326	2071.1	691.375	3
236	2.9035	IPI00014898.2	PLEC1 Isoform 1 of Plectin-1	0	auto - low confidence	0	AEAELLQQQKELAQEQAR	0.081536	2371.34	791.454	2371.26	791.427	3	1.56531	32.6195
236	2.9035	IPI00014898.2	PLEC1 Isoform 1 of Plectin-1	0	no quant	0	AEEDAARQRAEAER	-0.155445	1760.7	441.182	1760.85	441.22	4
236	2.9035	IPI00014898.2	PLEC1 Isoform 1 of Plectin-1	0	no quant - weak signal	0	AEGTAQQRLAAEQELIRLRAETEQGEQQRQLLEEELARLQREAAAATQK	0.0177245	5703.98	951.671	5703.97	951.668	6
236	2.9035	IPI00014898.2	PLEC1 Isoform 1 of Plectin-1	0	no quant	0	AFQR	-0.075782	520.2	521.207	520.276	521.283	1
236	2.9035	IPI00014898.2	PLEC1 Isoform 1 of Plectin-1	0	no quant - weak signal	0	AGLVGPEFHEKLL	0.210947	1697.19	849.601	1696.98	849.495	2
236	2.9035	IPI00014898.2	PLEC1 Isoform 1 of Plectin-1	0	no quant	0	AGSRRGSFDATGSGFSMTFSSSSYSSSGYGRRY	0.179829	3462.71	578.125	3462.53	578.095	6
236	2.9035	IPI00014898.2	PLEC1 Isoform 1 of Plectin-1	0	no quant	0	ALRGANVIAGVWLEEAGQKLSIYNALK	-0.670619	3187.13	638.432	3187.8	638.566	5
236	2.9035	IPI00014898.2	PLEC1 Isoform 1 of Plectin-1	0	no quant	0	APVPASELLASGVLSRAQF	-0.225274	2055.92	686.313	2056.14	686.389	3
236	2.9035	IPI00014898.2	PLEC1 Isoform 1 of Plectin-1	0	no quant	0	ARIEAENRALI	0.0498891	1398.86	700.436	1398.81	700.411	2
236	2.9035	IPI00014898.2	PLEC1 Isoform 1 of Plectin-1	0	no quant	0	ARIEAENRALIL	-0.412684	1527.47	510.165	1527.89	510.302	3
236	2.9035	IPI00014898.2	PLEC1 Isoform 1 of Plectin-1	0	no quant	0	AVTGYKD	-0.329884	1040.24	521.13	1040.57	521.295	2
236	2.9035	IPI00014898.2	PLEC1 Isoform 1 of Plectin-1	0	no quant	0	DALDGPAAEAEPEHSFDGLR	-0.109646	2271.93	758.316	2272.04	758.353	3
236	2.9035	IPI00014898.2	PLEC1 Isoform 1 of Plectin-1	0	auto - low confidence	0	DPVHSHRVPVDVAYRRGYFDEEMNRVLADPSDDTK	-0.0205392	4373.13	875.633	4373.15	875.637	5
236	2.9035	IPI00014898.2	PLEC1 Isoform 1 of Plectin-1	0	no quant	0	DVEVER	0.103136	889.566	445.79	889.463	445.739	2
236	2.9035	IPI00014898.2	PLEC1 Isoform 1 of Plectin-1	0	auto - low confidence	0	EAEQEAARRAQAEQAALR	0.0919434	2141.2	1071.61	2141.11	1071.56	2	1.02167	16.9867
236	2.9035	IPI00014898.2	PLEC1 Isoform 1 of Plectin-1	0	no quant	0	ECAQRIAEQQKAQAEVEGLGKGVAR	0.0851374	3004.62	1002.55	3004.53	1002.52	3
236	2.9035	IPI00014898.2	PLEC1 Isoform 1 of Plectin-1	0	no quant	0	EDVRHYLQGRSSIAGLLLK	0.246947	2281.51	1141.76	2281.27	1141.64	2
236	2.9035	IPI00014898.2	PLEC1 Isoform 1 of Plectin-1	0	no quant - weak signal	0	EEAAVDAQQQK	0.15774	1504.92	753.467	1504.76	753.388	2
236	2.9035	IPI00014898.2	PLEC1 Isoform 1 of Plectin-1	0	no quant	0	EEAERRAQQQAEAERAREEAERELERWQLKANEALR	0.126099	4752.53	951.513	4752.4	951.488	5
236	2.9035	IPI00014898.2	PLEC1 Isoform 1 of Plectin-1	0	no quant - weak signal	0	ELVLLLLQWMR	0.0827099	1395.88	698.946	1395.79	698.905	2
236	2.9035	IPI00014898.2	PLEC1 Isoform 1 of Plectin-1	0	no quant	0	ERAEQESARQLQLAQEAAQKR	-0.0736285	2585.25	1293.63	2585.33	1293.67	2
236	2.9035	IPI00014898.2	PLEC1 Isoform 1 of Plectin-1	0	no quant - weak signal	0	ERLAEVEAALEK	0.343116	1505.14	753.578	1504.8	753.406	2
236	2.9035	IPI00014898.2	PLEC1 Isoform 1 of Plectin-1	0	no quant - weak signal	0	ESADPLGAWLQDARRRQEQIQAMPLADSQAVR	0.594997	3894.61	974.66	3894.02	974.511	4
236	2.9035	IPI00014898.2	PLEC1 Isoform 1 of Plectin-1	0	auto - low confidence	0	EVLFR	0.0186671	806.496	404.255	806.477	404.246	2	1.81052	33.078
236	2.9035	IPI00014898.2	PLEC1 Isoform 1 of Plectin-1	0	no quant - weak signal	0	GIIRPGTAFELL	0.0623527	1446.88	483.301	1446.82	483.281	3
236	2.9035	IPI00014898.2	PLEC1 Isoform 1 of Plectin-1	0	no quant	0	GLVGPELHDRLLSAERAVTGYRDPY	0.104766	2783.54	1392.78	2783.44	1392.73	2
236	2.9035	IPI00014898.2	PLEC1 Isoform 1 of Plectin-1	0	no quant	0	GLVLRQH	-0.0384964	981.546	491.78	981.584	491.799	2
236	2.9035	IPI00014898.2	PLEC1 Isoform 1 of Plectin-1	0	no quant	0	GPLPTEEQRLYR	-0.376595	1617.48	540.168	1617.86	540.294	3
236	2.9035	IPI00014898.2	PLEC1 Isoform 1 of Plectin-1	0	no quant	0	GTGSVAGVYL	-0.0507305	922.425	462.22	922.476	462.245	2
236	2.9035	IPI00014898.2	PLEC1 Isoform 1 of Plectin-1	0	no quant - weak signal	0	GTVDARTAQKLRDVGAYSKYLTCPK	0.135489	3314.82	1105.95	3314.69	1105.9	3
236	2.9035	IPI00014898.2	PLEC1 Isoform 1 of Plectin-1	0	auto - low confidence	0	IISLETYNLL	0.0511128	1337.81	669.911	1337.76	669.885	2	5.58715	22.6831
236	2.9035	IPI00014898.2	PLEC1 Isoform 1 of Plectin-1	0	auto - low confidence	0	INLAQKAFCGFEDPRTKTKMSAAQALK	0.186622	3750.21	938.56	3750.02	938.513	4	0.57572	25.7513
236	2.9035	IPI00014898.2	PLEC1 Isoform 1 of Plectin-1	0	no quant - weak signal	0	IRSNAEDTLRSKEQAELEAARQR	0.0443461	2814.53	939.183	2814.48	939.168	3
236	2.9035	IPI00014898.2	PLEC1 Isoform 1 of Plectin-1	0	no quant - weak signal	0	KVSAQRLQEAGILSAEELQRLAQGHTTVDELARREDVR	-0.0420726	4721.51	1181.38	4721.55	1181.4	4
236	2.9035	IPI00014898.2	PLEC1 Isoform 1 of Plectin-1	0	no quant	0	LEAQHQALVTLWHQLHVDMKSLLAWQSLRRDVQLIR	0.685441	4494.11	750.025	4493.42	749.911	6
236	2.9035	IPI00014898.2	PLEC1 Isoform 1 of Plectin-1	0	no quant	0	LLDPEDVDVPQPDEKSIITYVSSLYDAMPR	0.0828963	3724.95	932.244	3724.86	932.223	4
236	2.9035	IPI00014898.2	PLEC1 Isoform 1 of Plectin-1	0	no quant	0	LLLEAQAATGF	0.0794552	1132.69	567.353	1132.61	567.314	2
236	2.9035	IPI00014898.2	PLEC1 Isoform 1 of Plectin-1	0	auto - low confidence	0	LLLEAQAATGFLLDPVK	-0.137651	2086.09	696.371	2086.23	696.417	3	1.7114	19.809
236	2.9035	IPI00014898.2	PLEC1 Isoform 1 of Plectin-1	0	auto - low confidence	0	LLSAERAVTGYK	-0.0551336	1577.85	789.931	1577.9	789.958	2	1.22286	14.5778
236	2.9035	IPI00014898.2	PLEC1 Isoform 1 of Plectin-1	0	no quant - weak signal	0	LLSAERAVTGYRDPYTEQTISLFQAMKK	-0.406339	3791.67	1264.9	3792.07	1265.03	3
236	2.9035	IPI00014898.2	PLEC1 Isoform 1 of Plectin-1	0	no quant - weak signal	0	LQAEEVAQQKSLAQAEAEKQK	0.099727	2759.6	920.875	2759.5	920.842	3
236	2.9035	IPI00014898.2	PLEC1 Isoform 1 of Plectin-1	0	auto - low confidence	0	LQLEACETRTVHRLRLPLDK	0.0733919	2768.58	923.866	2768.5	923.842	3	1.92554	28.5127
236	2.9035	IPI00014898.2	PLEC1 Isoform 1 of Plectin-1	0	no quant - weak signal	0	LQLEATERQRGGAEGELQALR	-0.0593864	2341.14	781.387	2341.2	781.407	3
236	2.9035	IPI00014898.2	PLEC1 Isoform 1 of Plectin-1	0	no quant	0	LSVYAALQR	0.0646893	1164.73	583.371	1164.66	583.339	2
236	2.9035	IPI00014898.2	PLEC1 Isoform 1 of Plectin-1	0	no quant	0	LTAEDLF	-1.12143	950.382	476.198	951.503	476.759	2
236	2.9035	IPI00014898.2	PLEC1 Isoform 1 of Plectin-1	0	no quant	0	LTFRGLRKQITMEELVRSQVMDEATALQLREGLTSIEEVTK	-0.299143	5151.5	1718.17	5151.8	1718.27	3
236	2.9035	IPI00014898.2	PLEC1 Isoform 1 of Plectin-1	0	auto - low confidence	0	LTLGLIWTIILHFQISDIQVSGQSEDMTAK	-0.132218	3789.93	758.993	3790.06	759.019	5
236	2.9035	IPI00014898.2	PLEC1 Isoform 1 of Plectin-1	0	no quant - weak signal	0	MEEEERLAEQQRAEERER	0.37836	2464.5	822.509	2464.13	822.383	3
236	2.9035	IPI00014898.2	PLEC1 Isoform 1 of Plectin-1	0	no quant	0	MKQVAEEAARLSVAAQEAARLRQLAEEDLAQQRALAEK	-0.416501	4495	750.174	4495.42	750.243	6
236	2.9035	IPI00014898.2	PLEC1 Isoform 1 of Plectin-1	0	no quant - weak signal	0	MRFHKLQNVQIALDYLRHR	-0.158645	2871.44	1436.73	2871.6	1436.81	2
236	2.9035	IPI00014898.2	PLEC1 Isoform 1 of Plectin-1	0	auto - low confidence	0	NQADALLQSDVRLLAAGKVPQRAGEVERDLDK	-0.126098	3925	1309.34	3925.12	1309.38	3	2.42287	12.5518
236	2.9035	IPI00014898.2	PLEC1 Isoform 1 of Plectin-1	0	no quant - weak signal	0	PATLP	0.0278771	641.415	642.422	641.387	642.394	1
236	2.9035	IPI00014898.2	PLEC1 Isoform 1 of Plectin-1	0	no quant	0	PNGRDAL	0.0941249	902.552	903.559	902.458	903.465	1
236	2.9035	IPI00014898.2	PLEC1 Isoform 1 of Plectin-1	0	no quant - weak signal	0	QAEAAERSRLRIEEEIRVVRLQLEATERQR	-0.312176	3795.73	1266.25	3796.04	1266.35	3
236	2.9035	IPI00014898.2	PLEC1 Isoform 1 of Plectin-1	0	no quant	0	QEELYSELQARETFEKTPVEVPVGGFKGR	-0.727316	3593.13	899.291	3593.86	899.473	4
236	2.9035	IPI00014898.2	PLEC1 Isoform 1 of Plectin-1	0	no quant - weak signal	0	QERLSFSGLRAPVPASELLASGVLSR	0.287369	2927.88	1464.95	2927.6	1464.8	2
236	2.9035	IPI00014898.2	PLEC1 Isoform 1 of Plectin-1	0	no quant - weak signal	0	QLLEEELARLQREAAAATQK	-0.00393141	2411.32	804.781	2411.33	804.782	3
236	2.9035	IPI00014898.2	PLEC1 Isoform 1 of Plectin-1	0	no quant	0	QLLSPGTALILLEAQAASGF	0.110951	1999.21	1000.61	1999.1	1000.56	2
236	2.9035	IPI00014898.2	PLEC1 Isoform 1 of Plectin-1	0	no quant - weak signal	0	QRALQALEELRLQAEEAERRLRQAEVERARQVQVALETAQRSAEAEL	0.0822478	5587.05	1118.42	5586.97	1118.4	5
236	2.9035	IPI00014898.2	PLEC1 Isoform 1 of Plectin-1	0	auto - low confidence	0	QRGGAEGELQALR	0.0763853	1529.87	765.942	1529.79	765.903	2	2.31056	11.0886
236	2.9035	IPI00014898.2	PLEC1 Isoform 1 of Plectin-1	0	no quant	0	QRLVASMEEARRRQHEAEEGVRRKQEELQQLEQQRR	0.271099	4588.62	1148.16	4588.35	1148.1	4
236	2.9035	IPI00014898.2	PLEC1 Isoform 1 of Plectin-1	0	no quant - weak signal	0	QRQLEMSAEAERLK	-0.0412727	1959	980.509	1959.05	980.53	2
236	2.9035	IPI00014898.2	PLEC1 Isoform 1 of Plectin-1	0	no quant - weak signal	0	QRSQVEEELFSVR	0.053398	1910.06	956.039	1910.01	956.012	2
236	2.9035	IPI00014898.2	PLEC1 Isoform 1 of Plectin-1	0	no quant - weak signal	0	QSSEAEIQAKARQAEAAERSRLRIEEEIRVVR	0.158421	4200.43	1401.15	4200.27	1401.1	3
236	2.9035	IPI00014898.2	PLEC1 Isoform 1 of Plectin-1	0	no quant - weak signal	0	QVAEEAARLSVAAQEAARLR	0.138172	2282.4	1142.2	2282.26	1142.14	2
236	2.9035	IPI00014898.2	PLEC1 Isoform 1 of Plectin-1	0	no quant	0	RAFEETQIDI	-0.0529873	1366.62	684.318	1366.67	684.344	2
236	2.9035	IPI00014898.2	PLEC1 Isoform 1 of Plectin-1	0	no quant	0	RAKAVVQLKPRHPAHPMRGR	0.227242	2736.87	685.224	2736.64	685.167	4
236	2.9035	IPI00014898.2	PLEC1 Isoform 1 of Plectin-1	0	no quant	0	RAQAEQAALRQKQAADAEMEKHKKFAEQTLR	-0.0509703	4303.29	1435.44	4303.34	1435.45	3
236	2.9035	IPI00014898.2	PLEC1 Isoform 1 of Plectin-1	0	no quant - weak signal	0	RDDGTGQLLLPLSDARKLTFR	0.291947	2803.9	935.639	2803.6	935.542	3
236	2.9035	IPI00014898.2	PLEC1 Isoform 1 of Plectin-1	0	no quant - weak signal	0	RDVQLIRSWSLATFR	-0.0237608	1948.04	650.354	1948.07	650.362	3
236	2.9035	IPI00014898.2	PLEC1 Isoform 1 of Plectin-1	0	auto - low confidence	0	RDVQLIRSWSLATFRTLKPEEQR	0.172079	3119.87	1560.94	3119.7	1560.86	2	1.15678	21.0745
236	2.9035	IPI00014898.2	PLEC1 Isoform 1 of Plectin-1	0	auto - low confidence	0	RELAEEAARLRALAEEAKR	-0.0675513	2472.29	825.103	2472.35	825.125	3	0.995824	15.163
236	2.9035	IPI00014898.2	PLEC1 Isoform 1 of Plectin-1	0	no quant	0	RERKTSSKSSVRKR	0.105627	2282.47	1142.24	2282.36	1142.19	2
236	2.9035	IPI00014898.2	PLEC1 Isoform 1 of Plectin-1	0	no quant - weak signal	0	RGLLRATTAALLLEAQAATGFLVDPVRNQRLYVHEAVK	-0.423373	4492.1	749.691	4492.53	749.762	6
236	2.9035	IPI00014898.2	PLEC1 Isoform 1 of Plectin-1	0	no quant	0	RQAEVELASRVKAEAEAAREKQR	0.385343	3059.07	1020.7	3058.68	1020.57	3
236	2.9035	IPI00014898.2	PLEC1 Isoform 1 of Plectin-1	0	auto - low confidence	0	SLLAWQSLR	0.0568573	1216.76	609.388	1216.7	609.36	2	2.05409	8.93597
236	2.9035	IPI00014898.2	PLEC1 Isoform 1 of Plectin-1	0	auto - low confidence	0	SMIIDRRSGRQYDIDDAIAK	0.482546	2643.84	882.286	2643.35	882.125	3	5.00554	24.2226
236	2.9035	IPI00014898.2	PLEC1 Isoform 1 of Plectin-1	0	no quant	0	TEFADMLSGNAGGF	0.420495	1560.13	521.049	1559.7	520.909	3
236	2.9035	IPI00014898.2	PLEC1 Isoform 1 of Plectin-1	0	no quant - weak signal	0	TPHVQAVQGPLGSPPKRGPLPTEEQRLYR	-0.331837	3527.59	1176.87	3527.92	1176.98	3
236	2.9035	IPI00014898.2	PLEC1 Isoform 1 of Plectin-1	0	auto - low confidence	0	VAMVMPAR	0.061231	985.611	493.813	985.55	493.782	2	0.668238	10.5602
236	2.9035	IPI00014898.2	PLEC1 Isoform 1 of Plectin-1	0	no quant	0	VIDRELYQQLQR	0.520158	1562.33	521.784	1561.81	521.611	3
236	2.9035	IPI00014898.2	PLEC1 Isoform 1 of Plectin-1	0	no quant	0	VLSSSGSEAAVPSVCFLVPPPNQEAQEAVTR	0.117102	3358.78	1120.6	3358.67	1120.56	3
236	2.9035	IPI00014898.2	PLEC1 Isoform 1 of Plectin-1	0	auto - low confidence	0	VPLDEALQRGTVDAR	0.0532728	1784.01	893.011	1783.96	892.985	2	1.1147	20.5196
237	2.89474	IPI00022462.2	TFRC Transferrin receptor protein 1	0	no quant - weak signal	99	GFVEPDHYVVVGAQR	0.0114611	1815.95	606.324	1815.94	606.32	3
237	2.89474	IPI00022462.2	TFRC Transferrin receptor protein 1	0	no quant - weak signal	98	LYWDDLK	0.0299149	1239.7	620.859	1239.67	620.844	2
237	2.89474	IPI00022462.2	TFRC Transferrin receptor protein 1	0	auto - shared MS/MS	89	LTVSNVLK	-0.0103792	1160.73	581.371	1160.74	581.376	2	0.488543	15.492
237	2.89474	IPI00022462.2	TFRC Transferrin receptor protein 1	0	auto - shared MS/MS	36.3682	ALLLK	-0.00853238	844.59	423.303	844.599	423.307	2	1.54442	27.7139
237	2.89474	IPI00022462.2	TFRC Transferrin receptor protein 1	0	no quant - weak signal	2.74914	SGVGTALLLK	-0.0473703	1101.64	551.828	1101.69	551.851	2
237	2.89474	IPI00022462.2	TFRC Transferrin receptor protein 1	0	no quant - weak signal	0	ANVTKPK	-0.0169965	1170.73	586.371	1170.75	586.38	2
237	2.89474	IPI00022462.2	TFRC Transferrin receptor protein 1	0	auto - low confidence	0	LAGTESPVR	0.0375894	1088.63	545.323	1088.59	545.305	2	0.462218	19.7306
237	2.89474	IPI00022462.2	TFRC Transferrin receptor protein 1	0	auto - low confidence	0	LAQMFSDMVLKDGF	0.0448155	1890	946.005	1889.95	945.983	2	0.617495	22.1589
237	2.89474	IPI00022462.2	TFRC Transferrin receptor protein 1	0	auto - low confidence	0	PVNGSIVIVR	-0.0598867	1196.68	599.346	1196.74	599.375	2	0.863324	15.3563
237	2.89474	IPI00022462.2	TFRC Transferrin receptor protein 1	0	auto - shared MS/MS	2.48538	TLIEK	-0.009875	890.558	446.286	890.568	446.291	2	1.92945	22.9619
238	2.86426	IPI00027230.3	HSP90B1 Endoplasmin precursor	1	auto	99	GLFDEYGSK	0.0488225	1302.72	652.367	1302.67	652.342	2	0.378765	30.4091
238	2.86426	IPI00027230.3	HSP90B1 Endoplasmin precursor	0	no quant - weak signal	96	NLLHVTDTGVGMTR	0.00589009	1656.88	553.301	1656.87	553.299	3
238	2.86426	IPI00027230.3	HSP90B1 Endoplasmin precursor	1	auto	86	LIINSLYK	0.0100737	1250.79	626.404	1250.78	626.399	2	0.342344	33.3219
238	2.86426	IPI00027230.3	HSP90B1 Endoplasmin precursor	0	auto - shared MS/MS	0.841751	TLDMIK	0.0563681	1023.64	512.829	1023.59	512.801	2	0.657027	11.0358
238	2.86426	IPI00027230.3	HSP90B1 Endoplasmin precursor	0	auto - low confidence	0	AFYK	-0.0124711	815.466	408.74	815.479	408.747	2	1.00129	8.21941
238	2.86426	IPI00027230.3	HSP90B1 Endoplasmin precursor	0	no quant - weak signal	4.23977	EIFLR	-0.00434199	820.489	411.252	820.493	411.254	2
238	2.86426	IPI00027230.3	HSP90B1 Endoplasmin precursor	0	auto - low confidence	0	YLNFVK	0.0619852	926.597	464.306	926.535	464.275	2	1.30335	30.1104
239	2.80374	IPI00297779.7	CCT2 T-complex protein 1 subunit beta	0	no quant - weak signal	99	QVLLSAAEAAEVILR	-0.00591251	1564.88	783.446	1564.88	783.449	2
239	2.80374	IPI00297779.7	CCT2 T-complex protein 1 subunit beta	0	no quant	0	ASLSLAPVNIFK	-0.530578	1562.4	521.806	1562.93	521.983	3
239	2.80374	IPI00297779.7	CCT2 T-complex protein 1 subunit beta	0	auto - low confidence	0	HGINCFINRQLIYNYP	0.0915838	2155.14	719.387	2155.05	719.356	3	0.399582	19.6152
239	2.80374	IPI00297779.7	CCT2 T-complex protein 1 subunit beta	0	auto - low confidence	0	QVLLSAAEAAEVILRVDNIIK	-0.00451253	2571.46	858.16	2571.46	858.161	3	0.644531	26.3095
239	2.80374	IPI00297779.7	CCT2 T-complex protein 1 subunit beta	0	no quant	0	VLVDMSRVQDDEVGDGTTSVTVLAAELLREAESLIAK	0.530814	4234.74	847.956	4234.21	847.85	5
240	2.8	IPI00465431.7	LGALS3 Galectin-3	1	auto	96	IALDFQR	0.0027886	1005.58	503.795	1005.57	503.794	2	1.50136	11.9263
240	2.8	IPI00465431.7	LGALS3 Galectin-3	1	auto	43.1818	NLPLPGGVVPR	0.00168287	1261.76	631.889	1261.76	631.889	2	1.7518	17.0853
240	2.8	IPI00465431.7	LGALS3 Galectin-3	0	no quant - weak signal	0	GAYPGQAPPGAYHGAPGAYP	0.0231279	2042	409.407	2041.98	409.403	5
240	2.8	IPI00465431.7	LGALS3 Galectin-3	0	no quant - weak signal	0	IALDFQRGNDVAFHFNPR	0.0700605	2260.23	566.065	2260.16	566.048	4
241	2.77778	IPI00867533.1; IPI00329389.8	RPL6 60S ribosomal protein L6; RPL6 60S ribosomal protein L6	0	no quant - weak signal	99	FVIATSTK	-0.0071113	1153.69	577.851	1153.7	577.855	2
241	2.77778	IPI00867533.1; IPI00329389.8	RPL6 60S ribosomal protein L6; RPL6 60S ribosomal protein L6	1	auto	59	AIPQLQGYLR	-0.0138055	1301.74	651.879	1301.76	651.886	2	0.831223	19.6004
241	2.77778	IPI00867533.1; IPI00329389.8	RPL6 60S ribosomal protein L6; RPL6 60S ribosomal protein L6	1	auto	4.97076	VVFLK	-0.00552059	892.593	447.304	892.599	447.307	2	0.889594	17.1448
241	2.77778	IPI00867533.1; IPI00329389.8	RPL6 60S ribosomal protein L6; RPL6 60S ribosomal protein L6	0	auto - low confidence	0	AMYK	0.0511774	799.502	400.758	799.451	400.733	2	0.622085	14.4619
241	2.77778	IPI00867533.1; IPI00329389.8	RPL6 60S ribosomal protein L6; RPL6 60S ribosomal protein L6	0	no quant	0	NGGTRVVKLRKMPRYYPTEDVPR	-0.0283702	3180.73	531.129	3180.76	531.133	6
242	2.68817	IPI00027497.5	GPI Glucose-6-phosphate isomerase	1	auto	99	ILLANFLAQTEALMR	0.0110793	1847.06	924.536	1847.05	924.53	2	1.14161	24.0481
242	2.68817	IPI00027497.5	GPI Glucose-6-phosphate isomerase	0	no quant	0	AALTRDPQFQK	-0.543899	1562.32	521.781	1562.87	521.963	3
242	2.68817	IPI00027497.5	GPI Glucose-6-phosphate isomerase	0	auto - low confidence	0	ERMFNGEKINYTEGRAVLHVALRNR	0.125093	3114.76	779.698	3114.64	779.667	4
242	2.68817	IPI00027497.5	GPI Glucose-6-phosphate isomerase	0	no quant - weak signal	0	IFVQGIIWDINSFDQWGVELGK	0.475151	2707.89	903.637	2707.41	903.478	3
242	2.68817	IPI00027497.5	GPI Glucose-6-phosphate isomerase	0	auto - low confidence	0	MAALTRDPQFQKLQQWYREHRSELNLR	-0.100659	3648.74	1217.26	3648.85	1217.29	3	2.65948	19.6472
242	2.68817	IPI00027497.5	GPI Glucose-6-phosphate isomerase	0	auto - low confidence	0	RLFDANKDRFNHFSLTLNTNHGHILVDYSKNLVTEDVMRMLVDLAKSRGVEAAR	-0.58755	6845.03	1141.85	6845.62	1141.94	6	0.924959	12.7961
242	2.68817	IPI00027497.5	GPI Glucose-6-phosphate isomerase	0	no quant - weak signal	0	YSLWSAIGLSIALHVGF	-0.578658	1992.5	499.132	1993.08	499.277	4
243	2.68817	IPI00647896.1; IPI00645452.1; IPI00011654.2	TUBB Tubulin, beta; TUBB Tubulin, beta polypeptide; TUBB Tubulin beta chain	1	auto	99	LAVNMVPFPR	0.00583817	1286.73	644.375	1286.73	644.372	2	0.674704	30.2013
243	2.68817	IPI00647896.1; IPI00645452.1; IPI00011654.2	TUBB Tubulin, beta; TUBB Tubulin, beta polypeptide; TUBB Tubulin beta chain	1	auto	64	YLTVAAVFR	0.0178678	1182.71	592.36	1182.69	592.351	2	0.488737	24.7358
243	2.68817	IPI00647896.1; IPI00645452.1; IPI00011654.2	TUBB Tubulin, beta; TUBB Tubulin, beta polypeptide; TUBB Tubulin beta chain	1	auto	2	FPGQLNADLR	-0.00718066	1273.68	637.849	1273.69	637.852	2	0.551029	29.9692
243	2.68817	IPI00647896.1; IPI00645452.1; IPI00011654.2	TUBB Tubulin, beta; TUBB Tubulin, beta polypeptide; TUBB Tubulin beta chain	0	no quant - weak signal	1.92744	ALTVPELTQQVFDAK	0.00304371	1947.1	650.039	1947.09	650.038	3
243	2.68817	IPI00647896.1; IPI00645452.1; IPI00011654.2	TUBB Tubulin, beta; TUBB Tubulin, beta polypeptide; TUBB Tubulin beta chain	0	no quant	0	REEYP	0.151424	836.566	419.291	836.415	419.215	2
244	2.68231	IPI00217170.1; IPI00217169.1	ATP2B4 Isoform ZB of Plasma membrane calcium-transporting ATPase 4; ATP2B4 Isoform XB of Plasma membrane calcium-transporting ATPase 4	1	auto	99	GIIDSTVGEHR	-0.0036542	1326.7	443.24	1326.7	443.241	3	3.84772	14.9554
244	2.68231	IPI00217170.1; IPI00217169.1	ATP2B4 Isoform ZB of Plasma membrane calcium-transporting ATPase 4; ATP2B4 Isoform XB of Plasma membrane calcium-transporting ATPase 4	1	auto	99	IDESSLTGESDHVK	0.0135318	1803.92	602.315	1803.91	602.31	3	1.5896	8.90944
244	2.68231	IPI00217170.1; IPI00217169.1	ATP2B4 Isoform ZB of Plasma membrane calcium-transporting ATPase 4; ATP2B4 Isoform XB of Plasma membrane calcium-transporting ATPase 4	1	auto	97	LAVQIGK	-0.00671542	1015.66	508.836	1015.66	508.839	2	2.36112	21.0079
244	2.68231	IPI00217170.1; IPI00217169.1	ATP2B4 Isoform ZB of Plasma membrane calcium-transporting ATPase 4; ATP2B4 Isoform XB of Plasma membrane calcium-transporting ATPase 4	0	no quant - weak signal	19	LMELR	-0.00342177	804.462	403.238	804.465	403.24	2
244	2.68231	IPI00217170.1; IPI00217169.1	ATP2B4 Isoform ZB of Plasma membrane calcium-transporting ATPase 4; ATP2B4 Isoform XB of Plasma membrane calcium-transporting ATPase 4	0	auto - shared MS/MS	8	IEQEQK	-0.00315441	1061.59	531.804	1061.6	531.805	2	1.35777	13.14
244	2.68231	IPI00217170.1; IPI00217169.1	ATP2B4 Isoform ZB of Plasma membrane calcium-transporting ATPase 4; ATP2B4 Isoform XB of Plasma membrane calcium-transporting ATPase 4	0	no quant - weak signal	3	GQILWFR	0.00632101	1062.62	532.315	1062.61	532.312	2
244	2.68231	IPI00217170.1; IPI00217169.1	ATP2B4 Isoform ZB of Plasma membrane calcium-transporting ATPase 4; ATP2B4 Isoform XB of Plasma membrane calcium-transporting ATPase 4	0	auto - shared MS/MS	2.92096	GASEIILR	0.00225157	1001.6	501.808	1001.6	501.807	2	1.50526	21.9261
244	2.68231	IPI00217170.1; IPI00217169.1	ATP2B4 Isoform ZB of Plasma membrane calcium-transporting ATPase 4; ATP2B4 Isoform XB of Plasma membrane calcium-transporting ATPase 4	1	auto	0.953984	IQTQIK	-0.0114328	1017.63	509.823	1017.64	509.829	2	1.65305	9.33994
244	2.68231	IPI00217170.1; IPI00217169.1	ATP2B4 Isoform ZB of Plasma membrane calcium-transporting ATPase 4; ATP2B4 Isoform XB of Plasma membrane calcium-transporting ATPase 4	0	auto - no iTRAQ	0.953984	TGTLTMNR	0.0606634	892.504	447.259	892.444	447.229	2	1.11873	7.12592
244	2.68231	IPI00217170.1; IPI00217169.1	ATP2B4 Isoform ZB of Plasma membrane calcium-transporting ATPase 4; ATP2B4 Isoform XB of Plasma membrane calcium-transporting ATPase 4	1	auto	0.897868	TICIAYR	-0.00679609	1028.52	515.267	1028.53	515.271	2	3.91078	26.3714
244	2.68231	IPI00217170.1; IPI00217169.1	ATP2B4 Isoform ZB of Plasma membrane calcium-transporting ATPase 4; ATP2B4 Isoform XB of Plasma membrane calcium-transporting ATPase 4	0	auto - low confidence	0.476992	TSIVK	-0.00712468	834.535	418.275	834.542	418.278	2	1.10172	7.35601
244	2.68231	IPI00217170.1; IPI00217169.1	ATP2B4 Isoform ZB of Plasma membrane calcium-transporting ATPase 4; ATP2B4 Isoform XB of Plasma membrane calcium-transporting ATPase 4	0	auto - low confidence	0	GHNVIPPK	-0.0102489	1164.68	583.345	1164.69	583.35	2	2.029	34.4774
244	2.68231	IPI00217170.1; IPI00217169.1	ATP2B4 Isoform ZB of Plasma membrane calcium-transporting ATPase 4; ATP2B4 Isoform XB of Plasma membrane calcium-transporting ATPase 4	0	no quant	0	HTLVKGIIDSTVGEHR	-0.269278	2048.89	410.785	2049.16	410.839	5
244	2.68231	IPI00217170.1; IPI00217169.1	ATP2B4 Isoform ZB of Plasma membrane calcium-transporting ATPase 4; ATP2B4 Isoform XB of Plasma membrane calcium-transporting ATPase 4	0	auto - low confidence	0	IGITVLVVAVPEGLP	0.00359815	1636	546.34	1635.99	546.338	3	4.68626	39.9004
244	2.68231	IPI00217170.1; IPI00217169.1	ATP2B4 Isoform ZB of Plasma membrane calcium-transporting ATPase 4; ATP2B4 Isoform XB of Plasma membrane calcium-transporting ATPase 4	0	auto - low confidence	0	TDVAK	0.0262141	820.516	411.265	820.49	411.252	2	1.50431	7.58832
244	2.68231	IPI00217170.1; IPI00217169.1	ATP2B4 Isoform ZB of Plasma membrane calcium-transporting ATPase 4; ATP2B4 Isoform XB of Plasma membrane calcium-transporting ATPase 4	0	auto - shared MS/MS	9.75732	VFLPK	-0.000974356	890.582	446.298	890.583	446.299	2	1.57268	19.8404
245	2.68097	IPI00647286.1	FAM129B hypothetical protein LOC64855 isoform 1	1	auto	99	EQMDNAVYTFETLLHQELGK	0.0655544	2653.4	885.472	2653.33	885.451	3	0.901497	15.3512
245	2.68097	IPI00647286.1	FAM129B hypothetical protein LOC64855 isoform 1	0	no quant	83	MGDVLSTHLDDAR	-0.617678	1508.02	755.015	1508.63	755.324	2
245	2.68097	IPI00647286.1	FAM129B hypothetical protein LOC64855 isoform 1	0	no quant	0	DILQAVKEAAVQRK	0.0876247	2000.3	1001.16	2000.21	1001.11	2
245	2.68097	IPI00647286.1	FAM129B hypothetical protein LOC64855 isoform 1	0	auto - low confidence	0	EALLQISIPF	0.0122193	1273.75	637.884	1273.74	637.877	2	1.12055	11.0671
245	2.68097	IPI00647286.1	FAM129B hypothetical protein LOC64855 isoform 1	0	no quant	0	PTQFPLILWHPY	1.10618	1656.01	415.009	1654.9	414.732	4
245	2.68097	IPI00647286.1	FAM129B hypothetical protein LOC64855 isoform 1	0	auto - low confidence	0	QRAQIHMREQMDNAVYTFETLLHQELGK	0.098679	3657.93	915.489	3657.83	915.464	4	2.36088	14.4574
245	2.68097	IPI00647286.1	FAM129B hypothetical protein LOC64855 isoform 1	0	no quant	0	VLSTHLDDAR	-0.0588002	1507.85	754.933	1507.91	754.962	2
246	2.67857	IPI00795633.1; IPI00793848.1; IPI00400826.1; IPI00291262.3	CLU CLU; CLU 54 kDa protein; CLU clusterin isoform 1; CLU Clusterin precursor	0	no quant - weak signal	99	ASSIIDELFQDR	-0.0149632	1536.78	769.395	1536.79	769.403	2
246	2.67857	IPI00795633.1; IPI00793848.1; IPI00400826.1; IPI00291262.3	CLU CLU; CLU 54 kDa protein; CLU clusterin isoform 1; CLU Clusterin precursor	0	auto - low confidence	0	EILSVDCSTNNPSQAK	0.0149288	2039.01	408.808	2038.99	408.805	5	1.02134	19.184
246	2.67857	IPI00795633.1; IPI00793848.1; IPI00400826.1; IPI00291262.3	CLU CLU; CLU 54 kDa protein; CLU clusterin isoform 1; CLU Clusterin precursor	0	auto - shared MS/MS	4.67836	TLIEK	-0.009875	890.558	446.286	890.568	446.291	2	1.92945	22.9619
247	2.6504	IPI00871932.1; IPI00333015.7; IPI00328230.2; IPI00005614.6	SPTBN1 276 kDa protein; SPTBN1 Isoform 2 of Spectrin beta chain, brain 1; SPTBN1 Isoform Short of Spectrin beta chain, brain 1; SPTBN1 Isoform Long of Spectrin beta chain, brain 1	1	auto	99	DGLNEAWADLLELIDTR	0.0522436	2087.12	1044.57	2087.07	1044.54	2	0.754131	23.7632
247	2.6504	IPI00871932.1; IPI00333015.7; IPI00328230.2; IPI00005614.6	SPTBN1 276 kDa protein; SPTBN1 Isoform 2 of Spectrin beta chain, brain 1; SPTBN1 Isoform Short of Spectrin beta chain, brain 1; SPTBN1 Isoform Long of Spectrin beta chain, brain 1	1	auto	99	FMELLEPLNER	-0.0215022	1533.78	767.896	1533.8	767.906	2	0.617231	12.2613
247	2.6504	IPI00871932.1; IPI00333015.7; IPI00328230.2; IPI00005614.6	SPTBN1 276 kDa protein; SPTBN1 Isoform 2 of Spectrin beta chain, brain 1; SPTBN1 Isoform Short of Spectrin beta chain, brain 1; SPTBN1 Isoform Long of Spectrin beta chain, brain 1	0	no quant - weak signal	99	LEEASLLHQFQADADDIDAWMLDILK	0.110798	3287.77	822.951	3287.66	822.923	4
247	2.6504	IPI00871932.1; IPI00333015.7; IPI00328230.2; IPI00005614.6	SPTBN1 276 kDa protein; SPTBN1 Isoform 2 of Spectrin beta chain, brain 1; SPTBN1 Isoform Short of Spectrin beta chain, brain 1; SPTBN1 Isoform Long of Spectrin beta chain, brain 1	0	auto - shared MS/MS	99	LLEVLSGER	0.0074275	1158.68	580.347	1158.67	580.344	2	0.665565	13.279
247	2.6504	IPI00871932.1; IPI00333015.7; IPI00328230.2; IPI00005614.6	SPTBN1 276 kDa protein; SPTBN1 Isoform 2 of Spectrin beta chain, brain 1; SPTBN1 Isoform Short of Spectrin beta chain, brain 1; SPTBN1 Isoform Long of Spectrin beta chain, brain 1	0	no quant	8	LWEYLLELLR	-0.140968	1490.72	746.368	1490.86	746.438	2
247	2.6504	IPI00871932.1; IPI00333015.7; IPI00328230.2; IPI00005614.6	SPTBN1 276 kDa protein; SPTBN1 Isoform 2 of Spectrin beta chain, brain 1; SPTBN1 Isoform Short of Spectrin beta chain, brain 1; SPTBN1 Isoform Long of Spectrin beta chain, brain 1	0	no quant - weak signal	0	EGKLISDINKAWERLEKAEHERELALRNELIR	0.0726663	4452.53	891.513	4452.46	891.499	5
247	2.6504	IPI00871932.1; IPI00333015.7; IPI00328230.2; IPI00005614.6	SPTBN1 276 kDa protein; SPTBN1 Isoform 2 of Spectrin beta chain, brain 1; SPTBN1 Isoform Short of Spectrin beta chain, brain 1; SPTBN1 Isoform Long of Spectrin beta chain, brain 1	0	auto - low confidence	0	ESLASDLLEWIEQTIIILNNR	-0.086831	2615.29	872.772	2615.38	872.801	3	1.13449	29.7113
247	2.6504	IPI00871932.1; IPI00333015.7; IPI00328230.2; IPI00005614.6	SPTBN1 276 kDa protein; SPTBN1 Isoform 2 of Spectrin beta chain, brain 1; SPTBN1 Isoform Short of Spectrin beta chain, brain 1; SPTBN1 Isoform Long of Spectrin beta chain, brain 1	0	auto - low confidence	0	FLRQR	-0.0351905	862.491	432.253	862.526	432.27	2	5.10362	21.3968
247	2.6504	IPI00871932.1; IPI00333015.7; IPI00328230.2; IPI00005614.6	SPTBN1 276 kDa protein; SPTBN1 Isoform 2 of Spectrin beta chain, brain 1; SPTBN1 Isoform Short of Spectrin beta chain, brain 1; SPTBN1 Isoform Long of Spectrin beta chain, brain 1	0	no quant	0	GVNASAQKFATDGEGYKPCDPQVIRDR	0.00449148	3432.68	1717.35	3432.68	1717.35	2
247	2.6504	IPI00871932.1; IPI00333015.7; IPI00328230.2; IPI00005614.6	SPTBN1 276 kDa protein; SPTBN1 Isoform 2 of Spectrin beta chain, brain 1; SPTBN1 Isoform Short of Spectrin beta chain, brain 1; SPTBN1 Isoform Long of Spectrin beta chain, brain 1	0	no quant	0	HDAKEIF	0.0826851	1146.71	574.362	1146.63	574.321	2
247	2.6504	IPI00871932.1; IPI00333015.7; IPI00328230.2; IPI00005614.6	SPTBN1 276 kDa protein; SPTBN1 Isoform 2 of Spectrin beta chain, brain 1; SPTBN1 Isoform Short of Spectrin beta chain, brain 1; SPTBN1 Isoform Long of Spectrin beta chain, brain 1	0	no quant	0	KKLPEELGRDQNTVETLQRMHTTFEHDIQALGTQVRQLQEDAARLQAAYAGDK	0.619348	6768.2	1129.04	6767.58	1128.94	6
247	2.6504	IPI00871932.1; IPI00333015.7; IPI00328230.2; IPI00005614.6	SPTBN1 276 kDa protein; SPTBN1 Isoform 2 of Spectrin beta chain, brain 1; SPTBN1 Isoform Short of Spectrin beta chain, brain 1; SPTBN1 Isoform Long of Spectrin beta chain, brain 1	0	auto - low confidence	0	LISDINK	0.0138464	1105.67	553.843	1105.66	553.837	2	1.255	11.3394
247	2.6504	IPI00871932.1; IPI00333015.7; IPI00328230.2; IPI00005614.6	SPTBN1 276 kDa protein; SPTBN1 Isoform 2 of Spectrin beta chain, brain 1; SPTBN1 Isoform Short of Spectrin beta chain, brain 1; SPTBN1 Isoform Long of Spectrin beta chain, brain 1	0	no quant	0	LLELLRARRQRLEMNLGLQKIF	0.0378684	2997.84	1000.29	2997.8	1000.27	3
247	2.6504	IPI00871932.1; IPI00333015.7; IPI00328230.2; IPI00005614.6	SPTBN1 276 kDa protein; SPTBN1 Isoform 2 of Spectrin beta chain, brain 1; SPTBN1 Isoform Short of Spectrin beta chain, brain 1; SPTBN1 Isoform Long of Spectrin beta chain, brain 1	0	no quant - weak signal	0	LLEVLSGERLPKPTKGR	0.105477	2282.51	1142.26	2282.41	1142.21	2
247	2.6504	IPI00871932.1; IPI00333015.7; IPI00328230.2; IPI00005614.6	SPTBN1 276 kDa protein; SPTBN1 Isoform 2 of Spectrin beta chain, brain 1; SPTBN1 Isoform Short of Spectrin beta chain, brain 1; SPTBN1 Isoform Long of Spectrin beta chain, brain 1	0	no quant - weak signal	0	MDWMDEMKVLVLSQDYGK	-0.011047	2620.28	874.435	2620.3	874.439	3
247	2.6504	IPI00871932.1; IPI00333015.7; IPI00328230.2; IPI00005614.6	SPTBN1 276 kDa protein; SPTBN1 Isoform 2 of Spectrin beta chain, brain 1; SPTBN1 Isoform Short of Spectrin beta chain, brain 1; SPTBN1 Isoform Long of Spectrin beta chain, brain 1	0	auto - low confidence	0	MHTTFEHDIQALGTQVR	0.0200204	2176.05	1089.03	2176.03	1089.02	2	1.16424	15.3955
247	2.6504	IPI00871932.1; IPI00333015.7; IPI00328230.2; IPI00005614.6	SPTBN1 276 kDa protein; SPTBN1 Isoform 2 of Spectrin beta chain, brain 1; SPTBN1 Isoform Short of Spectrin beta chain, brain 1; SPTBN1 Isoform Long of Spectrin beta chain, brain 1	0	no quant	0	QEDFMTTMDANEEK	-0.410372	1830.33	611.117	1830.74	611.254	3
247	2.6504	IPI00871932.1; IPI00333015.7; IPI00328230.2; IPI00005614.6	SPTBN1 276 kDa protein; SPTBN1 Isoform 2 of Spectrin beta chain, brain 1; SPTBN1 Isoform Short of Spectrin beta chain, brain 1; SPTBN1 Isoform Long of Spectrin beta chain, brain 1	0	no quant	0	QRLEMNLGLQKIF	-0.581471	1731.36	578.129	1731.95	578.323	3
247	2.6504	IPI00871932.1; IPI00333015.7; IPI00328230.2; IPI00005614.6	SPTBN1 276 kDa protein; SPTBN1 Isoform 2 of Spectrin beta chain, brain 1; SPTBN1 Isoform Short of Spectrin beta chain, brain 1; SPTBN1 Isoform Long of Spectrin beta chain, brain 1	0	no quant - weak signal	0	TSRALVADSHPESERISMRQSK	0.167808	3077.81	1026.94	3077.64	1026.89	3
247	2.6504	IPI00871932.1; IPI00333015.7; IPI00328230.2; IPI00005614.6	SPTBN1 276 kDa protein; SPTBN1 Isoform 2 of Spectrin beta chain, brain 1; SPTBN1 Isoform Short of Spectrin beta chain, brain 1; SPTBN1 Isoform Long of Spectrin beta chain, brain 1	0	no quant	0	TTLKNREASLGEASKLQQFLRDLDDFQSWLSR	-0.170931	4202.03	1401.68	4202.2	1401.74	3
248	2.64228	IPI00872375.2; IPI00220194.6	SLC2A1 Uncharacterized protein SLC2A1 (Fragment); SLC2A1 Solute carrier family 2, facilitated glucose transporter member 1	0	no quant - weak signal	98	GTADVTHDLQEMK	0.0282791	1731.9	578.307	1731.87	578.297	3
248	2.64228	IPI00872375.2; IPI00220194.6	SLC2A1 Uncharacterized protein SLC2A1 (Fragment); SLC2A1 Solute carrier family 2, facilitated glucose transporter member 1	0	auto - shared MS/MS	88	FLLINR	-0.00453626	918.573	460.294	918.577	460.296	2	0.232474	22.3988
248	2.64228	IPI00872375.2; IPI00220194.6	SLC2A1 Uncharacterized protein SLC2A1 (Fragment); SLC2A1 Solute carrier family 2, facilitated glucose transporter member 1	0	no quant - weak signal	0	NTGVINAPQKVIEEFYNQTWVHR	0.100979	3033.65	506.615	3033.54	506.598	6
248	2.64228	IPI00872375.2; IPI00220194.6	SLC2A1 Uncharacterized protein SLC2A1 (Fragment); SLC2A1 Solute carrier family 2, facilitated glucose transporter member 1	0	no quant - weak signal	0	TLHLIGLAGMAGCAILMTIALALL	-0.0483733	2569.39	429.238	2569.44	429.247	6
248	2.64228	IPI00872375.2; IPI00220194.6	SLC2A1 Uncharacterized protein SLC2A1 (Fragment); SLC2A1 Solute carrier family 2, facilitated glucose transporter member 1	0	no quant - weak signal	0	VTILELFR	0.000734496	1133.69	567.854	1133.69	567.854	2
249	2.6393	IPI00829954.1	NPR2 Isoform 3 of Atrial natriuretic peptide receptor B precursor	1	auto	99	MALALLDAVSSFR	0.0171892	1536.86	769.439	1536.85	769.43	2	4.95974	23.7826
249	2.6393	IPI00829954.1	NPR2 Isoform 3 of Atrial natriuretic peptide receptor B precursor	1	auto	99	VGPAVALAVEALGR	0.0164459	1465.89	733.952	1465.87	733.944	2	3.25418	14.1977
249	2.6393	IPI00829954.1	NPR2 Isoform 3 of Atrial natriuretic peptide receptor B precursor	0	no quant - weak signal	0.476992	KGNVVAIK	0.119141	1259.95	630.981	1259.83	630.922	2
249	2.6393	IPI00829954.1	NPR2 Isoform 3 of Atrial natriuretic peptide receptor B precursor	0	no quant - weak signal	0	EDFGVELGPSLMNLI	-0.199675	1776.71	445.185	1776.91	445.235	4
249	2.6393	IPI00829954.1	NPR2 Isoform 3 of Atrial natriuretic peptide receptor B precursor	0	auto - low confidence	0	EDGLRIVEK	-0.00679739	1202.66	602.335	1202.66	602.339	2	1.02445	20.5073
249	2.6393	IPI00829954.1	NPR2 Isoform 3 of Atrial natriuretic peptide receptor B precursor	0	no quant	0	EGGTSILDNLLLRMEQYANNLEKLVEERTQAYLEEK	0.3824	4495.7	750.29	4495.31	750.226	6
249	2.6393	IPI00829954.1	NPR2 Isoform 3 of Atrial natriuretic peptide receptor B precursor	0	auto - low confidence	0	GNVVAIKHVNKKRIELTRQVLFELKHMRDVQFNHLTRFI	0.958384	5450.1	1091.03	5449.14	1090.83	5	0.851075	23.6431
249	2.6393	IPI00829954.1	NPR2 Isoform 3 of Atrial natriuretic peptide receptor B precursor	0	no quant	0	GSLQGMAFLHNSI	0.0612407	1533.83	512.285	1533.77	512.265	3
249	2.6393	IPI00829954.1	NPR2 Isoform 3 of Atrial natriuretic peptide receptor B precursor	0	no quant - weak signal	0	GSSYGSLMTAHGK	0.257555	1583.06	792.537	1582.8	792.408	2
249	2.6393	IPI00829954.1	NPR2 Isoform 3 of Atrial natriuretic peptide receptor B precursor	0	no quant - weak signal	0	HAPEIARMALALLDAVSSFRIRHR	-0.0463702	2874.54	959.188	2874.59	959.203	3
249	2.6393	IPI00829954.1	NPR2 Isoform 3 of Atrial natriuretic peptide receptor B precursor	0	no quant	0	IVYICGPLEMLHEILLQAQRENLTNGDYVFFYLDVFGESLR	0.180679	5007.69	1002.55	5007.51	1002.51	5
249	2.6393	IPI00829954.1	NPR2 Isoform 3 of Atrial natriuretic peptide receptor B precursor	0	auto - low confidence	0	MALPSLLLLVAALAGGVRPPGAR	-0.0706244	2243.25	1122.63	2243.32	1122.67	2
249	2.6393	IPI00829954.1	NPR2 Isoform 3 of Atrial natriuretic peptide receptor B precursor	0	no quant	0	NGQRPYFRPSIDRTQLNEELVLLMER	0.0549673	3360.8	1121.28	3360.75	1121.26	3
249	2.6393	IPI00829954.1	NPR2 Isoform 3 of Atrial natriuretic peptide receptor B precursor	0	no quant	0	NLTLAVVLPEHNLSY	1.43274	1827.44	610.154	1826.01	609.676	3
250	2.63158	IPI00032140.4	SERPINH1 Serpin H1 precursor	0	no quant - weak signal	96	LQIVEMPLAHK	-0.000187237	1565.92	522.981	1565.92	522.981	3
250	2.63158	IPI00032140.4	SERPINH1 Serpin H1 precursor	0	no quant - weak signal	15	DEEVHAGLGELLR	-0.0146688	1580.81	527.945	1580.83	527.95	3
250	2.63158	IPI00032140.4	SERPINH1 Serpin H1 precursor	1	auto	1.21993	FIFLVR	-0.0212283	937.566	469.79	937.587	469.801	2	0.561617	17.2087
250	2.63158	IPI00032140.4	SERPINH1 Serpin H1 precursor	0	no quant - weak signal	0	AVLSAEQLR	0.0710654	985.627	493.821	985.556	493.785	2
250	2.63158	IPI00032140.4	SERPINH1 Serpin H1 precursor	0	no quant - weak signal	0	LEAALAAEVK	-0.0285665	1157.65	579.832	1157.68	579.846	2
250	2.63158	IPI00032140.4	SERPINH1 Serpin H1 precursor	0	no quant	0	SLSNSTAR	0.111411	1122.74	562.375	1122.62	562.319	2
251	2.60323	IPI00746655.1; IPI00022143.3	FAM62A Isoform 2 of Extended-synaptotagmin-1; FAM62A Isoform 1 of Extended-synaptotagmin-1	1	auto	99	ALTLGALTLPLAR	-0.00175441	1452.91	727.464	1452.91	727.465	2	0.525455	8.33562
251	2.60323	IPI00746655.1; IPI00022143.3	FAM62A Isoform 2 of Extended-synaptotagmin-1; FAM62A Isoform 1 of Extended-synaptotagmin-1	1	auto	99	LLVPLVPDLQDVAQLR	-0.0181239	1932.13	967.075	1932.15	967.084	2	0.617468	11.0191
251	2.60323	IPI00746655.1; IPI00022143.3	FAM62A Isoform 2 of Extended-synaptotagmin-1; FAM62A Isoform 1 of Extended-synaptotagmin-1	0	no quant	0.521886	PYALVR	-0.258304	861.261	431.638	861.519	431.767	2
251	2.60323	IPI00746655.1; IPI00022143.3	FAM62A Isoform 2 of Extended-synaptotagmin-1; FAM62A Isoform 1 of Extended-synaptotagmin-1	0	no quant - weak signal	0	DRFLGGLVK	0.131031	1308.9	655.455	1308.76	655.39	2
251	2.60323	IPI00746655.1; IPI00022143.3	FAM62A Isoform 2 of Extended-synaptotagmin-1; FAM62A Isoform 1 of Extended-synaptotagmin-1	0	no quant	0	IPVYLAGAVGLSVGFVLFGLALYLGWRR	0.261632	3151.08	1576.55	3150.82	1576.42	2
251	2.60323	IPI00746655.1; IPI00022143.3	FAM62A Isoform 2 of Extended-synaptotagmin-1; FAM62A Isoform 1 of Extended-synaptotagmin-1	0	auto - low confidence	0	LAGRSFRSHVVREDLNPR	-0.0330002	2269.18	757.402	2269.22	757.413	3
251	2.60323	IPI00746655.1; IPI00022143.3	FAM62A Isoform 2 of Extended-synaptotagmin-1; FAM62A Isoform 1 of Extended-synaptotagmin-1	0	no quant - weak signal	0	QGGQGQVHLRLEWLSLLSDAEK	0.0387217	2651.42	663.862	2651.38	663.852	4
251	2.60323	IPI00746655.1; IPI00022143.3	FAM62A Isoform 2 of Extended-synaptotagmin-1; FAM62A Isoform 1 of Extended-synaptotagmin-1	0	no quant	0	QRLTHVDSPL	0.102561	1164.73	583.371	1164.63	583.32	2
251	2.60323	IPI00746655.1; IPI00022143.3	FAM62A Isoform 2 of Extended-synaptotagmin-1; FAM62A Isoform 1 of Extended-synaptotagmin-1	0	no quant	0	RRTSQKKRTLSPEFNER	-0.0810827	2582.34	1292.18	2582.43	1292.22	2
251	2.60323	IPI00746655.1; IPI00022143.3	FAM62A Isoform 2 of Extended-synaptotagmin-1; FAM62A Isoform 1 of Extended-synaptotagmin-1	0	no quant - weak signal	0	SAELAAALLSIYMER	0.102184	1781.05	891.534	1780.95	891.483	2
251	2.60323	IPI00746655.1; IPI00022143.3	FAM62A Isoform 2 of Extended-synaptotagmin-1; FAM62A Isoform 1 of Extended-synaptotagmin-1	0	no quant	0	VRLTTVLNSGFL	0.167903	1334.92	668.469	1334.76	668.385	2
251	2.60323	IPI00746655.1; IPI00022143.3	FAM62A Isoform 2 of Extended-synaptotagmin-1; FAM62A Isoform 1 of Extended-synaptotagmin-1	0	no quant	0	VRLTTVLNSGFLDEWLTLEDVPSGRLHLRLER	0.577092	3895.68	974.928	3895.11	974.784	4
252	2.57353	IPI00791634.1	PHB Prohibitin variant (Fragment)	1	auto	95	VFESIGK	-0.0026021	1066.62	534.319	1066.63	534.321	2	1.33785	12.7202
252	2.57353	IPI00791634.1	PHB Prohibitin variant (Fragment)	1	auto	11.3889	TTEILK	-0.0119144	991.604	496.809	991.616	496.815	2	1.07551	12.2726
252	2.57353	IPI00791634.1	PHB Prohibitin variant (Fragment)	1	auto	3	FDAGELITQR	0.00409993	1292.69	647.352	1292.68	647.35	2	1.18015	18.2676
252	2.57353	IPI00791634.1	PHB Prohibitin variant (Fragment)	1	auto	2.92096	FVVEK	0.00756348	908.565	455.29	908.557	455.286	2	0.927102	9.41138
252	2.57353	IPI00791634.1	PHB Prohibitin variant (Fragment)	0	no quant - weak signal	0	AAELIANSLATAGDGLIK	-0.0500932	2015.1	672.707	2015.15	672.724	3
252	2.57353	IPI00791634.1	PHB Prohibitin variant (Fragment)	0	no quant - weak signal	0	DLQNVNITLR	-0.021825	1328.73	665.373	1328.75	665.384	2
252	2.57353	IPI00791634.1	PHB Prohibitin variant (Fragment)	0	auto - low confidence	0	SRNITYLPAGQSVLLQLPQ	-0.0388463	2241.22	561.313	2241.26	561.322	4	0.954689	19.2416
253	2.50284	IPI00215762.7; IPI00019427.4	EXOC1 Isoform 2 of Exocyst complex component 1; EXOC1 Isoform 1 of Exocyst complex component 1	0	no quant - weak signal	99	IFEQVLSELEPLCLAEQDFISK	-0.489492	2884	962.339	2884.48	962.502	3
253	2.50284	IPI00215762.7; IPI00019427.4	EXOC1 Isoform 2 of Exocyst complex component 1; EXOC1 Isoform 1 of Exocyst complex component 1	0	no quant - weak signal	0	LLDEALKEVDQIELKLSSYEEMLQSVK	-0.089515	3741.96	1248.33	3742.04	1248.36	3
253	2.50284	IPI00215762.7; IPI00019427.4	EXOC1 Isoform 2 of Exocyst complex component 1; EXOC1 Isoform 1 of Exocyst complex component 1	0	auto - low confidence	0	LLSIVNVCK	0.0420822	1337.81	669.911	1337.77	669.89	2	5.58715	22.6831
254	2.44755	IPI00646144.1	ATAD3A ATPase family, AAA domain containing 3A	1	auto	99	GLLLFVDEADAFLR	0.00215207	1721.95	861.982	1721.95	861.981	2	0.531061	26.965
254	2.44755	IPI00646144.1	ATAD3A ATPase family, AAA domain containing 3A	0	no quant - weak signal	0	DCAPGAPPAGAVSRAGRIGLFPSPVCTSAAVR	0.475057	3143.99	1049	3143.51	1048.85	3
254	2.44755	IPI00646144.1	ATAD3A ATPase family, AAA domain containing 3A	0	no quant	0	EQIRLKAAEHRQTVLESIR	-0.177205	2566.27	1284.14	2566.44	1284.23	2
254	2.44755	IPI00646144.1	ATAD3A ATPase family, AAA domain containing 3A	0	no quant - weak signal	0	IGLFPSPVCTSAAVR	-0.447338	1562.35	521.79	1562.79	521.939	3
254	2.44755	IPI00646144.1	ATAD3A ATPase family, AAA domain containing 3A	0	no quant	0	QRLKLAQF	0.00940067	1146.71	574.362	1146.7	574.357	2
254	2.44755	IPI00646144.1	ATAD3A ATPase family, AAA domain containing 3A	0	no quant	0	RLLSRPQDALEGVVLSPSLEARVRDIAIATRNTKKNRSLYR	0.635171	5241.63	874.612	5240.99	874.506	6
255	2.44681	IPI00016621.7	AP2A2 Adaptor-related protein complex 2, alpha 2 subunit variant (Fragment)	0	no quant - weak signal	99	LSTVASTDILATVLEEMPPFPER	0.0366275	2659.43	887.483	2659.39	887.471	3
255	2.44681	IPI00016621.7	AP2A2 Adaptor-related protein complex 2, alpha 2 subunit variant (Fragment)	0	no quant - weak signal	0	IAGDYVSEEVWYRVIQIVINRDDVQGYAAK	0.617441	3790.56	948.648	3789.95	948.494	4
255	2.44681	IPI00016621.7	AP2A2 Adaptor-related protein complex 2, alpha 2 subunit variant (Fragment)	0	no quant	0	LSRIVTSASTDLQDYTY	-0.169998	2076.86	520.223	2077.03	520.266	4
255	2.44681	IPI00016621.7	AP2A2 Adaptor-related protein complex 2, alpha 2 subunit variant (Fragment)	0	no quant	0	NAVLFEAISLI	-0.819418	1331.96	444.993	1332.78	445.266	3
255	2.44681	IPI00016621.7	AP2A2 Adaptor-related protein complex 2, alpha 2 subunit variant (Fragment)	0	no quant - weak signal	0	VVHLLNDQHLGVVTAATSLITTLAQKNPEEFKTSVSLAVSR	-0.112494	4719.46	1180.87	4719.57	1180.9	4
256	2.43902	IPI00479918.2; IPI00303452.5; IPI00014236.6	SLC39A14 solute carrier family 39 (zinc transporter), member 14; SLC39A14 Isoform 2 of Zinc transporter ZIP14; SLC39A14 Isoform 1 of Zinc transporter ZIP14	0	no quant - weak signal	96	ALLNHLDVGVGR	-0.00405031	1406.81	469.943	1406.81	469.944	3
256	2.43902	IPI00479918.2; IPI00303452.5; IPI00014236.6	SLC39A14 solute carrier family 39 (zinc transporter), member 14; SLC39A14 Isoform 2 of Zinc transporter ZIP14; SLC39A14 Isoform 1 of Zinc transporter ZIP14	0	no quant - weak signal	0	IGSSELQEFCPTILQQLDSR	0.476368	2454.67	491.94	2454.19	491.845	5
256	2.43902	IPI00479918.2; IPI00303452.5; IPI00014236.6	SLC39A14 solute carrier family 39 (zinc transporter), member 14; SLC39A14 Isoform 2 of Zinc transporter ZIP14; SLC39A14 Isoform 1 of Zinc transporter ZIP14	0	auto - shared MS/MS	0.907143	LQQLK	0.00579866	917.585	459.8	917.579	459.797	2	0.872906	17.232
256	2.43902	IPI00479918.2; IPI00303452.5; IPI00014236.6	SLC39A14 solute carrier family 39 (zinc transporter), member 14; SLC39A14 Isoform 2 of Zinc transporter ZIP14; SLC39A14 Isoform 1 of Zinc transporter ZIP14	0	no quant - weak signal	0	PTILQQLDSR	0.0176971	1458.85	487.289	1458.83	487.283	3
257	2.42229	IPI00871535.1	SPTAN1 Isoform 2 of Spectrin alpha chain, brain	1	auto	99	ALINADELASDVAGAEALLDR	-1.00444	2269.18	757.402	2270.19	757.736	3
257	2.42229	IPI00871535.1	SPTAN1 Isoform 2 of Spectrin alpha chain, brain	0	no quant	99	DFDFWLSEVEALLASEDYGK	0.0921718	2621.37	874.797	2621.28	874.767	3
[truncated: 1,028 more rows]
