# Supplementary material for: Comparative proteomic analysis of plasma membrane proteins between human osteosarcoma and normal osteoblastic cell lines
Source: BMC Cancer. 2010 May 14;10:206. doi: 10.1186/1471-2407-10-206 (PMC2880991; doi:10.1186/1471-2407-10-206)
Supplement: Additional file 4 — Table S4-The differentially expressed proteins with protein functions. [file 1471-2407-10-206-S4.XLS]

## Sheet: Sheet1
Numbera	Total	%Cov(95)b	Accession	Name	Ratioc (OS/health controls)	PVald	EFe	experiment	Abbreviation in interactionf	PI	HP	Mw	TMHs	Locationg	function
153	6.46	5.59	IPI00006666.1	SLC16A3 Monocarboxylate transporter 4	0.62	0.04	1.17	second	SLC16A3	8.22	0.66	49469	12	PM	Enzyme; receptor; cell differentiation
236	1.56	2.97	IPI00009225.1	STX8 Syntaxin-8	0.62	0.0261	1.17	second	STX8	4.91	-0.471	26906.7	1	PM	transport
*221	3.41	0.84	IPI00009342.1	IQGAP1 Ras GTPase-activating-like protein IQGAP1	0.65	0.00E+00	1.17	second	IQGAP1	6.08	-0.49	189251	0	PM	actin binding
240	18.55	2.9	IPI00014898.2	PLEC1 Isoform 1 of Plectin-1	4.12	0.00E+00	1.32	first	PLEC1	5.73	-0.66	531738	0	PM	actin binding; structural constituent of muscle;
55	3.4	13.59	IPI00015148.3	RAP1B Ras-related protein Rap-1b precursor	0.54	0.01	1.34	first	RAP1B	5.64	-0.39	20825	0	PM	GTP binding; small GTPase mediated signaltransduction;
306	2.01	1.51	IPI00016871.1	FGR Proto-oncogene tyrosine-protein kinase FGR	0.41	1.00E-02	1.75	second	FGR	5.4	-0.36	59479	0	Unknown	ATP binding; non-membrane spanning protein tyrosine kina...; protein binding; protein amino acid phosphorylation; response to virus;
137	4.43	6.27	IPI00017292.1	CTNNB1 Isoform 1 of Catenin beta-1	0.51	0.03	1.72	first	CTNNB1	5.52	-0.18	85497	0	PM	Involved in the regulation of cell adhesion and in signal transduction through the Wnt pathway.
48	4.12	14.29	IPI00018534.4	HIST1H2BL Histone H2B type 1-L	0.45	0	1.19	second	HIST1H2BL	10.31	-0.7	13952	0	Nucleus	DNA binding; nucleosome assembly;
**219	17.46	2.3	IPI00019502.3	MYH9 Myosin-9	0.63	0.00E+00	1.22	second	MYH9	5.49	-0.85	226530		PM	actin filament binding; actin-dependent ATPase activity; ADP binding; ATP binding; calmodulin binding; microfilament motor activity; protein anchor; protein homodimerization activity; actin cytoskeleton reorganization; actin filament-based
**219	8	3.42	IPI00019502.3	MYH9 Myosin-9	0.64	2.00E-02	1.39	first	MYH9	5.49	-0.85	226530	0	PM	actin filament binding; ATP binding; motor activity; cell morphogenesis involved in differentiation; cell motion; cell-cell adhesion; establishment of meiotic spindle localization; establishment of T cell polarity; in utero embryonic development;meiotic
11	13.08	28.8	IPI00021440.1	ACTG1 Actin, cytoplasmic 2	0.64	0	1.12	first	ACTG1	5.3	-0.2	41793	0	PM	ATP binding; identical protein binding; structural constituent of cytoskeleton; cell motion;
103	2	8.33	IPI00026241.1	BST2 Bone marrow stromal antigen 2 precursor	5.66	0.0173	1.82	first	BST2	5.43	0.029	19768.9	1	PM	signal transducer activity;B cell activation; cell proliferation;cell-cell signaling;humoral immune response;multicellular organismal development;positive regulation of I-kappaB kinase/NF-k
242	4.27	2.86	IPI00027230.3	HSP90B1 Endoplasmin precursor	0.36	0.0316	1.9	second	HSP90B1	4.76	-0.713	92468.8	0	cytosol	ATP binding; calcium ion binding; low-density lipoprotein receptor binding; RNA binding;unfolded protein binding;virion binding; anti
72	6	11.01	IPI00031370.3	TUBB2B Tubulin beta-2B chain	0.49	0.04	1.95	first	TUBB2B	4.78	-0.41	49953	0	PM	GTP binding; GTPase activity; structural molecule activity; microtubule-based movement; protein polymerization;
166	2	5.3	IPI00101961.2	- 17 kDa protein	0.46	1.00E-02	1.43	second	-	4.47	-0.38	17119	0	Unknown	unknown
225	2.25	3.11	IPI00102685.1	MYADM Myeloid-associated differentiation marker	1.92	0.0202	1.58	second	MYADM	8.53	0.77	35273.5	8	PM	unknown
16	2.15	23.53	IPI00171611.7	HIST2H3A;HIST2H3C;HIST2H3D Histone H3.2	0.43	0	1.08	first	HIST2H3A	11.26	-0.6	15388	0	Nucleus	DNA binding; protein binding; nucleosome assembly;
**7	3.41	10.31	IPI00183695.9	S100A10 Protein S100-A10	1.66	0	1.08	second	S100A10	6.82	-0.416	11187	1	Unknown	calcium ion binding
**7	4.02	35.05	IPI00183695.9	S100A10 Protein S100-A10	2.08	0.0332	1.86	first	S100A10	6.82	-0.36	11203.1	1	unknown	calcium ion binding; receptor binding; signal transduction;
110	6	7.84	IPI00215948.4	CTNNA1 Isoform 1 of Catenin alpha-1	0.56	0	1.11	first	CTNNA1	5.94	-0.37	100071	0	PM	cadherin binding; structural molecule activity; vinculin binding; apical junction assembly; cell adhesion;
308	2	1.46	IPI00215980.1	PVRL2 Isoform Alpha of Poliovirus receptor-related protein 2 precursor	0.44	0.00E+00	1.5	second	PVRL2	5	-0.16	51359	1	PM	cell adhesion; molecule binding; coreceptor activity; protein homodimerization activity;
248	5.74	2.68	IPI00217170.1	ATP2B4 Isoform ZB of Plasma membrane calcium-transporting ATPase 4	1.84	1.03565e-05	1.24	second	ATP2B4	6.19	-0.114	137920	8	PM	ATP binding; calcium ion binding; calcium-transporting ATPase activity; calmodulin binding; magnesium ion binding; protein binding; ATP biosynthetic process; calcium ion transport;
165	3.83	5.34	IPI00217519.3	RALA Ras-related protein Ral-A precursor	0.49	0	1.1	second	RALA	6.65	-0.62	23567	0	PM	GTP binding;. protein binding; actin cytoskeleton reorganization; chemotaxis; interspecies interaction between organisms; positive regulation of filopodium assembly; Ras protein signal transduction;
26	7.44	19.58	IPI00219037.5	H2AFX Histone H2A.x	0.42	0	1.29	second	H2AFX	10.73	-0.36	15145	0	uncleus	enzyme binding; histone binding; DNA damage checkpoint; meiosis; nucleosome assembly; positive regulation of DNA repair; NAS:UniProtKB. response to ionizing radiation;
*9	4.73	5.92593	IPI00219219.3	LGALS1 Galectin-1	1.6	0.000174	1.24	second	LGALS1	5.33	-0.151	14715.7	0	PM	galactoside binding; signal transducer activity; apoptosis; positive regulation of I-kappaB kinase/NF-k...; regulation of apoptosis;
111	3.53	7.83	IPI00219301.7	MARCKS Myristoylated alanine-rich C-kinase substrate	0.26	0	1.4	second	MARCKS	4.47	-0.71	31555	0	PM	actin filament binding; calmodulin binding;
**19	2.1	2.77778	IPI00219682.6	STOM Erythrocyte band 7 integral membrane protein	1.89	3.57e-07	1.2	second	STOM
**19	6	21.53	IPI00219682.6	STOM Erythrocyte band 7 integral membrane protein	3.73	0	1.74	first	STOM	10.31	-0.7	13952	0	nucleus	protein binding; protein homooligomerization;
63	12	11.92	IPI00219869.1	CTNND1 Isoform 1BC of Catenin delta-1	0.58	0	1.11	first	CTNND1	5.8	-0.71	105894	0	PM	cadherin binding; cell-cell adhesion; regulation of transcription; transcription; Wnt receptor signaling pathway;
**29	21.95	18.82	IPI00221224.6	ANPEP Aminopeptidase N	4.31	0	1.24	first	ANPEP	5.3	-0.32	109540	1	PM	aminopeptidase activity; metallopeptidase activity; receptor activity; zinc ion binding; angiogenesis; cell differentiation; interspecies interaction between organisms; proteolysis;
**29	25.72	11.17	IPI00221224.6	ANPEP Aminopeptidase N	6.55	0	1.14	second	ANPEP	5.3	-0.32	109540		PM	aminopeptidase activity;metallopeptidase activity; receptor activity; zinc ion binding; angiogenesis; cell differentiation; interspecies interaction between organisms;proteolysis;
5	5.4	42.31	IPI00255316.5	HIST1H2AD Histone H2A type 1-D	0.47	0.02	1.62	first	HIST1H2AD	10.9	-0.47	14107	0	nucleus	DNA binding; nucleosome assembly;
85	6.08	9.88	IPI00298851.4	CD151 CD151 antigen	3.67	0	1.39	second	CD151	7.44	0.33	28295	4	PM;	protein binding; cell adhesion;
197	4.61	2.67	IPI00306604.5	ITGA5 Integrin alpha-5 precursor	0.45	0.00E+00	1.25	second	ITGA5	5.5	-0.22	114536	1	PM	calcium ion binding; receptor activity; integrin-mediated signaling pathway； interspecies interaction between organisms; wound healing, spreading of epidermal cells;
335	8.49	0.615791	IPI00398779.4	PLEC1 Isoform 4 of Plectin-1	1.88	0.018	1.66	second	PLEC1	5.74	-0.665	531790.7	0	PM	actin binding; structural constituent of muscle; hemidesmosome assembly;
274	3.24	2.07792	IPI00413696.5	CD47 41 kDa protein	1.51	0.00177	1.19	second	-	6.82	0.599	35213.6	6	PM	protein binding; thrombospondin receptor activity; cell adhesion; integrin-mediated signaling pathway; positive regulation of cell proliferation; positive regulation of cell-cell adhesion; positive regulation of T cell
341	2	0.41	IPI00413958.4	FLNC Isoform 2 of Filamin-C	0.62	2.00E-02	1.29	first	-	5.68	-0.31	287216	0	PM	actin binding
**18	11.7	14.59	IPI00418471.6	VIM Vimentin	3.24	0	1.23	first	VIM	5.06	-0.82	53652		PM	protein C-terminus binding; structural constituent of cytoskeleton; cell motion; interspecies interaction between organisms;
**18	22.62	22.1	IPI00418471.6	VIM Vimentin	3.46	0	1.23	second	VIM	5.06	-0.82	53652	0	PM	protein C-terminus binding; structural constituent of cytoskeleton;. cell motion; interspecies interaction between organisms;
284	4	1.87424	IPI00425566.1	SCRIB Isoform 4 of Protein LAP4	1.88	0.00609	1.34	first	SCRIB	5.01	-0.447	174885	0	PM	protein binding
228	1.4	3.0837	IPI00444204.1	RALB cDNA FLJ45773 fis, clone NETRP2003448, highly similar to Ras-related protein RAL-B	0.6	0.0674	1.97	first	RALB	8.82	-0.627	25710.3	0	unknown	GTP binding; GTPase activity; small GTPase mediated signal transduction;
**2	11.7	50.49	IPI00453473.6	HIST1H4I	0.44	0	1.13	second	H1ST2H4B	11.36	-0.52	11367	0	nucleus	DNA binding; protein binding; negative regulation of megakaryocyte differ...; nucleosome assembly; phosphoinositide-mediated signaling;
**2	6	29.13	IPI00453473.6	HIST1H4	0.44	0	1.15	first	HIST2H4B	11.36	-0.52	11367		nucleus	DNA binding; protein binding; negative regulation of megakaryocyte differ...; nucleosome assembly; phosphoinositide-mediated signaling;
*3	29.07	39.233	IPI00455315.4	ANXA2 Annexin A2	1.62	6.41414e-18	1.09	first	ANXA2	7.57	-0.524	38604.0	0	PM	calcium ion binding; calcium-dependent phospholipid binding; cytoskeletal protein binding; phospholipase inhibitor activity; skeletal system development;
83	4.69	10.29	IPI00465070.7	HIST1H2BN	0.54	0	1.12	second	HIST1H3J	11.12	-0.58	15404	0	nucleus	DNA binding; protein binding; nucleosome assembly;
244	1.64	2.8	IPI00465431.7	LGALS3 Galectin-3	1.6	0.00914	1.22	second	LGALS3	8.58	-0.395	26152.3	0	nucleus	IgE binding; sugar binding; cell differentiation;
301	4.74	1.61	IPI00473136.3	Isoform 2 of Catenin alpha-1	0.45	1.00E-02	1.61	second	CTNNA1	5.98	-0.36	102635	0	PM	cadherin binding; structural molecule activity; vinculin binding; apical junction assembly; cell adhesion;
27	4	19.05	IPI00477495.3	Histone H2B type F-S	0.41	0.01	1.41	first	H2BFS	10.36	-0.75	13944	0	nucleus	DNA binding; defense response to bacterium; nucleosome assembly;
322	4.03	0.99	IPI00478565.2	PTK7 protein tyrosine kinase 7 isoform d precursor	0.51	0.00E+00	1.44	second	-	6.62	-0.39	112261	2	PM	ATP binding; protein binding; transmembrane receptor protein tyrosine kin...; cell adhesion; protein amino acid phosphorylation; signal transduction;
181	4	4.49	IPI00550382.2	Equilibrative nucleoside transporter 1	4.45	0.00E+00	1.64	first	SLC29A1	8.48	0.39	58963	11	PM	nucleoside transmembrane transporter activity; nucleoside transport;
**35	17.45	15.873	IPI00604710.2	LOC442497;SLC3A2 solute carrier family 3 (activators of dibasic and neutral amino acid transport), member 2 isoform c	1.81	1.08771e-12	1.13	second	SLC3A2	4.89	-0.147	67994	1	PM	calcium:sodium antiporter activity; catalytic activity; cation binding; neutral amino acid transmembrane transporte...; protein binding; calcium ion transport; carbohydrate metabo
**35	18.52	16.5079	IPI00604710.2	LOC442497;SLC3A2 solute carrier family 3 (activators of dibasic and neutral amino acid transport), member 2 isoform c	1.99	1.03957e-05	1.25	first	SLC3A2	5.46	-0.143	61613.9	1	Unknown	catalytic activity; cation binding
216	2	3.59	IPI00641181.5	MARCKS-related protein	0.24	0.00E+00	1.66	second	MARCKSL1	4.68	-1.16	19529	0	PM	calmodulin binding
105	2.04	8.28	IPI00642948.1	CD99 antigen isoform b precursor	2.73	0	1.39	second	CD99	4.38	-0.31	17128	2	PM	unknown
186	2	4.34783	IPI00645256.1	LITAF Isoform 1 of Lipopolysaccharide-induced tumor necrosis factor-alpha factor	1.66	0.000158	1.2	second	LITAF	5.99	0.015	17106.7	0	PM	RNA polymerase II transcription factor acti...; signal transducer activity; WW domain binding; apoptosis; positive regulation of I-kappaB kinas
**139	32.12	6.20117	IPI00645867.2	FER1L3 Isoform 6 of Myoferlin	1.74	3.2285e-20	1.09	second	FER1L3	5.84	-0.456	234708.7	1	PM	protein binding; blood circulation; muscle contraction;
**139	19.58	5.27344	IPI00645867.2	FER1L3 Isoform 6 of Myoferlin	1.83	2.19588e-09	1.12	first	FER1L3	5.87	-0.457	233476	1	PM	protein binding
247	2.46	2.69	IPI00647896.1	Tubulin, beta	0.45	0.00E+00	1.4	second	XTP3TPATP1	4.8	-0.34	41742	0	PM	GTP binding; GTPase activity; structural molecule activity; microtubule-based movement; protein polymerization;
238	4	2.92	IPI00719178.1	Isoform 9 of Multidrug resistance-associated protein 1	4.98	0.00E+00	1.49	first	ABCC1	6.39	0.14	172609	16	PM	ATP binding; ATPase activity, coupled to transmembrane m...; response to drug; transport;
**255	1.79	0.63	IPI00746655.1	Isoform 2 of Extended-synaptotagmin-1	0.49	1.00E-02	1.43	second	FAM62A	5.53	-0.27	124003		PM	unknown
**255	4	2.6	IPI00746655.1	soform 2 of Extended-synaptotagmin-1	0.57	1.00E-02	1.24	first	FAM62A	5.53	-0.27	124003	2	PM	unknown
133	9.89	6.56455	IPI00759776.1	ACTN1 Actinin alpha 1 isoform b	1.54	0.0021	1.28	first	ACTN1	5.01	-0.55	35411.9	0	unknown	calcium ion binding
25	15.4	19.71	IPI00792677.1	46 kDa protein	0.43	0	1.12	second	TUBA1B	4.95	-0.24	46313	0	PM	GTP binding; GTPase activity; structural constituent of cytoskeleton; microtubule cytoskeleton organization; microtubule-based movement; protein polymerization;
*30	2.62	5.26	IPI00795937.1	15 kDa protein	3.93	0	1.37	second	CD9	5.32	0.27	14764	1	unknown	unknown
70	2	11.0345	IPI00796366.1	MYL6B 16 kDa protein	0.5	0.049	1.98	first	MYL6	5.01	-0.704	26706.9	0	unknown	unconventional myosin complex; calcium ion binding;
31	2.26	8.4	IPI00796379.1	B2M protein	0.63	0	1.18	second	B2M	6.05	-0.35	13697	0	PM	protein binding; antigen processing and presentation of exog...; antigen processing and presentation of pept...; immune response; positive regulation of T cell mediated cyto...; response to molecule of bacterial origin;
330	2.03	0.82	IPI00797345.1	Isoform 2 of Integrator complex subunit 8	0.66	2.00E-02	1.36	second	INTS8	6.35	-0.14	111116	0	nucleus	protein binding; snRNA processing;
124	5.73	4.34783	IPI00827658.1	CD44 Isoform 7 of CD44 antigen precursor	1.7	0.00028	1.24	first	-	5.13	-0.770	81553.5	1	PM	collagen binding; hyaluronic acid binding; receptor activity; receptor signaling protein activity; cell-cell adhesion; cell-matrix adhesion; negative regula
280	8.39	1.94	IPI00867588.1	FN1 Isoform 13 of Fibronectin precursor	0.58	0.00E+00	1.18	second	-	5.39	-0.5	249302	0	ER-Golgi intermediate	collagen binding; extracellular matrix structural constituent; heparin binding; acute-phase response; cell migration; peptide cross-linking; regulation of cell shape; substrate adhesion-dependent cell spreading;
251	6.25	0.97	IPI00871932.1	SPTBN1 276 kDa protein	0.64	0.00E+00	1.17	second	-	5.37	-0.77	276138	0	PM	actin binding; calmodulin binding; structural constituent of cytoskeleton; actin filament capping;
102	11.23	8.36	IPI00872684.1	EZR 69 kDa protein	0.34	0	1.31	second	-	5.87	-0.97	69372	0	unknown	unknown
**125	11.99	7.12	IPI00872814.1	MSN Uncharacterized protein MSN (Fragment)	0.52	0	1.17	second	-	6.08	-0.97	67687	0	PM	cytoskeletal protein binding;
**125	5.28	4.51389	IPI00872814.1	MSN Uncharacterized protein MSN (Fragment)	0.61	0.0292	1.33	first	-	6.09	-0.972	67686.8	0	unknown	unknown
4	7.99	43.65	IPI00873444.1	UBC;UBB;RPS27A 79 kDa protein	0.65	0	1.09	second	-	7.3	-0.47	78952	0	unknown	protein binding
321	7.89	1.01	IPI00879810.1	SPTAN1 Uncharacterized protein SPTAN1	0.66	0.00E+00	1.24	second	-	5.23	-0.78	284948	0	PM	calcium ion binding
39	12.71	15.09	IPI00894325.1	HLA-C histocompatibility complex, class I, A	0.07	0	1.9	second	-	6.53	-0.508	41318	1	PM	immune response
8	23.64	33.07	IPI00894498.1	ACTB Beta actin variant (Fragment)	0.59	0	1.05	second	-	5.93	-0.549	13539	0	PM	ATP bind
28	17.26	18.83	IPI00895803.1	HLA-C (Fragment)	4.43	0	1.79	second	-	6.09	-0.533	41373	1	PM	bind,immune response

## Sheet: Sheet2
Numbera	Total	%Cov(95)b	Accession
153	6.46	5.59	IPI00006666.1
236	1.56	2.97	IPI00009225.1
*221	3.41	0.84	IPI00009342.1
240	18.55	2.9	IPI00014898.2
55	3.4	13.59	IPI00015148.3
306	2.01	1.51	IPI00016871.1
137	4.43	6.27	IPI00017292.1
48	4.12	14.29	IPI00018534.4
**219	17.46	2.3	IPI00019502.3
**219	8	3.42	IPI00019502.3
11	13.08	28.8	IPI00021440.1
103	2	8.33	IPI00026241.1
242	4.27	2.86	IPI00027230.3
72	6	11.01	IPI00031370.3
166	2	5.3	IPI00101961.2
225	2.25	3.11	IPI00102685.1
16	2.15	23.53	IPI00171611.7
**7	3.41	10.31	IPI00183695.9
7	4.02	35.05	IPI00183695.9
110	6	7.84	IPI00215948.4
308	2	1.46	IPI00215980.1
248	5.74	2.68	IPI00217170.1
165	3.83	5.34	IPI00217519.3
26	7.44	19.58	IPI00219037.5
*9	4.73	5.92593	IPI00219219.3
111	3.53	7.83	IPI00219301.7
**19	6	21.53	IPI00219682.6
**19	2.1	2.77778	IPI00219682.6
63	12	11.92	IPI00219869.1
29	21.95	18.82	IPI00221224.6
29	25.72	11.17	IPI00221224.6
5	5.4	42.31	IPI00255316.5
85	6.08	9.88	IPI00298851.4
197	4.61	2.67	IPI00306604.5
335	8.49	0.615791	IPI00398779.4
274	3.24	2.07792	IPI00413696.5
341	2	0.41	IPI00413958.4
18	11.7	14.59	IPI00418471.6
18	22.62	22.1	IPI00418471.6
284	4	1.87424	IPI00425566.1
228	1.4	3.0837	IPI00444204.1
**2	11.7	50.49	IPI00453473.6
**2	6	29.13	IPI00453473.6
*3	29.07	39.233	IPI00455315.4
83	4.69	10.29	IPI00465070.7
244	1.64	2.8	IPI00465431.7
301	4.74	1.61	IPI00473136.3
27	4	19.05	IPI00477495.3
322	4.03	0.99	IPI00478565.2
181	4	4.49	IPI00550382.2
**35	17.45	15.873	IPI00604710.2
**35	18.52	16.5079	IPI00604710.2
216	2	3.59	IPI00641181.5
105	2.04	8.28	IPI00642948.1
186	2	4.34783	IPI00645256.1
**139	32.12	6.20117	IPI00645867.2
**139	19.58	5.27344	IPI00645867.2
247	2.46	2.69	IPI00647896.1
238	4	2.92	IPI00719178.1
255	1.79	0.63	IPI00746655.1
255	4	2.6	IPI00746655.1
133	9.89	6.56455	IPI00759776.1
25	15.4	19.71	IPI00792677.1
30	2.62	5.26	IPI00795937.1
70	2	11.0345	IPI00796366.1
31	2.26	8.4	IPI00796379.1
330	2.03	0.82	IPI00797345.1
124	5.73	4.34783	IPI00827658.1
280	8.39	1.94	IPI00867588.1
251	6.25	0.97	IPI00871932.1
102	11.23	8.36	IPI00872684.1
125	11.99	7.12	IPI00872814.1
125	5.28	4.51389	IPI00872814.1
4	7.99	43.65	IPI00873444.1
321	7.89	1.01	IPI00879810.1
39	12.71	15.09	IPI00894325.1
8	23.64	33.07	IPI00894498.1
28	17.26	18.83	IPI00895803.1
下列
**2	11.7	50.49	IPI00453473.6
**2	6	29.13	IPI00453473.6
4	7.99	43.65	IPI00873444.1
5	5.4	42.31	IPI00255316.5
8	23.64	33.07	IPI00894498.1
11	13.08	28.8	IPI00021440.1
16	2.15	23.53	IPI00171611.7
**18	22.62	22.1	IPI00418471.6
**18	11.7	14.59	IPI00418471.6
**19	6	21.53	IPI00219682.6
**19	2.1	2.77778	IPI00219682.6
25	15.4	19.71	IPI00792677.1
26	7.44	19.58	IPI00219037.5
27	4	19.05	IPI00477495.3
28	17.26	18.83	IPI00895803.1
**29	21.95	18.82	IPI00221224.6
**29	25.72	11.17	IPI00221224.6
*30	2.62	5.26	IPI00795937.1
31	2.26	8.4	IPI00796379.1
39	12.71	15.09	IPI00894325.1
48	4.12	14.29	IPI00018534.4
55	3.4	13.59	IPI00015148.3
57	23.58	13.28	IPI00645194.1
63	12	11.92	IPI00219869.1
64	12.25	11.9	IPI00472724.1
71	4	11.03	IPI00215780.5
72	6	11.01	IPI00031370.3
81	9.7	10.38	IPI00217562.4
83	4.69	10.29	IPI00465070.7
85	6.08	9.88	IPI00298851.4
88	4.26	5.01	IPI00305551.3
102	11.23	8.36	IPI00872684.1
105	2.04	8.28	IPI00642948.1
110	6	7.84	IPI00215948.4
111	3.53	7.83	IPI00219301.7
125	11.99	7.12	IPI00872814.1
137	4.43	6.27	IPI00017292.1
165	3.83	5.34	IPI00217519.3
166	2	5.3	IPI00101961.2
173	6.23	4.9	IPI00479186.5
181	4	4.49	IPI00550382.2
197	4.61	2.67	IPI00306604.5
207	4.29	0.71	IPI00853369.1
216	2	3.59	IPI00641181.5
218	4.12	3.42	IPI00217030.10
**219	8	3.42	IPI00019502.3
**219	17.46	2.3	IPI00019502.3
*221	3.41	0.84	IPI00009342.1
238	4	2.92	IPI00719178.1
240	18.55	2.9	IPI00014898.2
247	2.46	2.69	IPI00647896.1
251	6.25	0.97	IPI00871932.1
**255	4	2.6	IPI00746655.1
**255	1.79	0.63	IPI00746655.1
263	5.24	1.82	IPI00790702.1
280	8.39	1.94	IPI00867588.1
301	4.74	1.61	IPI00473136.3
306	2.01	1.51	IPI00016871.1
308	2	1.46	IPI00215980.1
321	7.89	1.01	IPI00879810.1
322	4.03	0.99	IPI00478565.2
330	2.03	0.82	IPI00797345.1
338	3.2	0.54	IPI00644576.1
341	2	0.41	IPI00413958.4
*33	4	18.28	IPI00008167.1
236	1.56	2.97	IPI00009225.1
153	6.46	5.59	IPI00006666.1
*74	7.83	10.98	IPI00009456.1
*74	13.57	10.45	IPI00009456.1
313	4.8	1.27	IPI00013744.1
190	9.23	2.76	IPI00019157.2
103	2	8.33	IPI00026241.1
242	4.27	2.86	IPI00027230.3
*114	4.09	7.73	IPI00100980.9
225	2.25	3.11	IPI00102685.1
123	6.03	7.18	IPI00176903.2
**7	3.41	10.31	IPI00183695.9
7	4.02	35.05	IPI00183695.9
248	5.74	2.68	IPI00217170.1
*9	4.73	5.92593	IPI00219219.3
335	8.49	0.615791	IPI00398779.4
274	3.24	2.07792	IPI00413696.5
284	4	1.87424	IPI00425566.1
228	1.4	3.0837	IPI00444204.1
*3	29.07	39.233	IPI00455315.4
244	1.64	2.8	IPI00465431.7
**35	17.45	15.873	IPI00604710.2
**35	18.52	16.5079	IPI00604710.2
186	2	4.34783	IPI00645256.1
**139	19.58	5.27344	IPI00645867.2
**139	32.12	6.20117	IPI00645867.2
133	9.89	6.56455	IPI00759776.1
70	2	11.0345	IPI00796366.1
124	5.73	4.34783	IPI00827658.1
125	5.28	4.51389	IPI00872814.1
189	2	4.28571	IPI00888100.1

## Sheet: Sheet3
			hou
qian			153	6.46	5.59	IPI00006666.1
IPI00006666.1	IPI00006666.1		236	1.56	2.97	IPI00009225.1
IPI00006666.1			*221	3.41	0.84	IPI00009342.1
IPI00009225.1	IPI00645867.2		240	18.55	2.9	IPI00014898.2
IPI00009225.1			55	3.4	13.59	IPI00015148.3
IPI00009342.1	IPI00009225.1		306	2.01	1.51	IPI00016871.1
IPI00009342.1			137	4.43	6.27	IPI00017292.1
IPI00014898.2	IPI00009342.1		48	4.12	14.29	IPI00018534.4
IPI00014898.2			**219	17.46	2.3	IPI00019502.3
IPI00015148.3	IPI00014898.2		**219	8	3.42	IPI00019502.3
IPI00015148.3			11	13.08	28.8	IPI00021440.1
IPI00016871.1	IPI00015148.3		103	2	8.33	IPI00026241.1
IPI00016871.1			242	4.27	2.86	IPI00027230.3
IPI00017292.1	IPI00016871.1		72	6	11.01	IPI00031370.3
IPI00017292.1			166	2	5.3	IPI00101961.2
IPI00018534.4	IPI00017292.1		225	2.25	3.11	IPI00102685.1
IPI00018534.4			16	2.15	23.53	IPI00171611.7
IPI00019502.3	IPI00018534.4		**7	3.41	10.31	IPI00183695.9
IPI00019502.3	IPI00019502.3		**7	4.02	35.05	IPI00183695.9
IPI00019502.3			110	6	7.84	IPI00215948.4
IPI00019502.3			308	2	1.46	IPI00215980.1
IPI00021440.1	IPI00019502.3		248	5.74	2.68	IPI00217170.1
IPI00021440.1			165	3.83	5.34	IPI00217519.3
IPI00026241.1	IPI00895803.1		26	7.44	19.58	IPI00219037.5
IPI00026241.1			*9	4.73	5.92593	IPI00219219.3
IPI00027230.3	IPI00645256.1		111	3.53	7.83	IPI00219301.7
IPI00027230.3			**19	6	21.53	IPI00219682.6
IPI00031370.3	IPI00021440.1		**19	2.1	2.77778	IPI00219682.6
IPI00031370.3			63	12	11.92	IPI00219869.1
IPI00101961.2	IPI00026241.1		**29	21.95	18.82	IPI00221224.6
IPI00101961.2			**29	25.72	11.17	IPI00221224.6
IPI00102685.1	IPI00879810.1		5	5.4	42.31	IPI00255316.5
IPI00102685.1			85	6.08	9.88	IPI00298851.4
IPI00171611.7	IPI00027230.3		197	4.61	2.67	IPI00306604.5
IPI00171611.7			335	8.49	0.615791	IPI00398779.4
IPI00183695.9	IPI00796366.1		274	3.24	2.07792	IPI00413696.5
IPI00183695.9	IPI00894498.1		341	2	0.41	IPI00413958.4
IPI00183695.9			**18	11.7	14.59	IPI00418471.6
IPI00183695.9			**18	22.62	22.1	IPI00418471.6
IPI00215948.4	IPI00031370.3		284	4	1.87424	IPI00425566.1
IPI00215948.4			228	1.4	3.0837	IPI00444204.1
IPI00215980.1	IPI00101961.2		**2	11.7	50.49	IPI00453473.6
IPI00215980.1			**2	6	29.13	IPI00453473.6
IPI00217170.1	IPI00872684.1		*3	29.07	39.233	IPI00455315.4
IPI00217170.1			83	4.69	10.29	IPI00465070.7
IPI00217519.3	IPI00102685.1		244	1.64	2.8	IPI00465431.7
IPI00217519.3			301	4.74	1.61	IPI00473136.3
IPI00219037.5	IPI00171611.7		27	4	19.05	IPI00477495.3
IPI00219037.5			322	4.03	0.99	IPI00478565.2
IPI00219219.3	IPI00759776.1		181	4	4.49	IPI00550382.2
IPI00219219.3			**35	17.45	15.873	IPI00604710.2
IPI00219301.7	IPI00183695.9		**35	18.52	16.5079	IPI00604710.2
IPI00219301.7			216	2	3.59	IPI00641181.5
IPI00219682.6	IPI00183695.9		105	2.04	8.28	IPI00642948.1
IPI00219682.6	IPI00873444.1		186	2	4.34783	IPI00645256.1
IPI00219682.6			**139	32.12	6.20117	IPI00645867.2
IPI00219682.6			**139	19.58	5.27344	IPI00645867.2
IPI00219869.1	IPI00215948.4		247	2.46	2.69	IPI00647896.1
IPI00219869.1			238	4	2.92	IPI00719178.1
IPI00221224.6	IPI00215980.1		**255	1.79	0.63	IPI00746655.1
IPI00221224.6	IPI00217170.1		**255	4	2.6	IPI00746655.1
IPI00221224.6			133	9.89	6.56455	IPI00759776.1
IPI00221224.6			25	15.4	19.71	IPI00792677.1
IPI00255316.5	IPI00217519.3		*30	2.62	5.26	IPI00795937.1
IPI00255316.5			70	2	11.0345	IPI00796366.1
IPI00298851.4	IPI00219037.5		31	2.26	8.4	IPI00796379.1
IPI00298851.4			330	2.03	0.82	IPI00797345.1
IPI00306604.5	IPI00219219.3		124	5.73	4.34783	IPI00827658.1
IPI00306604.5			280	8.39	1.94	IPI00867588.1
IPI00398779.4	IPI00872814.1		251	6.25	0.97	IPI00871932.1
IPI00398779.4			102	11.23	8.36	IPI00872684.1
IPI00413696.5	IPI00746655.1		125	11.99	7.12	IPI00872814.1
IPI00413696.5			125	5.28	4.51389	IPI00872814.1
IPI00413958.4	IPI00219301.7		4	7.99	43.65	IPI00873444.1
IPI00413958.4			321	7.89	1.01	IPI00879810.1
IPI00418471.6	IPI00219682.6		39	12.71	15.09	IPI00894325.1
IPI00418471.6	IPI00219682.6		8	23.64	33.07	IPI00894498.1
IPI00418471.6			28	17.26	18.83	IPI00895803.1
IPI00418471.6			qian
IPI00425566.1	IPI00872814.1		**2	11.7	50.49	IPI00453473.6
IPI00425566.1			**2	6	29.13	IPI00453473.6
IPI00444204.1	IPI00647896.1		4	7.99	43.65	IPI00873444.1
IPI00444204.1			5	5.4	42.31	IPI00255316.5
IPI00453473.6	IPI00219869.1		8	23.64	33.07	IPI00894498.1
IPI00453473.6	IPI00221224.6		11	13.08	28.8	IPI00021440.1
IPI00453473.6			16	2.15	23.53	IPI00171611.7
IPI00453473.6
IPI00455315.4	IPI00795937.1		**18	22.62	22.1	IPI00418471.6
IPI00455315.4			**18	11.7	14.59	IPI00418471.6
IPI00465070.7	IPI00221224.6		**19	6	21.53	IPI00219682.6
IPI00465070.7			**19	2.1	2.77778	IPI00219682.6
IPI00465431.7	IPI00792677.1		25	15.4	19.71	IPI00792677.1
IPI00465431.7			26	7.44	19.58	IPI00219037.5
IPI00473136.3	IPI00255316.5		27	4	19.05	IPI00477495.3
IPI00473136.3			28	17.26	18.83	IPI00895803.1
IPI00477495.3	IPI00298851.4		**29	21.95	18.82	IPI00221224.6
IPI00477495.3			**29	25.72	11.17	IPI00221224.6
IPI00478565.2	IPI00306604.5		*30	2.62	5.26	IPI00795937.1
IPI00478565.2			31	2.26	8.4	IPI00796379.1
IPI00550382.2	IPI00398779.4		39	12.71	15.09	IPI00894325.1
IPI00550382.2
IPI00604710.2	IPI00867588.1		48	4.12	14.29	IPI00018534.4
IPI00604710.2	IPI00894325.1		55	3.4	13.59	IPI00015148.3
IPI00604710.2			57	23.58	13.28	IPI00645194.1
IPI00604710.2			63	12	11.92	IPI00219869.1
IPI00641181.5	IPI00413696.5
IPI00641181.5			64	12.25	11.9	IPI00472724.1
IPI00642948.1	IPI00413958.4		71	4	11.03	IPI00215780.5
IPI00642948.1			72	6	11.01	IPI00031370.3
IPI00645256.1	IPI00796379.1		81	9.7	10.38	IPI00217562.4
IPI00645256.1			83	4.69	10.29	IPI00465070.7
IPI00645867.2	IPI00827658.1		85	6.08	9.88	IPI00298851.4
IPI00645867.2	IPI00871932.1		88	4.26	5.01	IPI00305551.3
IPI00645867.2			102	11.23	8.36	IPI00872684.1
IPI00645867.2			105	2.04	8.28	IPI00642948.1
IPI00647896.1	IPI00418471.6		110	6	7.84	IPI00215948.4
IPI00647896.1			111	3.53	7.83	IPI00219301.7
IPI00719178.1	IPI00418471.6
IPI00719178.1			125	11.99	7.12	IPI00872814.1
IPI00746655.1	IPI00425566.1		137	4.43	6.27	IPI00017292.1
IPI00746655.1	IPI00444204.1
IPI00746655.1			165	3.83	5.34	IPI00217519.3
IPI00746655.1			166	2	5.3	IPI00101961.2
IPI00759776.1	IPI00746655.1		173	6.23	4.9	IPI00479186.5
IPI00759776.1			181	4	4.49	IPI00550382.2
IPI00792677.1	IPI00453473.6
IPI00792677.1			197	4.61	2.67	IPI00306604.5
IPI00795937.1	IPI00453473.6		207	4.29	0.71	IPI00853369.1
IPI00795937.1			216	2	3.59	IPI00641181.5
IPI00796366.1	IPI00645867.2		218	4.12	3.42	IPI00217030.10
IPI00796366.1			**219	8	3.42	IPI00019502.3
IPI00796379.1	IPI00455315.4		**219	17.46	2.3	IPI00019502.3
IPI00796379.1			*221	3.41	0.84	IPI00009342.1
IPI00797345.1	IPI00465070.7		238	4	2.92	IPI00719178.1
IPI00797345.1			240	18.55	2.9	IPI00014898.2
IPI00827658.1	IPI00797345.1		247	2.46	2.69	IPI00647896.1
IPI00827658.1			251	6.25	0.97	IPI00871932.1
IPI00867588.1	IPI00465431.7		**255	4	2.6	IPI00746655.1
IPI00867588.1			**255	1.79	0.63	IPI00746655.1
IPI00871932.1	IPI00473136.3		263	5.24	1.82	IPI00790702.1
IPI00871932.1			280	8.39	1.94	IPI00867588.1
IPI00872684.1	IPI00477495.3		301	4.74	1.61	IPI00473136.3
IPI00872684.1			306	2.01	1.51	IPI00016871.1
IPI00872814.1	IPI00478565.2		308	2	1.46	IPI00215980.1
IPI00872814.1	IPI00719178.1		321	7.89	1.01	IPI00879810.1
IPI00872814.1			322	4.03	0.99	IPI00478565.2
IPI00872814.1			330	2.03	0.82	IPI00797345.1
IPI00873444.1	IPI00550382.2		338	3.2	0.54	IPI00644576.1
IPI00873444.1			341	2	0.41	IPI00413958.4
IPI00879810.1	IPI00604710.2		*33	4	18.28	IPI00008167.1
IPI00879810.1			236	1.56	2.97	IPI00009225.1
IPI00894325.1	IPI00604710.2		153	6.46	5.59	IPI00006666.1
IPI00894325.1			*74	7.83	10.98	IPI00009456.1
IPI00894498.1	IPI00641181.5		*74	13.57	10.45	IPI00009456.1
IPI00894498.1
IPI00895803.1	IPI00642948.1		313	4.8	1.27	IPI00013744.1
IPI00895803.1
			190	9.23	2.76	IPI00019157.2
			103	2	8.33	IPI00026241.1
			242	4.27	2.86	IPI00027230.3
			*114	4.09	7.73	IPI00100980.9
			225	2.25	3.11	IPI00102685.1
			123	6.03	7.18	IPI00176903.2
			**7	3.41	10.31	IPI00183695.9
			7	4.02	35.05	IPI00183695.9
			248	5.74	2.68	IPI00217170.1
			*9	4.73	5.92593	IPI00219219.3
			335	8.49	0.615791	IPI00398779.4
			274	3.24	2.07792	IPI00413696.5
			284	4	1.87424	IPI00425566.1
			228	1.4	3.0837	IPI00444204.1
			*3	29.07	39.233	IPI00455315.4
			244	1.64	2.8	IPI00465431.7
			**35	17.45	15.873	IPI00604710.2
			**35	18.52	16.5079	IPI00604710.2
			186	2	4.34783	IPI00645256.1
			**139	19.58	5.27344	IPI00645867.2
			**139	32.12	6.20117	IPI00645867.2
			133	9.89	6.56455	IPI00759776.1
			70	2	11.0345	IPI00796366.1
			124	5.73	4.34783	IPI00827658.1
			125	5.28	4.51389	IPI00872814.1
			189	2	4.28571	IPI00888100.1
