# Supplementary material for: Comparative proteomic analysis of plasma membrane proteins between human osteosarcoma and normal osteoblastic cell lines
Source: BMC Cancer. 2010 May 14;10:206. doi: 10.1186/1471-2407-10-206 (PMC2880991; doi:10.1186/1471-2407-10-206)
Supplement: Additional file 5 — Table S5 Statistic results of immunohistochemistry of osteosarcoma tissue samples and non-tumours control tissues. [file 1471-2407-10-206-S5.XLS]

## Sheet: Sheet1
Table S4 Statistic results of immunohistochemistry of Osteosarcoma tissue samples and nontumours control tissues.
Sample Number	1	2	3	4	5	6	7	8	9	10	11	Average	RSD	P value
ratio of OS	53.7	60.9	23	82.5	67.9	72.9	47.1	55.8	76.5	43.7	52.6	57.8727	16.9456
ratio of controls	30.9	27.9	6.9	56.9	22.4	16.8	26.9	30	18.9	26.6	11.8	25.0909	13.0574
														0.0002
